# Supplementary material for: An improved 2b-RAD approach (I2b-RAD) offering genotyping tested by a rice (Oryza sativa L.) F2 population
Source: BMC Genomics. 2014 Nov 5;15(1):956. doi: 10.1186/1471-2164-15-956 (PMC4236440; doi:10.1186/1471-2164-15-956)
Supplement: Supplementary file 1 — Additional file 1: The adapters and PCR primers sequences. (XLSX 14 KB) [file 12864_2013_6659_MOESM1_ESM.xlsx]

## Sheet: Sheet1
adapter1
code	barcode sequence	adapter sequence	code	barcode sequence	adapter sequence
1-top	GTTCACCGT	ACACTCTTTCCCTACACGACGCTCTTCCGATCTGTTCACCGTNNN	1-bottom	ACGGTGAAC	ACGGTGAACAGATCGGAAGAGCGTCGTGTAGGGAAAGAGTGT
2-top	GTACGAATA	ACACTCTTTCCCTACACGACGCTCTTCCGATCTGTACGAATANNN	2-bottom	TATTCGTAC	TATTCGTACAGATCGGAAGAGCGTCGTGTAGGGAAAGAGTGT
3-top	AAGATCAC	ACACTCTTTCCCTACACGACGCTCTTCCGATCTAAGATCACNNN	3-bottom	GTGATCTT	GTGATCTTAGATCGGAAGAGCGTCGTGTAGGGAAAGAGTGT
4-top	CATAGATA	ACACTCTTTCCCTACACGACGCTCTTCCGATCTCATAGATANNN	4-bottom	TATCTATG	TATCTATGAGATCGGAAGAGCGTCGTGTAGGGAAAGAGTGT
5-top	TACGAAT	ACACTCTTTCCCTACACGACGCTCTTCCGATCTTACGAATNNN	5-bottom	ATTCGTA	ATTCGTAAGATCGGAAGAGCGTCGTGTAGGGAAAGAGTGT
6-top	ACGTCGG	ACACTCTTTCCCTACACGACGCTCTTCCGATCTACGTCGGNNN	6-bottom	CCGACGT	CCGACGTAGATCGGAAGAGCGTCGTGTAGGGAAAGAGTGT
7-top	AGCGCT	ACACTCTTTCCCTACACGACGCTCTTCCGATCTAGCGCTNNN	7-bottom	AGCGCT	AGCGCTAGATCGGAAGAGCGTCGTGTAGGGAAAGAGTGT
8-top	CGCTAT	ACACTCTTTCCCTACACGACGCTCTTCCGATCTCGCTATNNN	8-bottom	ATAGCG	ATAGCGAGATCGGAAGAGCGTCGTGTAGGGAAAGAGTGT
9-top	GCTATG	ACACTCTTTCCCTACACGACGCTCTTCCGATCTGCTATGNNN	9-bottom	CATAGC	CATAGCAGATCGGAAGAGCGTCGTGTAGGGAAAGAGTGT
10-top	CTAGT	ACACTCTTTCCCTACACGACGCTCTTCCGATCTCTAGTNNN	10-bottom	ACTAG	ACTAGAGATCGGAAGAGCGTCGTGTAGGGAAAGAGTGT
11-top	TGATC	ACACTCTTTCCCTACACGACGCTCTTCCGATCTTGATCNNN	11-bottom	GATCA	GATCAAGATCGGAAGAGCGTCGTGTAGGGAAAGAGTGT
12-top	TCGCG	ACACTCTTTCCCTACACGACGCTCTTCCGATCTTCGCGNNN	12-bottom	CGCGA	CGCGAAGATCGGAAGAGCGTCGTGTAGGGAAAGAGTGT
adapter2
code	sequence
2-top	AGATCGGAAGAGCACACGTCTGAACTCCAGTCAC
2-bottom	GTGACTGGAGTTCAGACGTGTGCTCTTCCGATCTNNN
PCR primer
code	index sequence	primer sequence
multiplexing PCR primer 1.0		AATGATACGGCGACCACCGAGATCTACACTCTTTCCCTACACGACGCTCTTCCGATCT
index primer-1	CGTGAT	CAAGCAGAAGACGGCATACGAGATCGTGATGTGACTGGAGTTCAGACGTGTGCTCTTCCGATCT
index primer-2	ACATCG	CAAGCAGAAGACGGCATACGAGATACATCGGTGACTGGAGTTCAGACGTGTGCTCTTCCGATCT
index primer-3	TGCCTA	CAAGCAGAAGACGGCATACGAGATTGCCTAGTGACTGGAGTTCAGACGTGTGCTCTTCCGATCT
index primer-4	TTGGTC	CAAGCAGAAGACGGCATACGAGATTTGGTCGTGACTGGAGTTCAGACGTGTGCTCTTCCGATCT
