# Supplementary material for: An improved 2b-RAD approach (I2b-RAD) offering genotyping tested by a rice (Oryza sativa L.) F2 population
Source: BMC Genomics. 2014 Nov 5;15(1):956. doi: 10.1186/1471-2164-15-956 (PMC4236440; doi:10.1186/1471-2164-15-956)
Supplement: Supplementary file 3 — Additional file 3: The windows assembly simulation of Bsa XI and Eco RI. (XLSX 13 KB) [file 12864_2013_6659_MOESM3_ESM.xlsx]

## Sheet: Sheet1
Species	genome size	window size	total windows	EcoRI=0	EcoRI=1	EcoRI>1	EcoRI=0&BsaXI>1	EcoRI=1&BsaXI>0	BsaXI=0	BsaXI=1	BsaXI>1	version
Arabidopsis thaliana	119667750	4000	29912	9297	10293	10322	3348	7243	8945	9969	10998	TAIR9
Cucumis sativus	243568484	4000	51922	19161	16781	15980	4462	10729	20441	17078	14403	v2.3
Theobroma cacao	327353121	4000	81833	29246	27878	24709	6807	17077	33109	27155	21569	CIRAD_v0.9
Oryza sativa	374471240	4000	93611	39730	31355	22526	22682	25903	16098	26042	51471	IRGSP-7.0
Vitis vinifera	486198630	4000	121535	42263	39854	39418	13680	27334	39895	38810	42830	Genoscope
Cajanus cajan	605780537	4000	141238	56903	45681	38654	14552	27705	57303	45110	38825	v1.0
Solanum tuberosum	727424546	4000	177433	56034	58264	63135	16565	38245	63666	57235	56532	v3.4
Sorghum bicolor	738540932	4000	182749	72786	57515	52448	38416	48145	37203	47249	98297	phytozome_v7.0
Glycine max	973344380	4000	242785	83486	80260	79039	26585	53136	85337	79238	78210	phytozome_v7.0
Zea mays	2058582553	4000	514642	215953	172936	125753	135627	149917	67916	124119	322607	AGI_5a
Drosophila melanogaster	168736537	4000	42176	15887	14171	12118	6031	10215	12424	13488	16264	TAIR9
Apis mellifera	228564734	4000	53845	11617	16305	25923	2781	9081	23189	15651	15005	v2.3
Anopheles gambiae	273093681	4000	68271	32740	22424	13107	13354	16660	18855	21001	28415	CIRAD_v0.9
Takifugu rubripes	393312790	4000	94282	45833	30499	17950	25397	26791	16433	21316	56533	IRGSP-7.0
Bombyx mori	480775871	4000	111844	47190	37325	27329	8433	20558	53712	36850	21282	Genoscope
Gallus gallus	1046932099	4000	256508	92903	89422	74183	48776	70892	54313	76813	125382	v1.0
Danio rerio	1412464843	4000	352555	184248	110524	57783	59365	73972	117316	120304	114935	v3.4
Mus musculus	2716965481	4000	679133	234119	233486	211528	127085	196226	125029	172753	381351	phytozome_v7.0
Rattus norvegicus	2718897334	4000	679713	242050	216870	220793	118806	184097	145480	178884	355349	phytozome_v7.0
Homo sapiens	3095677412	4000	773906	308478	254740	210688	132451	204137	201629	211797	360480	AGI_5a
total	19190352955		4749893	1839924	1566583	1343386	825203	1218063	1198293	1340862	2210738
average	9.59518e+08		237495	91996.2	78329.1	67169.3	41260.2	60903.2	59914.7	67043.1	110537
