# Supplementary material for: An improved 2b-RAD approach (I2b-RAD) offering genotyping tested by a rice (Oryza sativa L.) F2 population
Source: BMC Genomics. 2014 Nov 5;15(1):956. doi: 10.1186/1471-2164-15-956 (PMC4236440; doi:10.1186/1471-2164-15-956)
Supplement: Supplementary file 4 — Additional file 4: The statistics of experiment reads. (XLSX 32 KB) [file 12864_2013_6659_MOESM4_ESM.xlsx]

## Sheet: sample information
library	sample	individal barcode	matched barcode	matched barcode and enzyme	matched "ACNNNNNCTCC"	matched "GGAGNNNNNGT"
1	1	GTTCACCGT	1872585	1195567	622865	572702
	2	GTACGAATA	1818806	1259921	680479	579442
	3	AAGATCAC	2441800	1719678	960872	758806
	4	CATAGATA	1515973	1008255	538425	469830
	5	TACGAAT	1939173	1283367	672502	610865
	6	ACGTCGG	2136740	1413944	750002	663942
	7	AGCGCT	4070104	3137809	1665106	1472703
	8	CGCTAT	1981695	1421145	800231	620914
	9	GCTATG	3820383	2817283	1528153	1289130
	10	CTAGT	1990206	1336490	671736	664754
	11	TGATC	4770679	3675218	1949372	1725846
	12	TCGCG	1721823	1077277	626208	451069
2	13	GTTCACCGT	2736171	1527814	793807	734007
	14	GTACGAATA	3314146	2334063	1258995	1075068
	15	AAGATCAC	3852789	2632329	1462779	1169550
	16	CATAGATA	2717510	1891555	1007010	884545
	17	TACGAAT	2450079	1566034	821515	744519
	18	ACGTCGG	3146270	2013982	1083627	930355
	19	AGCGCT	2898192	1829811	973092	856719
	20	CGCTAT	2499184	1592425	918554	673871
	21	GCTATG	2809828	1854753	1002086	852667
	22	CTAGT	3619305	2468301	1248756	1219545
	23	TGATC	4063276	2697775	1417658	1280117
	24	TCGCG	1560720	862169	502287	359882
3	25	GTTCACCGT	3846172	1943014	995239	947775
	26	GTACGAATA	3997839	2831135	1523793	1307342
	27	AAGATCAC	3879217	2645841	1472470	1173371
	28	CATAGATA	3183549	2328231	1256861	1071370
	female-1	TACGAAT	3341370	2333752	1229431	1104321
	female-2	ACGTCGG	3366820	2225621	1202260	1023361
	male-1	AGCGCT	2710993	1776572	953180	823392
	male-2	CGCTAT	2447343	1723839	972486	751353
	29	GCTATG	2312113	1454172	795773	658399
	30	CTAGT	3702950	2641377	1321502	1319875
	31	TGATC	2225944	1165557	616909	548648
	32	TCGCG	2730434	1757082	1014530	742552
4	33	GTTCACCGT	3385096	1862747	960504	902243
	34	GTACGAATA	3085775	2102073	1135720	966353
	35	AAGATCAC	3757633	2530958	1418867	1112091
	36	CATAGATA	3084605	2271851	1212819	1059032
	37	TACGAAT	3295495	2274245	1197546	1076699
	38	ACGTCGG	3475101	2303528	1232582	1070946
	39	AGCGCT	3158744	2166208	1168215	997993
	40	CGCTAT	2834346	2031731	1139833	891898
	41	GCTATG	2885995	1933118	1057200	875918
	42	CTAGT	3821159	2716447	1365918	1350529
	43	TGATC	3719274	2574542	1358690	1215852
	44	TCGCG	3167376	2138477	1229052	909425
5	45	GTTCACCGT	3977347	2307499	1187008	1120491
	46	GTACGAATA	3396480	2311333	1241129	1070204
	47	AAGATCAC	4159931	2807654	1558999	1248655
	48	CATAGATA	2843458	1977909	1055865	922044
	49	TACGAAT	3128257	2020940	1053350	967590
	50	ACGTCGG	3234227	1994944	1064079	930865
	51	AGCGCT	2579069	1586726	845962	740764
	52	CGCTAT	2318541	1588829	894398	694431
	53	GCTATG	2734769	1739579	940794	798785
	54	CTAGT	3236815	2104666	1056616	1048050
	55	TGATC	3317781	2111980	1113511	998469
	56	TCGCG	2466592	1513963	868728	645235
6	57	GTTCACCGT	3333911	1846555	953861	892694
	58	GTACGAATA	3139865	2075469	1118860	956609
	59	AAGATCAC	3738552	2417647	1344956	1072691
	60	CATAGATA	3108644	2222965	1195487	1027478
	61	TACGAAT	3556178	2381918	1245084	1136834
	62	ACGTCGG	3816596	2471475	1311943	1159532
	63	AGCGCT	2307073	1345995	718867	627128
	64	CGCTAT	3269311	1699234	969698	729536
	65	GCTATG	4057874	2479148	1336192	1142956
	66	CTAGT	4256706	2897484	1458997	1438487
	67	TGATC	3018193	1940419	1025234	915185
	68	TCGCG	2537014	1580465	907403	673062
7	69	GTTCACCGT	2052727	1234220	646767	587453
	70	GTACGAATA	3870096	2785654	1500709	1284945
	71	AAGATCAC	2230630	1514978	853526	661452
	72	CATAGATA	2104061	1526637	814636	712001
	73	TACGAAT	3069855	2206493	1154222	1052271
	74	ACGTCGG	2130479	1398815	736354	662461
	75	AGCGCT	1837140	1212573	649721	562852
	76	CGCTAT	1923693	1345460	765214	580246
	77	GCTATG	1639245	1061450	575383	486067
	78	CTAGT	2916605	2045944	1022538	1023406
	79	TGATC	2956416	2003132	1060142	942990
	80	TCGCG	1961085	1171558	669327	502231
8	81	GTTCACCGT	2510798	1494814	783461	711353
	82	GTACGAATA	2575863	1800931	973153	827778
	83	AAGATCAC	2323812	1600262	900988	699274
	84	CATAGATA	1898980	1378874	736959	641915
	85	TACGAAT	3012374	2195977	1153467	1042510
	86	ACGTCGG	2090293	1368945	741003	627942
	87	AGCGCT	2145031	1474302	793486	680816
	88	CGCTAT	2305191	1712707	975093	737614
	89	GCTATG	1900405	1292648	701824	590824
	90	CTAGT	2744001	1919715	963454	956261
	91	TGATC	3173056	2243752	1199484	1044268
	92	TCGCG	1898328	1149104	662988	486116
9	93	GTTCACCGT	3078956	1770284	925527	844757
	94	GTACGAATA	2973153	2076528	1118367	958161
	95	AAGATCAC	3334263	2164984	1212735	952249
	96	CATAGATA	2421009	1690126	902473	787653
	97	TACGAAT	3064195	2090310	1096401	993909
	98	ACGTCGG	2795634	1703343	901461	801882
	99	AGCGCT	2440198	1547517	830635	716882
	100	CGCTAT	2513500	1810027	1026342	783685
	101	GCTATG	2116785	1161434	619627	541807
	102	CTAGT	3206354	2085224	1025327	1059897
	103	TGATC	2972587	1898846	999709	899137
	104	TCGCG	3470944	2393185	1368674	1024511
10	105	GTTCACCGT	3456452	2417298	1267706	1149592
	106	GTACGAATA	2542724	1907561	1021444	886117
	107	AAGATCAC	3539661	2647075	1475185	1171890
	108	CATAGATA	3506317	2781204	1471202	1310002
	109	TACGAAT	3659136	2784565	1454899	1329666
	110	ACGTCGG	3289978	2376745	1276415	1100330
	111	AGCGCT	3487494	2675060	1438480	1236580
	112	CGCTAT	2237463	1673343	945639	727704
	113	GCTATG	2945362	2212098	1207570	1004528
	114	CTAGT	3075974	2338425	1174673	1163752
	115	TGATC	3022865	2259036	1190474	1068562
	116	TCGCG	2595972	1924148	1111701	812447
11	117	GTTCACCGT	3107404	2203065	1148415	1054650
	118	GTACGAATA	1798183	1249069	672149	576920
	119	AAGATCAC	3530185	2556269	1417268	1139001
	120	CATAGATA	3797839	2921354	1533544	1387810
	121	TACGAAT	3184430	2341216	1222169	1119047
	122	ACGTCGG	2660342	1821183	972466	848717
	123	AGCGCT	2149375	1478742	791658	687084
	124	CGCTAT	2136184	1555373	866097	689276
	125	GCTATG	2418902	1714555	930104	784451
	126	CTAGT	2559699	1821213	905785	915428
	127	TGATC	2347774	1632996	856572	776424
	128	TCGCG	2293299	1611094	916319	694775
12	129	GTTCACCGT	2714358	1726867	904061	822806
	130	GTACGAATA	4100670	3216146	1725919	1490227
	131	AAGATCAC	3827738	2850115	1580550	1269565
	132	CATAGATA	3665149	2900734	1527398	1373336
	133	TACGAAT	3702388	2734643	1422059	1312584
	134	ACGTCGG	3027840	2129605	1135019	994586
	135	AGCGCT	3048432	2251448	1208012	1043436
	136	CGCTAT	2235239	1659392	929232	730160
	137	GCTATG	2769557	2038936	1107289	931647
	138	CTAGT	3305694	2458065	1227935	1230130
	139	TGATC	2829695	2048368	1079956	968412
	140	TCGCG	3477865	2558310	1449186	1109124
13	141	GTTCACCGT	2712802	1885410	985906	899504
	142	GTACGAATA	2767059	2056208	1100703	955505
	143	AAGATCAC	3494356	2633563	1465178	1168385
	144	CATAGATA	2983986	2348682	1237151	1111531
	145	TACGAAT	3128483	2357172	1229208	1127964
	146	ACGTCGG	4005532	3013111	1571453	1441658
	147	AGCGCT	3444539	2604879	1383065	1221814
	148	CGCTAT	1983898	1461003	823976	637027
	149	GCTATG	2093918	1518687	825885	692802
	150	CTAGT	3051966	2290103	1142281	1147822
	151	TGATC	2575706	1870661	984738	885923
	152	TCGCG	2385680	1736123	987893	748230
14	153	GTTCACCGT	3849288	2720833	1419107	1301726
	154	GTACGAATA	3188428	2376872	1273890	1102982
	155	AAGATCAC	3840094	2881102	1607138	1273964
	156	CATAGATA	3541292	2730144	1436755	1293389
	157	TACGAAT	3667164	2703495	1403948	1299547
	158	ACGTCGG	3451963	2512505	1328580	1183925
	159	AGCGCT	2932987	2122925	1128871	994054
	160	CGCTAT	3985823	3058199	1719086	1339113
	161	GCTATG	2342902	1647406	897353	750053
	162	CTAGT	2274618	1619523	910966	708557
	163	TGATC	4128601	3078540	1616387	1462153
	164	TCGCG	2411788	1717758	983051	734707
15	165	GTTCACCGT	2361420	1548997	808103	740894
	166	GTACGAATA	2430904	1811162	971158	840004
	167	AAGATCAC	3191984	2407258	1336226	1071032
	168	CATAGATA	2975726	2332293	1232234	1100059
	169	TACGAAT	3119308	2344294	1220904	1123390
	170	ACGTCGG	2836822	2066167	1100881	965286
	171	AGCGCT	3291115	2516290	1346898	1169392
	172	CGCTAT	2394866	1800823	1015226	785597
	173	GCTATG	2120151	1538749	838777	699972
	174	CTAGT	2943452	2191285	1100886	1090399
	175	TGATC	2620235	1912843	1011032	901811
	176	TCGCG	2382896	1750742	995039	755703
16	177	GTTCACCGT	2963024	1973901	1034723	939178
	178	GTACGAATA	2720065	2021811	1086746	935065
	179	AAGATCAC	2861936	2098252	1164515	933737
	180	CATAGATA	2317623	1771635	942445	829190
	181	TACGAAT	5303555	4195194	2198257	1996937
	182	ACGTCGG	2856580	2052736	1093439	959297
	183	AGCGCT	2238271	1614360	868682	745678
	184	CGCTAT	1694473	1247826	706711	541115
	185	GCTATG	2377131	1765232	961649	803583
	186	CTAGT	3047340	2316939	1163001	1153938
	187	TGATC	3099167	2331165	1234839	1096326
	188	TCGCG	2133448	1535467	874596	660871
17	189	GTTCACCGT	2145537	1482170	771908	710262
	190	GTACGAATA	1594074	1116679	599085	517594
	191	AAGATCAC	2155491	1543462	852759	690703
	192	CATAGATA	2118573	1571963	825016	746947
	193	TACGAAT	2705649	2038126	1060425	977701
	194	ACGTCGG	2252893	1595840	836756	759084
	195	AGCGCT	2142983	1575211	840043	735168
	196	CGCTAT	1567566	1121254	627914	493340
	197	GCTATG	1874639	1316038	712426	603612
	198	CTAGT	2379458	1710396	864054	846342
	199	TGATC	1886274	1276761	667454	609307
	200	TCGCG	2047115	1394302	799979	594323
18	201	GTTCACCGT	2568401	1845705	962552	883153
	202	GTACGAATA	2899254	2182290	1178991	1003299
	203	AAGATCAC	3172407	2439865	1361159	1078706
	204	CATAGATA	2910221	2287673	1212889	1074784
	205	TACGAAT	3230724	2490409	1295477	1194932
	206	ACGTCGG	2042305	1479745	804776	674969
	207	AGCGCT	2156694	1564574	842695	721879
	208	CGCTAT	2175744	1607075	904383	702692
	209	GCTATG	2385201	1783812	970086	813726
	210	CTAGT	3140666	2361222	1176627	1184595
	211	TGATC	3273761	2431409	1282648	1148761
	212	TCGCG	1882793	1258868	720361	538507
19	213	GTTCACCGT	3108118	2256048	1176906	1079142
	214	GTACGAATA	2891224	2181323	1172952	1008371
	215	AAGATCAC	3442410	2630151	1463571	1166580
	216	CATAGATA	2508319	1915143	1018864	896279
	217	TACGAAT	3255955	2464879	1281483	1183396
	218	ACGTCGG	3294955	2454526	1308326	1146200
	219	AGCGCT	2275574	1689708	903795	785913
	220	CGCTAT	2520676	1924825	1084405	840420
	221	GCTATG	3022286	2283446	1233799	1049647
	222	CTAGT	3094711	2244288	1146160	1098128
	223	TGATC	2557215	1896463	995690	900773
	224	TCGCG	3364220	2552108	1454318	1097790
20	225	GTTCACCGT	2189239	1597638	839917	757721
	226	GTACGAATA	2565635	1923989	1041671	882318
	227	AAGATCAC	3013863	2304609	1283679	1020930
	228	CATAGATA	2530541	1925068	1030224	894844
	229	TACGAAT	3077332	2293175	1198013	1095162
	230	ACGTCGG	2765912	2092666	1128572	964094
	231	AGCGCT	2313224	1737586	937231	800355
	232	CGCTAT	1949315	1447302	817110	630192
	233	GCTATG	2086240	1497312	824449	672863
	234	CTAGT	2487616	1811236	917052	894184
	235	TGATC	3220356	2441471	1295637	1145834
	236	TCGCG	2286023	1686255	960836	725419
21	237	GTTCACCGT	2782901	1783099	917170	865929
	238	GTACGAATA	2994510	2067990	1101067	966923
	239	AAGATCAC	2604428	1760836	971706	789130
	240	CATAGATA	2193901	1544588	819290	725298
	241	TACGAAT	2191628	1434863	738253	696610
	242	ACGTCGG	2407320	1509052	798824	710228
	243	AGCGCT	2114315	1371757	723245	648512
	244	CGCTAT	4304429	3222334	1776557	1445777
	245	GCTATG	4026218	2882133	1551965	1330168
	246	CTAGT	3163225	2153177	1068478	1084699
	247	TGATC	1945734	1247665	648290	599375
	248	TCGCG	3001928	2064269	1164680	899589
22	249	GTTCACCGT	3300700	2230710	1148993	1081717
	250	GTACGAATA	3095749	2165064	1158311	1006753
	251	AAGATCAC	3866352	2826702	1564160	1262542
	252	CATAGATA	4463426	3459975	1817672	1642303
	253	TACGAAT	3039887	2141153	1110101	1031052
	254	ACGTCGG	3275405	2322767	1229816	1092951
	255	AGCGCT	2633419	1687411	898404	789007
	256	CGCTAT	2184104	1453283	823026	630257
	257	GCTATG	3055697	2075865	1120448	955417
	258	CTAGT	3475077	2299580	1170948	1128632
	259	TGATC	3317482	1985295	1059914	925381
	260	TCGCG	2925572	1948461	1116164	832297
23	261	GTTCACCGT	4176039	2877996	1465449	1412547
	262	GTACGAATA	2824290	1738938	928884	810054
	263	AAGATCAC	3835144	2629859	1445024	1184835
	264	CATAGATA	2763509	1885024	995536	889488
	265	TACGAAT	2246465	1541792	796828	744964
	266	ACGTCGG	2832988	1910777	994926	915851
	267	AGCGCT	2195251	1354357	713010	641347
	268	CGCTAT	1761873	1225394	687463	537931
	269	GCTATG	2652382	1529534	833756	695778
	270	CTAGT	3018790	2109974	1068323	1041651
	271	TGATC	2459479	1716251	909680	806571
	272	TCGCG	2029185	1339436	762153	577283
24	273	GTTCACCGT	3264490	2117171	1087635	1029536
	274	GTACGAATA	3017006	2033398	1083009	950389
	275	TACGAAT	3362862	2326437	1202381	1124056
	276	ACGTCGG	2541779	1419822	752871	666951
	277	AGCGCT	2139517	1431792	763109	668683
	female-3	GCTATG	2197371	1575530	857505	718025
	female-4	CTAGT	3286427	2456057	1234639	1221418
	male-3	TGATC	2730382	1968231	1043992	924239
	male-4	TCGCG	2343304	1672561	947418	725143
total			813497032	570094697	305405977	264688720
average			2.85438e+06	2.00033e+06	1.0716e+06	928732

## Sheet: library information
lane	library	index primer	raw reads	raw data of each lane (Gbp)	matched barcode	matched barcode and enzyme	matched "ACNNNNNCTCC"	matched "GGAGNNNNNGT"	filter rate
lane1	1	index primer-1	32565202	7.49269	30079967	21345954	11465951	9880003	0.344516
	2	index primer-2	38986862		35667470	23271011	12490166	10780845	0.403106
	3	index primer-3	38177236		37744744	24826193	13354434	11471759	0.349712
	4	index primer-4	40124543		39670599	26905925	14476946	12428979	0.32944
lane2	5	index primer-1	38470356	7.2315	37393267	24066022	12880439	11185583	0.374427
	6	index primer-2	41369115		40139917	25358774	13586582	11772192	0.387012
	7	index primer-3	32298831		28692032	19506914	10448539	9058375	0.396049
	8	index primer-4	32491753		28578132	19632031	10585360	9046671	0.395784
lane3	9	index primer-1	35085710	7.38226	34387578	22391808	12027278	10364530	0.361797
	10	index primer-2	38080397		37359398	27996558	15035388	12961170	0.264804
	11	index primer-3	33558593		31983616	22906129	12232546	10673583	0.317429
	12	index primer-4	40920466		38704625	28572629	15296616	13276013	0.301752
lane4	13	index primer-1	35060184	7.23527	34627925	25775602	13737437	12038165	0.264818
	14	index primer-2	41233499		39614948	29169302	15725132	13444170	0.292582
	15	index primer-3	33655529		32668879	24220903	12977364	11243539	0.280329
	16	index primer-4	34756129		33612613	24924518	13329603	11594915	0.282874
lane5	17	index primer-1	27596253	6.48975	24870252	17742202	9457819	8284383	0.357079
	18	index primer-2	35558877		31838171	23732647	12712644	11020003	0.332582
	19	index primer-3	35765410		35335663	26492908	14240269	12252639	0.259259
	20	index primer-4	30874522		30485296	22758307	12274391	10483916	0.262877
lane6	21	index primer-1	34930409	7.18698	33730537	23041763	12279525	10762238	0.340352
	22	index primer-2	40068780		38632870	26596266	14217957	12378309	0.336235
	23	index primer-3	33771218		32795395	21859332	11601032	10258300	0.352723
	24	index primer-4	34969098		24883138	17000999	8972559	8028440	0.513828
	total		860368972	43.0184	813497032	570094697	305405977	264688720	0.337383
	average		3.58487e+07	7.16974	3.38957e+07	2.37539e+07	1.27252e+07	1.10287e+07	0.337383
