# Supplementary material for: An improved 2b-RAD approach (I2b-RAD) offering genotyping tested by a rice (Oryza sativa L.) F2 population
Source: BMC Genomics. 2014 Nov 5;15(1):956. doi: 10.1186/1471-2164-15-956 (PMC4236440; doi:10.1186/1471-2164-15-956)
Supplement: Supplementary file 5 — Additional file 5: The statistics of reads mapping. (XLSX 41 KB) [file 12864_2013_6659_MOESM5_ESM.xlsx]

## Sheet: Sheet1
sample	reads mapped to reference (mismatch=1)	depths of total recognition sites	the total BsaXI recognition sites cover by high quality reads	coverage rate of total recognition sites	the unique BsaXI recognition sites cover by high quality reads	coverage rate of unique recognition sites
1	1175002	6.49718	142266	0.786661	82565	0.785271
2	1243783	6.8775	143143	0.79151	83254	0.791824
3	1666014	9.21223	149710	0.827822	88618	0.842841
4	1006141	5.56346	140679	0.777885	81680	0.776854
5	1270170	7.02341	144075	0.796663	83694	0.796009
6	1388821	7.67949	146517	0.810167	86352	0.821289
7	3023869	16.7205	157862	0.872899	95126	0.904738
8	1399411	7.73805	145554	0.804842	85535	0.813519
9	2679326	14.8153	153414	0.848304	92329	0.878136
10	1326252	7.33352	148022	0.818488	87039	0.827823
11	3490609	19.3013	154981	0.856968	93184	0.886268
12	1069209	5.9122	144927	0.801375	84308	0.801849
13	1489346	8.23535	146801	0.811737	85841	0.816429
14	2236735	12.368	151262	0.836404	89793	0.854016
15	2518540	13.9263	155100	0.857626	93054	0.885032
16	1820743	10.0678	150580	0.832633	89660	0.852752
17	1534531	8.4852	144095	0.796774	84562	0.804265
18	1948107	10.7721	150520	0.832301	88995	0.846427
19	1779302	9.83866	150293	0.831046	88951	0.846008
20	1546316	8.55036	146689	0.811118	87272	0.830039
21	1768587	9.77941	148050	0.818643	88401	0.840777
22	2329209	12.8794	155574	0.860247	93250	0.886896
23	2387787	13.2033	154529	0.854469	92919	0.883748
24	850117	4.70073	130202	0.719953	73748	0.701413
25	1863066	10.3018	148337	0.82023	87651	0.833644
26	2697939	14.9183	152379	0.842581	91263	0.867998
27	2525257	13.9634	151542	0.837952	90720	0.862833
28	2236183	12.365	150756	0.833606	90502	0.86076
female-1	2307940	12.7618	151387	0.837095	90527	0.860998
female-2	2201980	12.1759	151352	0.836902	90516	0.860893
male-1	1699412	9.39691	143390	0.792876	83791	0.796932
male-2	1650552	9.12674	142343	0.787086	82680	0.786365
29	1427635	7.89412	144642	0.799799	84188	0.800708
30	2544021	14.0672	153697	0.849868	91592	0.871127
31	1152540	6.37298	141873	0.784488	82379	0.783502
32	1716799	9.49305	148624	0.821817	88352	0.840311
33	1810221	10.0096	144223	0.797482	84440	0.803104
34	2035563	11.2557	145620	0.805207	84686	0.805444
35	2449563	13.5449	149059	0.824223	88392	0.840692
36	2201548	12.1735	148840	0.823012	87864	0.83567
37	2211350	12.2277	146804	0.811754	86722	0.824808
38	2227599	12.3175	147352	0.814784	86585	0.823505
39	2084675	11.5272	145851	0.806484	86063	0.818541
40	1968249	10.8834	144767	0.80049	84850	0.807004
41	1866030	10.3182	145272	0.803282	84751	0.806062
42	2619177	14.4828	152002	0.840496	90589	0.861587
43	2470147	13.6587	149897	0.828856	88534	0.842042
44	2056515	11.3715	146531	0.810244	86729	0.824875
45	2231077	12.3368	152585	0.84372	90584	0.86154
46	2238129	12.3757	152089	0.840977	90877	0.864326
47	2696872	14.9124	154517	0.854403	93080	0.885279
48	1931217	10.6787	150563	0.832539	89463	0.850878
49	1971588	10.9019	149827	0.828469	88520	0.841909
50	1930239	10.6733	148203	0.819489	88146	0.838352
51	1560514	8.62887	148595	0.821657	88315	0.839959
52	1552235	8.58309	146919	0.812389	87259	0.829916
53	1702885	9.41611	148845	0.823039	87687	0.833986
54	2053131	11.3528	153360	0.848005	91414	0.869434
55	2053802	11.3565	153395	0.848198	91253	0.867902
56	1501937	8.30497	148547	0.821391	88455	0.841291
57	1789666	9.89597	146063	0.807656	86398	0.821727
58	2014691	11.1402	149893	0.828834	88857	0.845114
59	2362917	13.0658	153529	0.848939	92024	0.875235
60	2161725	11.9533	151270	0.836448	90426	0.860037
61	2308651	12.7657	150146	0.830233	89356	0.84986
62	2399863	13.2701	151245	0.83631	90175	0.85765
63	1334961	7.38167	144267	0.797725	84280	0.801583
64	1596147	8.8259	148488	0.821065	87209	0.82944
65	2376121	13.1388	151753	0.839119	90977	0.865277
66	2774101	15.3394	155525	0.859976	94166	0.895608
67	1881943	10.4062	149405	0.826136	89137	0.847777
68	1557704	8.61333	148594	0.821651	87849	0.835527
69	1188775	6.57334	142338	0.787059	82171	0.781524
70	2619389	14.4839	152844	0.845152	91856	0.873638
71	1452685	8.03263	148237	0.819677	88277	0.839598
72	1470961	8.13369	148686	0.82216	87469	0.831913
73	2092711	11.5717	150765	0.833656	90416	0.859942
74	1343018	7.42623	146288	0.8089	85637	0.814489
75	1177436	6.51064	144360	0.798239	84153	0.800375
76	1300285	7.18993	146164	0.808215	85485	0.813043
77	1037808	5.73856	141478	0.782303	82726	0.786803
78	1937525	10.7136	151925	0.84007	90541	0.861131
79	1905783	10.538	150966	0.834767	90582	0.861521
80	1134358	6.27244	146752	0.811466	86050	0.818417
81	1433856	7.92851	143534	0.793672	83688	0.795952
82	1720816	9.51526	146752	0.811466	85978	0.817732
83	1536779	8.49763	146779	0.811615	86904	0.826539
84	1328738	7.34726	144421	0.798577	84166	0.800498
85	2036539	11.2611	142705	0.789088	83336	0.792604
86	1315578	7.2745	143221	0.791941	83014	0.789542
87	1420484	7.85457	145264	0.803238	84887	0.807356
88	1651911	9.13425	146971	0.812677	86843	0.825959
89	1245679	6.88799	143891	0.795646	84123	0.800089
90	1837296	10.1593	149602	0.827225	88925	0.845761
91	2115441	11.6973	150473	0.832041	89704	0.85317
92	1117179	6.17745	142701	0.789066	83473	0.793907
93	1708858	9.44914	146006	0.807341	85981	0.817761
94	1984905	10.9755	148462	0.820921	87486	0.832075
95	2072971	11.4625	150642	0.832976	89163	0.848025
96	1635847	9.04542	145860	0.806534	85734	0.815412
97	2018767	11.1628	148657	0.822	88621	0.84287
98	1650488	9.12638	146717	0.811272	86268	0.82049
99	1501672	8.3035	146211	0.808475	86353	0.821299
100	1742093	9.63291	146606	0.810659	86179	0.819644
101	1141171	6.31011	142820	0.789724	82963	0.789057
102	1993975	11.0257	150576	0.832611	88987	0.846351
103	1806282	9.98785	148079	0.818804	86950	0.826977
104	2294685	12.6885	154919	0.856625	92547	0.88021
105	2299615	12.7157	145044	0.802022	85217	0.810494
106	1842267	10.1868	145614	0.805173	84754	0.806091
107	2517950	13.923	148939	0.823559	88535	0.842052
108	2640237	14.5992	148951	0.823625	87798	0.835042
109	2645357	14.6275	149099	0.824444	88157	0.838457
110	2285025	12.6351	148121	0.819036	87677	0.833891
111	2562411	14.1689	149595	0.827186	89384	0.850126
112	1625605	8.98879	142155	0.786047	82634	0.785928
113	2121012	11.7281	148186	0.819395	87249	0.829821
114	2253472	12.4606	150394	0.831604	89455	0.850802
115	2152938	11.9047	148405	0.820606	87528	0.832474
116	1859437	10.2818	148276	0.819893	87011	0.827557
117	2113813	11.6883	155211	0.85824	92874	0.88332
118	1218258	6.73636	144912	0.801292	84914	0.807613
119	2407355	13.3115	152844	0.845152	91795	0.873057
120	2767459	15.3027	155310	0.858787	93996	0.893991
121	2224015	12.2977	153104	0.846589	91673	0.871897
122	1753624	9.69667	151509	0.83777	89725	0.85337
123	1442374	7.97561	151629	0.838433	89802	0.854102
124	1503724	8.31485	150018	0.829525	88577	0.842451
125	1662944	9.19526	152173	0.841441	90924	0.864773
126	1744497	9.64621	152306	0.842177	90686	0.86251
127	1567100	8.66529	150225	0.83067	89729	0.853408
128	1545981	8.54851	151819	0.839484	90048	0.856442
129	1665733	9.21068	143021	0.790835	83670	0.795781
130	3021027	16.7048	149971	0.829265	89267	0.849014
131	2699029	14.9243	151138	0.835718	89933	0.855348
132	2758649	15.254	151755	0.83913	90086	0.856803
133	2574860	14.2377	148319	0.820131	88358	0.840368
134	2041411	11.288	146947	0.812544	87238	0.829716
135	2145661	11.8644	150233	0.830714	89209	0.848462
136	1595733	8.82361	144678	0.799998	84507	0.803742
137	1941856	10.7375	146735	0.811372	86264	0.820452
138	2353124	13.0116	152035	0.840678	90937	0.864897
139	1950574	10.7857	149111	0.82451	88058	0.837515
140	2431050	13.4425	153293	0.847634	91354	0.868863
141	1838982	10.1687	147321	0.814612	87286	0.830173
142	2008762	11.1075	150089	0.829918	89162	0.848015
143	2532683	14.0045	151439	0.837383	90798	0.863575
144	2269714	12.5504	150523	0.832318	89345	0.849756
145	2277401	12.5929	148524	0.821264	88729	0.843897
146	2878376	15.916	154666	0.855226	93118	0.88564
147	2497349	13.8091	152592	0.843758	92230	0.877195
148	1449246	8.01361	145855	0.806506	85484	0.813034
149	1496208	8.27329	146061	0.807645	85241	0.810723
150	2207961	12.2089	152163	0.841386	91138	0.866809
151	1811238	10.0153	149368	0.825931	88033	0.837277
152	1699072	9.39503	150000	0.829426	88780	0.844382
153	2615650	14.4633	154449	0.854027	92145	0.876386
154	2294129	12.6854	151736	0.839025	91205	0.867446
155	2775663	15.348	156264	0.864063	93662	0.890814
156	2637797	14.5857	155982	0.862503	93805	0.892174
157	2615792	14.464	154759	0.855741	93093	0.885403
158	2428247	13.427	154798	0.855956	92558	0.880314
159	2066273	11.4255	153487	0.848707	91585	0.87106
160	2927041	16.1851	153105	0.846595	92451	0.879297
161	1615910	8.93518	147932	0.817991	87691	0.834024
162	1587365	8.77734	152196	0.841569	90864	0.864203
163	2928143	16.1912	154423	0.853883	93183	0.886259
164	1673727	9.25488	150500	0.832191	88965	0.846141
165	1516937	8.38791	146516	0.810161	85660	0.814708
166	1770044	9.78747	149496	0.826639	88446	0.841205
167	2319071	12.8233	152942	0.845694	91336	0.868692
168	2261080	12.5027	152309	0.842193	91275	0.868112
169	2259995	12.4967	152384	0.842608	91050	0.865972
170	2014874	11.1413	151621	0.838389	90529	0.861017
171	2430224	13.4379	154103	0.852113	92211	0.877014
172	1764661	9.7577	150449	0.831909	89419	0.850459
173	1505858	8.32665	146451	0.809802	86105	0.81894
174	2110507	11.6701	152446	0.842951	90978	0.865287
175	1858728	10.2778	150741	0.833523	89548	0.851686
176	1703510	9.41957	150092	0.829935	89094	0.847368
177	1911511	10.5697	146486	0.809995	86798	0.825531
178	1959615	10.8357	148063	0.818715	87481	0.832027
179	2035059	11.2529	147928	0.817969	88060	0.837534
180	1725897	9.54336	147427	0.815198	86831	0.825845
181	3986536	22.0436	153533	0.848962	91695	0.872106
182	1991340	11.0111	148176	0.81934	87778	0.834852
183	1589751	8.79054	148253	0.819766	87174	0.829107
184	1230805	6.80574	139830	0.773191	81219	0.77247
185	1721839	9.52092	147197	0.813927	87104	0.828442
186	2224199	12.2987	150880	0.834292	89804	0.854121
187	2230244	12.3321	149300	0.825555	88198	0.838847
188	1503273	8.31236	146383	0.809426	85636	0.814479
189	1458522	8.06491	149175	0.824864	87903	0.836041
190	1112226	6.15006	143685	0.794507	84001	0.798929
191	1509875	8.34886	150095	0.829951	89052	0.846969
192	1532143	8.47199	148120	0.81903	88199	0.838856
193	1972905	10.9092	149448	0.826374	89377	0.85006
194	1556767	8.60815	148320	0.820136	88104	0.837952
195	1531381	8.46778	147721	0.816824	87940	0.836393
196	1115153	6.16624	142891	0.790117	83322	0.792471
197	1291195	7.13967	146462	0.809862	86187	0.81972
198	1667553	9.22074	152380	0.842586	90746	0.86308
199	1263364	6.98578	146134	0.808049	86671	0.824323
200	1353066	7.48179	149154	0.824748	88628	0.842936
201	1784942	9.86985	148736	0.822437	88610	0.842765
202	2086511	11.5374	150033	0.829608	89193	0.84831
203	2345522	12.9696	153683	0.849791	92445	0.87924
204	2208788	12.2135	153989	0.851483	91881	0.873875
205	2396537	13.2517	153119	0.846672	91495	0.870204
206	1455856	8.05016	144761	0.800457	84648	0.805083
207	1530280	8.46169	148434	0.820767	88421	0.840967
208	1562495	8.63982	148483	0.821038	87581	0.832978
209	1714991	9.48305	148252	0.81976	88468	0.841414
210	2272417	12.5653	152466	0.843062	91867	0.873742
211	2304097	12.7405	150910	0.834458	90668	0.862339
212	1232744	6.81646	145282	0.803338	85380	0.812045
213	2201284	12.172	152606	0.843836	90966	0.865173
214	2105496	11.6424	151222	0.836183	89887	0.854911
215	2527426	13.9754	153465	0.848586	92285	0.877718
216	1860574	10.2881	149295	0.825528	88757	0.844163
217	2376063	13.1385	151302	0.836625	90588	0.861578
218	2385313	13.1896	154130	0.852263	92180	0.876719
219	1662103	9.19061	149251	0.825284	88851	0.845057
220	1847670	10.2167	147856	0.817571	87865	0.835679
221	2206871	12.2029	151356	0.836924	90961	0.865125
222	2151832	11.8986	152936	0.84566	91154	0.866961
223	1837852	10.1624	150988	0.834889	89866	0.854711
224	2448952	13.5415	156513	0.865439	94453	0.898337
225	1567907	8.66975	147475	0.815464	87393	0.83119
226	1865773	10.3168	150975	0.834817	89559	0.851791
227	2208398	12.2113	150706	0.83333	89968	0.855681
228	1871194	10.3468	150429	0.831798	90334	0.859162
229	2208064	12.2095	150917	0.834496	90430	0.860075
230	2041926	11.2908	153373	0.848077	91969	0.874712
231	1700598	9.40347	149455	0.826412	89335	0.84966
232	1437539	7.94888	147458	0.81537	86481	0.822516
233	1481249	8.19057	148292	0.819981	87595	0.833111
234	1762826	9.74756	151286	0.836537	90464	0.860398
235	2335174	12.9124	152867	0.845279	91163	0.867046
236	1649536	9.12112	150000	0.829426	89124	0.847654
237	1749825	9.67567	151608	0.838317	89717	0.853294
238	2013379	11.133	153424	0.848359	91161	0.867027
239	1725769	9.54265	151926	0.840076	90548	0.861197
240	1513562	8.36925	149041	0.824123	88022	0.837173
241	1408392	7.78771	144642	0.799799	85136	0.809724
242	1479378	8.18023	148657	0.822	87543	0.832617
243	1326670	7.33583	142833	0.789796	83696	0.796028
244	3087513	17.0724	158145	0.874464	95694	0.910141
245	2774284	15.3404	157424	0.870477	94559	0.899346
246	2070242	11.4474	152727	0.844505	91376	0.869072
247	1234522	6.8263	146473	0.809923	86228	0.82011
248	2010430	11.1167	156525	0.865506	94052	0.894524
249	2157049	11.9274	148857	0.823106	88543	0.842128
250	2100791	11.6163	151049	0.835226	89271	0.849052
251	2698927	14.9237	152328	0.842299	91507	0.870318
252	3325520	18.3885	155667	0.860762	93579	0.890025
253	2082829	11.517	150251	0.830814	89019	0.846655
254	2231964	12.3417	151563	0.838068	89942	0.855434
255	1631460	9.02117	148656	0.821994	88583	0.842508
256	1429310	7.90338	146848	0.811997	86361	0.821375
257	2002164	11.071	151024	0.835088	89933	0.855348
258	2188349	12.1005	152324	0.842276	90573	0.861435
259	1869556	10.3377	147309	0.814546	86900	0.826501
260	1856091	10.2633	149143	0.824687	89228	0.848643
261	2745435	15.1809	151249	0.836332	90171	0.857612
262	1683021	9.30627	148446	0.820833	87394	0.8312
263	2537500	14.0311	153577	0.849205	92005	0.875055
264	1827617	10.1058	148263	0.819821	88436	0.84111
265	1481334	8.19104	143581	0.793932	84435	0.803057
266	1826987	10.1023	148091	0.81887	87728	0.834376
267	1292644	7.14768	145637	0.805301	85335	0.811617
268	1219040	6.74069	144792	0.800628	84654	0.80514
269	1483867	8.20505	145018	0.801878	84353	0.802277
270	2062055	11.4021	154157	0.852412	91721	0.872354
271	1666715	9.21611	148739	0.822453	88333	0.84013
272	1319683	7.29719	145410	0.804045	85850	0.816515
273	2034013	11.2471	150433	0.83182	89983	0.855824
274	1927933	10.6605	150144	0.830222	89239	0.848747
275	2182652	12.069	146231	0.808585	85972	0.817675
276	1383076	7.64773	149221	0.825118	88134	0.838238
277	1397759	7.72892	151726	0.83897	90038	0.856347
female-3	1540632	8.51893	150720	0.833407	89270	0.849042
female-4	2428933	13.4308	156650	0.866197	94534	0.899108
male-3	1870487	10.3429	146897	0.812268	86567	0.823334
male-4	1607739	8.89	144861	0.80101	84662	0.805216
total	550108260
average	1.9302e+06	10.6731	149271	0.825393	88503.3	0.84175
the reads matched barcodes while not matched BsaXI recognition sites	209287752
