# Supplementary material for: An improved 2b-RAD approach (I2b-RAD) offering genotyping tested by a rice (Oryza sativa L.) F2 population
Source: BMC Genomics. 2014 Nov 5;15(1):956. doi: 10.1186/1471-2164-15-956 (PMC4236440; doi:10.1186/1471-2164-15-956)
Supplement: Supplementary file 6 — Additional file 6: The markers information derived from Stacks and SOAPsnp. (XLSX 4 MB) [file 12864_2013_6659_MOESM6_ESM.xlsx]

## Sheet: Stacks markers
marker ID	chromosome	align position	genetype of parents	1	2	3	4	5	6	7	8	9	10	11	12	13	14	15	16	17	18	19	20	21	22	23	24	25	26	27	28	29	30	31	32	33	34	35	36	37	38	39	40	41	42	43	44	45	46
marker112950	Chr1	752177	<aaxbb>	-	-	-	h	b	a	b	b	-	a	b	-	-	-	h	b	-	a	a	a	b	h	a	h	h	b	b	a	a	b	b	a	b	h	h	h	a	b	h	b	a	b	-	h	a	a
marker81192	Chr1	903993	<aaxbb>	h	h	h	h	h	a	b	b	a	a	h	h	b	b	h	b	h	h	h	a	b	a	h	h	h	b	b	a	a	b	h	a	b	h	h	h	h	b	h	b	h	b	h	h	a	a
marker8185	Chr1	958630	<aaxbb>	b	h	h	h	h	a	b	b	h	a	b	h	b	b	h	b	h	a	h	a	b	h	h	h	h	b	h	a	a	b	h	a	b	h	h	h	h	b	h	b	h	b	a	b	a	h
marker10449	Chr1	982559	<aaxbb>	b	h	h	h	h	h	-	b	h	h	b	h	b	b	h	b	h	h	h	h	b	h	h	h	a	b	b	h	h	b	h	h	-	h	h	h	h	b	h	b	h	b	a	h	h	h
marker35673	Chr1	1246165	<aaxbb>	-	-	-	-	-	-	-	-	-	-	-	-	-	-	-	-	-	-	-	-	-	-	-	-	-	-	-	-	-	-	-	-	-	-	-	-	-	-	-	-	-	-	-	-	-	-
marker20732	Chr1	1373687	<aaxbb>	b	h	h	h	h	a	b	b	h	a	h	h	b	h	h	b	h	h	h	a	h	h	h	h	h	b	b	a	a	b	h	a	b	h	h	h	h	b	b	b	b	b	h	h	a	a
marker13395	Chr1	1374524	<aaxbb>	b	h	h	h	h	a	b	b	h	a	h	h	b	h	h	b	h	h	h	a	h	h	h	h	h	b	b	a	a	b	h	a	b	h	h	h	h	b	b	b	b	b	a	h	h	a
marker72809	Chr1	1404668	<aaxbb>	b	h	h	h	h	a	b	-	h	a	b	a	b	a	-	b	h	a	-	a	h	-	h	h	-	b	b	a	a	-	h	a	b	h	a	h	a	-	b	-	b	b	a	h	a	a
marker48491	Chr1	1444411	<aaxbb>	b	h	h	h	h	a	h	b	h	a	h	h	b	h	h	b	h	h	h	h	h	h	h	h	h	b	b	a	a	b	h	a	b	h	h	h	h	b	b	b	b	b	a	h	h	a
marker28266	Chr1	1512306	<aaxbb>	b	h	h	h	h	a	h	b	h	a	h	h	b	h	h	b	h	-	h	a	h	h	h	h	h	b	b	a	a	b	h	a	b	h	h	h	h	b	b	b	b	b	a	h	a	a
marker3156	Chr1	1519269	<aaxbb>	b	h	h	h	h	h	h	b	h	a	h	h	b	h	h	b	h	h	h	a	h	h	h	h	h	b	b	a	a	b	h	a	b	h	h	h	h	b	b	b	b	h	h	h	a	a
marker17244	Chr1	1762158	<aaxbb>	b	h	h	h	h	a	b	b	h	a	b	h	b	h	h	b	h	h	h	a	h	h	h	h	h	b	b	a	a	b	h	a	b	h	h	h	h	b	b	b	b	b	h	h	a	a
marker17183	Chr1	2233230	<aaxbb>	b	h	h	-	h	a	h	b	h	a	b	h	h	h	h	b	h	h	h	a	h	h	h	h	h	b	b	a	a	b	a	a	b	h	h	h	h	b	b	b	b	h	a	h	a	a
marker87532	Chr1	2284215	<aaxbb>	-	-	-	a	-	-	-	-	-	-	b	-	-	h	-	-	-	-	-	-	-	-	-	-	-	-	-	a	-	-	h	a	-	-	-	-	-	-	-	-	b	b	-	-	a	-
marker96394	Chr1	2333656	<aaxbb>	-	-	-	a	a	-	-	b	h	a	-	a	-	-	-	-	-	a	-	a	h	a	a	-	-	-	-	a	a	-	a	-	-	h	-	h	a	-	-	-	b	-	a	h	-	-
marker53859	Chr1	2400992	<aaxbb>	b	h	h	h	h	a	b	h	h	a	h	h	h	h	h	b	h	a	h	a	h	h	h	h	h	h	b	a	h	b	h	h	h	h	h	h	h	b	b	b	b	b	a	h	a	a
marker71424	Chr1	2547849	<aaxbb>	b	h	h	h	h	a	h	b	h	a	h	h	h	h	h	b	h	h	h	a	h	h	h	h	h	h	h	a	a	b	h	h	h	h	h	h	h	b	b	b	b	b	a	h	a	a
marker97955	Chr1	2550167	<aaxbb>	b	h	h	h	h	a	b	b	h	a	b	h	h	h	h	b	h	h	h	a	h	h	h	h	h	h	b	a	a	b	h	h	b	h	h	h	a	b	b	b	b	h	a	h	a	a
marker29154	Chr1	2581399	<aaxbb>	-	h	h	h	h	a	b	b	-	a	b	h	h	-	a	b	h	a	b	a	h	h	h	h	-	h	b	a	a	b	h	h	b	h	h	h	a	b	b	b	b	b	a	h	a	a
marker84025	Chr1	2582915	<aaxbb>	b	h	h	h	h	a	b	b	h	a	h	h	h	h	h	b	h	h	h	a	h	h	h	h	h	h	b	a	a	b	h	h	b	h	h	h	h	b	b	b	b	b	a	h	a	a
marker96169	Chr1	2651853	<aaxbb>	b	h	h	-	-	a	b	b	-	a	b	b	-	h	-	b	b	-	b	a	h	h	h	h	h	h	b	a	a	b	b	-	b	h	b	h	h	b	b	b	-	b	-	-	a	-
marker105478	Chr1	2660639	<aaxbb>	b	h	h	h	h	a	h	b	h	a	h	h	h	h	h	b	h	h	h	a	h	h	h	h	h	h	b	a	a	b	h	h	b	h	h	h	h	b	b	b	b	b	a	h	a	a
marker42135	Chr1	2711131	<aaxbb>	b	h	h	h	h	a	b	b	h	a	h	h	h	h	h	b	h	a	h	a	h	h	h	h	h	h	b	a	a	b	h	h	b	h	h	h	a	b	b	b	b	b	a	h	a	a
marker99714	Chr1	2752461	<aaxbb>	-	b	-	b	-	-	b	b	h	a	b	h	h	-	h	b	-	a	-	a	h	b	a	h	h	h	b	a	a	b	h	h	b	h	h	h	a	b	-	-	b	b	-	h	a	a
marker83551	Chr1	2763507	<aaxbb>	b	h	h	h	h	a	h	b	h	a	h	h	h	h	h	b	h	h	h	a	h	h	h	h	h	h	b	a	a	b	h	h	b	h	h	h	a	b	b	b	b	b	h	h	a	a
marker87359	Chr1	2782263	<aaxbb>	b	-	-	h	h	a	-	-	-	a	b	a	h	-	b	-	-	-	-	a	-	h	-	a	b	-	-	a	-	b	b	b	b	b	-	b	-	-	-	-	b	b	a	h	a	a
marker75415	Chr1	2789649	<aaxbb>	-	-	h	b	-	-	-	b	-	-	b	-	-	-	-	-	a	-	b	a	-	-	-	-	h	-	-	a	a	-	-	-	-	-	-	b	a	-	-	-	-	-	-	-	a	a
marker25612	Chr1	2811958	<aaxbb>	b	h	h	h	h	a	h	b	h	a	h	h	h	h	h	b	h	h	h	a	h	h	h	h	h	h	h	a	h	b	h	h	h	h	h	h	a	b	b	b	b	b	a	h	a	a
marker20160	Chr1	2848165	<aaxbb>	b	a	h	h	h	a	h	b	h	a	b	h	h	h	h	b	h	h	-	a	h	h	h	h	h	h	h	a	a	b	h	h	b	h	h	h	a	b	b	b	b	b	a	h	a	a
marker48002	Chr1	2906718	<aaxbb>	b	h	h	h	b	a	h	b	-	a	b	h	h	h	h	b	h	h	h	a	h	h	h	h	h	h	b	a	a	b	h	h	b	h	h	h	a	b	b	b	b	b	a	-	h	a
marker101693	Chr1	3036683	<aaxbb>	-	-	-	-	-	-	-	a	-	-	-	-	-	-	-	-	-	-	-	-	-	-	-	-	-	-	-	-	-	-	-	-	a	-	-	-	-	-	-	-	-	-	-	-	-	-
marker45168	Chr1	3053594	<aaxbb>	b	-	h	-	b	a	a	b	-	a	-	b	-	h	-	-	h	a	a	a	h	-	a	h	h	a	b	a	a	b	-	a	h	h	b	h	a	b	b	-	-	b	a	h	a	a
marker60894	Chr1	3079574	<aaxbb>	-	a	h	-	h	-	-	-	-	a	b	-	h	-	a	-	-	a	-	a	a	-	-	h	-	b	b	a	a	b	h	-	b	h	h	a	a	b	-	b	-	b	a	-	a	a
marker95242	Chr1	3105526	<aaxbb>	b	b	-	-	-	a	b	b	-	-	b	-	h	h	-	b	b	a	h	a	-	b	-	-	-	b	-	-	-	b	h	h	-	a	h	a	-	b	-	b	b	b	-	-	a	a
marker21197	Chr1	3199542	<aaxbb>	-	h	h	-	-	-	b	b	h	a	b	h	h	-	h	b	a	h	h	a	h	h	b	a	h	h	b	a	-	b	h	h	-	h	h	b	a	b	b	b	-	b	-	-	a	a
marker41828	Chr1	3222308	<aaxbb>	b	h	h	h	h	a	b	b	h	a	h	h	h	h	h	b	h	h	h	a	h	h	h	h	h	h	b	h	a	b	h	h	b	h	h	h	a	b	b	b	b	b	a	h	a	a
marker85798	Chr1	3295687	<aaxbb>	b	-	h	a	h	-	b	b	h	a	b	h	h	h	b	b	h	a	b	a	h	h	h	b	h	a	h	a	a	b	h	h	b	h	h	h	h	-	b	-	b	b	a	b	a	a
marker32604	Chr1	3993183	<aaxbb>	-	-	-	-	-	-	-	-	-	-	-	-	-	-	-	-	-	-	-	-	-	-	-	-	-	-	-	-	-	-	-	-	-	-	-	-	-	-	-	-	-	-	-	-	-	-
marker92757	Chr1	4651876	<aaxbb>	h	a	h	h	b	a	b	a	a	a	b	a	h	h	a	h	h	a	a	a	h	h	h	b	b	h	h	h	a	h	h	h	a	h	h	h	a	b	-	-	-	b	a	b	a	h
marker103744	Chr1	4752794	<aaxbb>	h	h	-	h	b	a	b	a	a	a	b	a	h	h	h	h	h	a	a	a	h	h	h	b	b	h	h	h	a	h	h	h	a	h	h	h	a	b	b	b	b	b	a	b	a	h
marker21418	Chr1	4957937	<aaxbb>	h	h	h	h	b	a	b	a	a	a	b	h	h	h	a	h	h	h	a	a	h	h	h	b	h	h	h	h	a	h	h	h	a	h	h	h	h	b	b	b	b	b	a	b	h	h
marker92913	Chr1	5025956	<aaxbb>	a	a	a	a	a	a	a	a	a	a	a	a	a	a	a	a	a	a	a	a	a	a	a	h	a	a	a	a	a	a	a	-	a	a	a	a	a	a	a	-	a	a	a	a	a	a
marker20551	Chr1	5419721	<aaxbb>	h	h	h	h	b	h	b	a	a	a	b	h	h	a	h	h	h	h	a	h	h	h	h	b	h	b	h	h	a	h	h	h	a	h	h	h	a	b	b	b	b	b	a	b	a	h
marker93955	Chr1	5546922	<aaxbb>	a	a	-	-	a	a	-	a	-	-	a	a	a	a	a	a	-	-	a	a	-	-	a	a	a	a	-	-	-	a	a	-	-	a	-	a	a	a	a	-	-	-	a	a	-	-
marker7495	Chr1	5546925	<aaxbb>	-	a	a	a	a	a	a	a	a	a	a	a	a	a	a	a	a	a	a	a	a	a	a	a	a	a	a	a	a	a	a	a	a	a	a	a	a	a	a	a	a	a	a	a	a	a
marker57488	Chr1	6010674	<aaxbb>	-	a	-	a	-	-	-	a	-	-	-	a	-	-	-	-	-	a	-	a	a	-	a	-	-	-	-	a	a	-	a	-	a	-	a	-	-	-	-	-	-	-	a	-	a	-
marker15168	Chr1	6325753	<aaxbb>	-	-	-	-	b	-	-	-	-	-	-	-	-	-	-	-	-	-	-	-	-	-	-	-	-	-	-	-	-	-	-	-	-	-	-	-	-	-	-	-	-	b	-	-	-	-
marker21395	Chr1	6367614	<aaxbb>	-	-	-	-	-	-	-	-	-	-	-	-	-	-	-	-	-	-	-	-	-	-	-	-	-	-	-	-	-	-	-	a	-	-	-	-	-	-	-	-	-	-	-	-	-	-
marker42634	Chr1	6632865	<aaxbb>	a	a	a	a	a	-	a	a	-	a	a	a	a	a	a	a	a	a	a	a	a	a	a	a	a	a	a	a	a	a	a	-	a	a	a	a	a	-	a	a	a	a	a	a	a	-
marker46211	Chr1	6713337	<aaxbb>	a	-	a	a	h	b	h	a	-	a	b	a	-	-	b	b	h	a	h	b	a	h	a	b	h	b	h	h	a	h	h	b	a	a	h	h	a	b	b	-	-	b	a	b	h	h
marker233	Chr1	6722509	<aaxbb>	-	-	a	-	-	b	-	a	a	a	-	a	-	-	-	-	-	-	h	b	h	h	a	-	h	-	-	h	a	a	-	-	a	a	h	b	-	b	-	-	-	-	a	-	-	h
marker38766	Chr1	6727733	<aaxbb>	b	-	h	-	-	-	-	h	a	-	-	-	-	b	b	b	b	-	h	-	a	b	-	-	-	b	h	h	-	-	b	a	-	h	-	-	-	h	-	-	b	b	b	-	b	h
marker80175	Chr1	6734043	<aaxbb>	a	h	a	h	h	b	h	a	a	a	b	a	h	h	b	b	h	h	h	h	h	h	h	b	h	b	h	h	a	h	h	b	a	a	h	h	a	b	b	b	b	b	a	h	h	h
marker79644	Chr1	6792867	<aaxbb>	a	h	h	h	h	b	h	a	a	a	b	a	h	h	b	b	h	a	h	h	h	h	h	b	h	b	h	h	a	h	h	b	a	a	h	h	a	b	b	b	b	b	a	b	h	h
marker95268	Chr1	6824637	<aaxbb>	-	-	a	h	h	b	b	a	-	a	-	a	b	b	-	b	h	-	h	-	a	a	h	b	-	b	h	-	a	h	h	-	a	a	h	h	a	-	-	-	b	b	a	b	-	-
marker55382	Chr1	6835937	<aaxbb>	-	-	-	-	-	b	-	a	-	-	-	-	-	a	-	-	-	-	h	b	-	-	-	-	-	b	-	h	-	h	-	-	a	a	h	h	a	b	-	-	-	b	-	b	-	h
marker88270	Chr1	6844053	<aaxbb>	a	h	a	a	h	b	h	a	a	a	b	a	h	h	b	b	h	a	h	b	h	h	h	b	h	b	h	h	a	h	b	b	a	a	h	h	h	b	b	-	b	b	a	b	-	h
marker56442	Chr1	6869212	<aaxbb>	a	h	a	h	h	b	h	a	a	a	h	h	h	h	b	b	h	h	h	h	h	h	h	b	h	b	h	h	h	h	h	b	a	a	h	h	a	b	b	b	b	b	a	b	h	h
marker61577	Chr1	6882578	<aaxbb>	a	h	a	h	h	b	h	a	a	a	b	a	h	h	b	b	h	a	h	h	h	h	h	b	h	b	h	h	a	h	h	b	a	h	h	h	h	b	b	b	b	b	a	b	h	h
marker42078	Chr1	6916998	<aaxbb>	a	-	a	h	-	-	-	a	a	a	b	a	a	h	-	b	b	a	h	-	h	-	-	b	-	-	h	h	a	-	a	-	a	a	h	h	-	b	b	b	b	-	-	-	h	a
marker80816	Chr1	6988526	<aaxbb>	a	-	-	-	-	-	b	-	-	-	b	-	-	b	-	b	-	-	a	b	-	-	-	b	-	-	-	a	-	-	a	b	a	-	-	b	a	-	-	-	b	-	-	b	b	b
marker105905	Chr1	7011465	<aaxbb>	a	h	a	h	h	b	h	a	h	a	h	a	h	h	b	b	h	h	h	h	h	h	h	b	h	b	h	h	a	h	h	b	a	h	h	h	h	b	b	b	b	h	a	b	h	h
marker19021	Chr1	7019760	<aaxbb>	a	h	a	h	h	b	h	a	a	a	-	a	h	h	b	b	h	a	h	h	h	h	h	h	h	b	h	b	h	h	h	b	a	a	h	h	a	b	b	b	b	h	a	b	h	h
marker69114	Chr1	7024283	<aaxbb>	a	-	a	b	a	-	-	a	a	a	-	-	-	-	-	b	-	-	-	-	-	b	-	b	h	-	-	b	a	a	-	-	a	a	a	h	a	-	-	-	-	b	a	-	-	-
marker49013	Chr1	7034205	<aaxbb>	a	a	a	a	h	b	b	a	a	a	b	a	h	h	b	b	h	a	h	b	h	h	h	b	h	b	h	b	a	h	h	b	a	a	h	h	a	b	b	b	b	b	a	b	h	h
marker73459	Chr1	7047611	<aaxbb>	a	b	a	-	-	b	h	-	a	a	b	-	h	-	-	-	a	a	-	-	a	-	-	-	-	b	-	b	a	a	h	b	-	a	h	-	-	-	-	-	-	-	-	b	-	h
marker111940	Chr1	7053141	<aaxbb>	a	h	a	h	h	h	h	a	a	a	b	h	h	h	h	b	h	h	h	h	h	h	h	b	h	b	h	b	a	h	h	b	a	a	h	h	h	b	h	b	b	b	a	b	h	h
marker57018	Chr1	7054770	<aaxbb>	a	-	a	h	h	b	h	a	a	a	b	a	h	h	-	b	h	a	h	b	h	-	h	b	h	-	h	b	a	h	h	b	a	a	-	h	a	b	h	-	b	b	a	b	a	h
marker70486	Chr1	7073176	<aaxbb>	a	h	-	h	h	b	b	h	a	-	b	h	h	h	b	b	h	h	h	b	h	h	h	b	h	b	h	b	a	h	h	b	a	a	h	h	h	b	b	b	b	b	b	b	h	h
marker36128	Chr1	7076412	<aaxbb>	a	h	a	h	h	b	h	a	a	a	b	a	h	h	b	b	h	h	h	b	h	h	h	b	h	b	h	b	a	h	h	b	a	a	h	h	a	b	-	b	b	h	a	b	h	h
marker81046	Chr1	7082422	<aaxbb>	a	h	a	h	h	b	h	a	a	a	b	a	h	h	b	b	h	a	h	h	b	h	h	b	h	b	b	b	a	h	h	b	a	a	h	h	a	b	-	b	-	b	a	-	h	h
marker19189	Chr1	7089169	<aaxbb>	a	h	a	h	h	b	h	a	a	a	h	a	h	h	b	b	h	-	h	b	h	h	h	b	h	h	h	b	a	h	h	b	a	a	h	h	h	b	b	b	b	b	a	b	h	h
marker38969	Chr1	7103162	<aaxbb>	a	h	a	h	h	b	h	a	a	a	b	a	h	a	b	b	h	a	h	b	h	h	h	b	h	b	h	b	a	h	h	b	a	a	h	h	h	b	b	b	b	b	a	b	h	h
marker7367	Chr1	7106785	<aaxbb>	a	h	a	h	h	b	b	a	a	a	h	a	h	h	b	b	b	a	h	b	h	h	h	b	h	b	h	b	a	a	h	b	a	h	h	h	h	b	b	b	b	h	-	b	h	h
marker8614	Chr1	7108165	<aaxbb>	a	h	a	h	h	b	h	a	a	a	b	a	h	h	b	b	h	a	h	b	h	h	h	b	h	b	h	b	a	h	h	b	a	a	h	h	a	b	b	b	b	b	h	b	h	h
marker31565	Chr1	7109962	<aaxbb>	a	h	a	h	h	h	h	a	a	a	b	h	h	h	b	b	h	h	h	b	h	h	h	b	h	b	h	b	h	h	h	b	a	a	h	h	a	b	b	b	b	b	a	b	h	h
marker19295	Chr1	7155793	<aaxbb>	a	h	h	h	h	b	b	a	a	a	b	a	h	h	b	b	h	h	h	b	h	h	h	h	h	b	h	b	a	h	h	b	a	h	h	h	a	b	b	b	b	b	a	b	h	h
marker100783	Chr1	7202984	<aaxbb>	-	-	-	-	-	-	-	-	-	-	-	-	-	-	-	-	-	-	-	-	-	-	-	-	-	-	-	-	-	-	-	-	-	-	-	-	-	-	-	-	-	-	-	-	-	-
marker56868	Chr1	7209536	<aaxbb>	a	h	h	b	h	b	h	a	a	-	b	a	h	h	b	b	h	h	-	b	h	h	h	b	h	b	h	b	a	h	-	b	-	a	h	h	a	b	b	-	b	b	a	b	-	a
marker17059	Chr1	7240524	<aaxbb>	a	h	h	h	h	b	b	a	a	a	b	a	h	h	b	b	h	h	h	b	h	a	h	b	h	b	h	b	a	h	h	b	a	a	h	h	a	b	b	b	b	b	a	b	h	h
marker54144	Chr1	7240838	<aaxbb>	a	h	h	h	h	b	h	a	a	a	b	h	h	h	b	b	h	h	h	h	h	h	h	b	h	b	h	h	h	h	h	b	a	a	h	h	h	b	b	b	b	b	a	b	h	h
marker108424	Chr1	7284763	<aaxbb>	a	a	a	h	h	b	b	a	a	a	b	a	h	h	b	b	h	a	h	b	h	h	h	b	h	b	h	b	a	h	h	b	a	a	h	h	a	b	b	b	b	b	a	b	h	a
marker26433	Chr1	7304372	<aaxbb>	a	-	a	h	-	b	-	a	a	a	-	a	h	-	-	-	a	a	-	-	-	-	h	-	a	b	h	-	a	h	b	-	a	a	a	h	a	-	-	-	-	-	a	b	h	a
marker21075	Chr1	7644859	<aaxbb>	h	a	a	h	h	b	h	a	a	a	b	a	h	h	b	b	h	h	h	h	h	h	h	h	h	b	h	h	a	h	h	b	a	a	h	h	h	b	b	b	b	b	a	b	h	b
marker112965	Chr1	7646288	<aaxbb>	h	a	h	h	h	b	h	a	a	a	b	a	h	h	b	b	h	a	h	b	h	h	h	b	h	h	h	b	a	h	h	b	a	a	h	h	h	b	b	b	h	b	a	b	h	b
marker73606	Chr1	7647672	<aaxbb>	h	a	a	h	h	b	h	a	h	a	b	a	h	h	b	b	h	h	h	h	h	h	h	b	h	h	h	b	a	h	h	b	a	a	h	h	a	b	b	b	b	h	a	b	h	b
marker1296	Chr1	7755276	<aaxbb>	h	a	a	h	h	b	h	a	a	a	b	a	a	h	b	b	-	h	h	h	h	h	h	b	h	b	b	b	a	h	a	b	a	a	h	h	h	b	b	b	b	b	a	b	h	b
marker73890	Chr1	7761158	<aaxbb>	-	a	a	-	-	-	-	-	a	a	-	a	-	-	-	b	h	-	-	b	h	h	-	b	a	-	-	b	a	h	a	-	-	a	a	a	a	-	-	-	-	-	a	-	h	-
marker104233	Chr1	7780820	<aaxbb>	h	a	a	h	h	b	h	a	h	a	b	a	h	h	b	h	h	h	h	b	h	h	h	b	h	b	h	b	h	h	h	b	a	a	h	h	h	b	b	b	h	b	a	b	h	b
marker3157	Chr1	7802989	<aaxbb>	-	-	-	b	h	-	b	-	-	-	b	-	a	-	b	-	h	a	b	-	-	h	-	-	-	b	b	-	a	-	-	b	-	-	h	b	-	-	b	-	-	-	-	b	b	b
marker9767	Chr1	9212154	<aaxbb>	-	-	-	b	h	-	-	-	-	-	-	-	-	-	-	-	-	-	-	b	a	-	-	b	b	-	-	-	-	b	-	-	-	a	a	b	-	-	-	-	-	b	-	-	-	-
marker104892	Chr1	9626609	<aaxbb>	-	b	-	-	b	b	-	-	-	b	b	b	b	-	b	b	b	-	b	b	b	b	b	b	b	-	-	b	b	-	b	-	b	-	b	b	b	b	b	b	-	b	b	b	b	b
marker2846	Chr1	10303065	<aaxbb>	a	-	a	-	h	b	b	a	-	-	b	a	h	a	b	b	h	b	a	b	h	h	b	b	b	b	h	b	a	a	a	b	a	a	a	h	a	-	b	b	-	b	-	h	h	b
marker106518	Chr1	11167601	<aaxbb>	h	a	a	-	h	b	h	h	-	a	b	a	b	h	b	h	-	b	a	b	h	h	a	b	b	b	a	b	a	b	a	b	a	h	a	h	a	b	b	b	-	b	a	a	a	b
marker60603	Chr1	11168525	<aaxbb>	h	a	a	h	h	b	h	h	h	a	b	a	h	h	b	-	h	h	h	h	h	h	h	b	b	b	h	b	a	b	a	b	a	h	h	h	h	b	b	b	b	b	a	h	h	b
marker25552	Chr1	11499315	<aaxbb>	h	a	h	b	h	b	h	h	h	a	b	a	b	h	b	h	h	b	a	b	h	h	b	b	b	b	h	b	a	b	a	b	h	h	h	h	h	b	b	b	b	b	a	h	h	b
marker29278	Chr1	11803667	<aaxbb>	h	a	h	b	h	b	h	h	h	h	b	a	b	h	b	h	h	b	a	h	h	h	b	b	b	b	h	b	a	b	a	b	a	h	h	h	a	b	b	b	b	b	a	h	h	b
marker38982	Chr1	11809035	<aaxbb>	h	-	b	b	a	-	b	h	h	a	b	a	b	h	b	h	h	b	a	b	h	h	b	b	-	b	h	b	a	b	a	b	a	h	h	h	a	b	b	b	b	b	a	h	h	b
marker108081	Chr1	11834659	<aaxbb>	h	-	b	-	a	-	b	h	a	-	-	a	-	-	-	-	-	-	-	b	h	h	b	-	b	b	a	b	a	b	-	-	a	h	h	h	a	-	b	b	b	b	a	h	h	-
marker9624	Chr1	11884604	<aaxbb>	h	a	b	b	a	b	b	h	h	a	b	a	h	h	b	h	h	b	a	b	h	h	b	b	b	b	h	b	a	b	a	b	a	h	h	h	a	b	h	b	b	b	a	a	h	b
marker92307	Chr1	11913727	<aaxbb>	-	a	h	b	h	b	b	h	h	a	b	a	b	h	h	h	h	b	a	b	h	h	b	b	b	b	h	b	a	b	a	b	a	h	h	h	a	b	b	h	b	b	a	h	h	b
marker5877	Chr1	11968331	<aaxbb>	-	a	h	-	-	-	-	a	a	a	b	a	-	-	-	-	-	-	a	-	a	-	-	-	-	-	-	-	a	-	a	b	-	a	a	a	a	-	-	-	-	b	a	a	a	-
marker27753	Chr1	12814733	<aaxbb>	-	-	-	-	-	-	-	-	-	b	-	-	-	-	-	-	-	-	-	-	-	-	-	-	-	-	a	a	-	-	a	-	-	-	-	-	-	-	-	-	-	-	-	-	-	-
marker28240	Chr1	12823943	<aaxbb>	h	a	b	h	h	b	-	-	h	a	b	h	h	h	h	a	h	b	h	h	h	b	b	b	b	b	h	b	a	b	a	b	a	h	a	a	a	b	b	b	b	-	a	h	b	b
marker97087	Chr1	13151985	<aaxbb>	-	-	b	-	-	-	-	-	b	-	-	-	-	-	-	-	-	-	-	-	-	-	-	-	-	-	-	-	-	-	-	a	-	-	-	-	-	-	-	-	-	a	-	-	-	-
marker106458	Chr1	13330038	<aaxbb>	b	a	b	h	-	b	-	h	h	a	b	h	h	-	-	h	h	b	h	b	h	b	b	b	-	b	h	b	-	b	a	b	a	h	h	a	h	b	b	-	-	b	a	h	b	b
marker8853	Chr1	13344122	<aaxbb>	-	-	-	-	-	-	-	-	-	-	-	-	-	-	-	-	-	-	-	-	-	-	-	-	-	-	h	h	-	-	h	-	-	-	-	-	-	-	-	-	-	-	-	-	-	-
marker59857	Chr1	13350783	<aaxbb>	-	-	b	h	h	b	-	h	-	a	b	-	-	a	a	-	h	-	-	-	a	-	-	b	b	b	h	b	a	b	a	b	a	b	h	a	a	b	-	-	b	b	a	b	b	b
marker39444	Chr1	13384110	<aaxbb>	-	a	-	a	-	-	b	-	-	a	-	-	b	-	-	-	-	-	-	-	-	-	-	-	-	-	-	-	-	-	-	b	a	-	-	-	a	-	-	-	-	-	-	-	-	-
marker112832	Chr1	13444239	<aaxbb>	h	h	b	h	h	-	h	h	h	h	b	h	a	h	h	h	h	b	a	b	h	b	b	b	b	b	h	b	h	b	h	b	h	a	h	a	h	h	b	b	b	-	a	h	-	b
marker65970	Chr1	13509853	<aaxbb>	h	a	b	h	h	b	b	h	b	a	b	h	b	-	h	h	h	b	h	b	h	b	b	b	b	b	h	b	a	b	h	b	a	h	h	a	h	b	b	b	b	b	a	h	b	b
marker27369	Chr1	13540576	<aaxbb>	h	a	b	h	h	b	h	a	h	a	b	h	b	h	b	h	h	b	-	-	a	b	b	b	b	b	b	b	a	b	a	b	a	h	-	a	a	b	-	b	-	b	a	h	b	-
marker30470	Chr1	13556517	<aaxbb>	h	a	b	h	h	b	b	h	h	a	b	h	b	h	h	h	h	b	h	b	h	b	b	b	b	b	h	b	a	b	a	b	a	h	h	a	h	b	b	b	b	b	a	h	b	b
marker45810	Chr1	13559954	<aaxbb>	-	a	b	h	h	-	h	h	h	a	b	a	b	h	-	h	h	b	h	-	h	b	h	b	b	b	h	b	a	-	a	b	a	h	h	a	a	b	b	b	b	b	a	h	b	b
marker4832	Chr1	14005480	<aaxbb>	-	-	-	-	-	-	-	-	-	-	-	-	-	-	-	-	-	-	-	-	-	-	-	-	-	-	-	-	-	-	-	-	-	-	-	-	-	-	-	-	-	-	-	-	-	-
marker41800	Chr1	14211903	<aaxbb>	-	a	b	-	h	b	b	h	-	h	b	-	-	h	-	h	b	b	h	-	-	b	b	b	b	b	a	b	a	-	a	b	a	b	-	a	a	-	-	-	b	a	a	h	b	b
marker76764	Chr1	14303940	<aaxbb>	-	a	b	-	h	b	b	h	b	b	b	h	b	a	-	a	h	b	h	-	h	b	b	b	b	b	h	h	a	-	a	b	a	h	b	a	h	b	h	b	-	h	a	h	-	h
marker25803	Chr1	14544467	<aaxbb>	h	h	b	h	h	b	h	h	h	h	b	h	h	h	h	h	h	b	h	b	h	b	b	b	b	b	h	h	a	b	a	b	a	h	h	a	h	b	h	b	b	h	a	h	b	b
marker61408	Chr1	14548242	<aaxbb>	h	h	b	h	h	b	h	h	h	h	-	h	b	h	h	h	h	b	h	b	h	b	b	b	b	b	h	b	a	b	a	b	a	h	h	a	h	b	h	b	b	h	a	h	b	b
marker33796	Chr1	14624484	<aaxbb>	h	h	h	h	a	b	b	h	h	h	b	h	b	h	h	a	h	b	h	b	h	b	b	b	b	b	h	b	a	b	a	b	a	h	h	a	a	b	h	b	b	h	a	h	b	b
marker45944	Chr1	14625984	<aaxbb>	-	-	b	a	-	-	b	h	-	-	b	a	b	b	h	h	a	b	b	b	b	-	-	b	b	b	-	b	a	b	a	b	-	h	b	a	a	b	-	b	b	b	-	h	b	b
marker50502	Chr1	14733968	<aaxbb>	-	h	b	b	b	b	b	b	-	h	b	b	b	b	a	h	b	b	h	b	h	b	b	b	b	b	-	b	-	-	-	b	-	-	-	a	-	-	b	b	b	b	-	-	b	b
marker20405	Chr1	14989643	<aaxbb>	h	b	b	h	h	-	h	a	h	h	h	h	b	h	h	h	h	b	h	h	a	b	b	b	b	b	h	b	a	b	a	b	a	h	h	a	h	b	h	b	b	a	a	h	b	h
marker6314	Chr1	15675900	<aaxbb>	h	-	b	-	h	b	b	-	-	-	b	-	b	-	-	-	h	b	h	-	-	b	b	b	b	b	-	b	-	b	-	b	a	-	-	-	-	b	-	b	b	-	a	-	b	b
marker98414	Chr1	15693904	<aaxbb>	h	h	b	h	h	b	h	h	h	h	b	h	b	h	h	h	h	b	h	h	a	b	b	b	b	b	h	b	a	b	h	b	a	h	h	a	a	b	h	b	h	h	a	h	b	b
marker58515	Chr1	15922585	<aaxbb>	-	-	-	-	-	-	-	-	-	-	-	-	-	-	-	-	-	-	-	-	-	-	-	-	-	-	-	-	-	-	-	-	-	-	-	-	-	-	-	-	-	-	-	-	-	-
marker12332	Chr1	16025313	<aaxbb>	a	a	-	-	a	-	-	h	h	a	a	-	h	a	h	-	a	b	-	a	h	-	h	a	-	-	h	-	-	h	h	-	a	a	a	-	h	-	-	-	-	-	-	a	h	-
marker61559	Chr1	16141348	<aaxbb>	-	-	-	-	-	-	b	a	-	-	b	-	-	b	-	h	h	b	h	-	-	b	-	b	-	-	h	b	a	-	-	-	-	h	a	-	a	b	-	-	-	b	-	-	b	-
marker25515	Chr1	16189081	<aaxbb>	-	-	-	-	-	-	-	-	-	-	-	-	-	a	-	-	-	-	-	-	-	-	-	-	-	-	-	-	-	-	-	-	-	-	-	-	a	-	-	-	a	-	-	-	-	-
marker81103	Chr1	16301952	<aaxbb>	-	b	b	h	h	-	-	h	a	h	b	h	b	h	h	h	h	b	h	h	a	b	b	b	b	b	h	b	a	h	a	b	a	h	h	a	a	b	h	b	b	h	a	h	b	h
marker25259	Chr1	17856622	<aaxbb>	h	h	b	h	h	b	h	h	h	h	b	h	h	h	h	h	h	b	h	h	a	b	b	b	b	b	h	b	a	b	a	b	a	h	h	a	a	b	h	b	h	h	a	h	b	h
marker34814	Chr1	17886794	<aaxbb>	a	h	b	h	h	b	h	h	h	h	b	h	b	h	h	h	h	b	h	h	a	b	b	b	b	b	h	b	a	b	a	b	a	h	h	a	a	b	h	b	b	h	a	h	b	b
marker7208	Chr1	17920239	<aaxbb>	h	h	h	h	h	b	h	h	h	h	b	h	h	h	h	h	h	b	h	h	a	b	b	b	b	b	h	h	a	b	h	b	h	h	h	a	h	b	h	b	b	h	h	h	h	b
marker111229	Chr1	17941138	<aaxbb>	-	-	-	-	a	-	-	a	h	-	-	h	b	-	b	-	-	-	-	-	a	b	-	-	-	-	-	b	a	b	-	-	a	h	-	-	-	-	-	-	-	b	-	-	b	b
marker101973	Chr1	17957743	<aaxbb>	b	h	b	a	h	b	h	-	b	h	b	h	b	h	h	h	a	b	-	h	a	-	b	b	-	b	-	b	-	-	a	b	a	-	-	a	a	-	h	-	-	h	a	h	b	b
marker79647	Chr1	18247480	<aaxbb>	-	-	-	-	-	-	-	-	-	-	-	-	-	-	-	-	-	-	-	-	-	-	-	-	-	b	-	-	-	-	-	-	-	-	-	-	-	-	-	-	-	-	-	-	-	-
marker36156	Chr1	18607037	<aaxbb>	-	-	-	-	-	-	-	-	-	-	b	b	b	-	-	b	-	-	-	h	-	-	-	-	-	-	-	b	-	-	-	-	-	h	-	-	a	b	-	-	-	h	-	-	-	-
marker23145	Chr1	18635391	<aaxbb>	h	h	-	h	-	b	b	h	a	h	b	b	b	-	h	h	a	b	h	a	a	b	b	b	b	b	h	b	a	b	a	b	a	h	h	a	h	b	h	h	b	h	a	h	b	b
marker94878	Chr1	19078381	<aaxbb>	h	a	b	-	a	b	h	-	-	a	b	-	b	a	-	a	h	b	-	-	a	-	-	-	b	-	-	b	a	-	-	b	-	h	h	a	a	-	-	-	b	b	-	b	-	b
marker22008	Chr1	19129644	<aaxbb>	-	-	-	-	-	-	-	-	-	-	-	b	-	-	-	-	-	-	-	-	b	-	-	-	-	-	-	-	-	-	-	-	-	-	-	-	-	-	-	-	-	-	-	-	-	-
marker29855	Chr1	19182677	<aaxbb>	b	h	h	h	h	b	b	h	-	h	b	b	b	h	h	h	h	b	h	b	a	b	b	b	b	b	b	b	a	b	a	b	a	h	b	a	a	b	h	b	b	h	-	h	b	b
marker24051	Chr1	19228425	<aaxbb>	h	-	b	-	-	-	b	h	a	-	b	b	b	-	b	h	-	b	h	h	-	b	b	b	b	b	h	b	a	b	h	b	a	b	b	-	a	b	-	-	-	-	a	-	-	b
marker56925	Chr1	20172733	<aaxbb>	-	-	b	b	-	b	-	h	-	-	b	-	-	-	-	-	-	-	-	a	a	b	-	b	-	b	-	b	-	-	a	b	-	-	-	-	-	b	-	-	-	h	-	-	-	b
marker103579	Chr1	21442651	<aaxbb>	-	-	-	-	-	-	-	-	-	-	-	-	-	-	-	-	-	-	-	-	-	-	-	-	-	b	-	-	-	b	b	-	-	-	-	-	-	-	-	-	-	-	-	-	-	-
marker10997	Chr1	21467149	<aaxbb>	-	-	-	-	-	-	-	-	-	-	-	-	-	-	-	-	-	-	-	-	-	-	-	-	-	-	-	-	a	-	-	-	-	-	-	-	-	-	-	-	-	-	-	-	a	b
marker54003	Chr1	21671083	<aaxbb>	-	b	-	b	-	-	b	b	b	b	b	-	-	b	-	b	b	-	-	b	-	b	-	-	-	b	-	b	-	-	-	b	-	b	b	-	b	b	b	-	b	-	b	b	b	b
marker7465	Chr1	21973638	<aaxbb>	h	h	h	h	h	b	b	h	h	h	h	b	h	h	h	h	h	h	h	h	h	b	b	b	b	h	h	h	a	b	a	h	h	h	h	a	h	b	h	h	h	b	b	h	h	b
marker4919	Chr1	22886433	<aaxbb>	h	h	h	h	b	b	h	-	h	h	h	b	b	h	h	h	h	h	h	h	h	b	b	h	b	b	h	b	a	b	h	b	b	h	h	a	h	b	h	-	h	b	h	h	h	b
marker33069	Chr1	22958624	<aaxbb>	b	b	h	h	b	-	-	b	h	b	b	b	-	-	-	h	-	b	-	-	b	b	b	a	b	b	h	b	-	b	-	b	-	-	-	-	-	b	-	b	b	b	b	-	-	-
marker5062	Chr1	22965860	<aaxbb>	b	b	-	-	b	-	b	h	-	h	b	-	-	-	-	b	h	-	-	h	h	b	-	-	-	b	h	b	-	b	-	b	-	h	h	-	a	b	b	-	b	b	-	b	h	b
marker89943	Chr1	22979405	<aaxbb>	h	b	h	h	b	b	b	h	h	h	h	b	b	h	h	h	h	h	h	h	h	b	b	h	b	b	h	b	a	b	h	b	b	h	h	a	h	b	h	b	h	b	b	h	h	b
marker12530	Chr1	22982698	<aaxbb>	-	b	a	h	b	b	-	h	b	b	b	b	b	h	a	h	-	h	-	b	b	b	b	h	b	b	b	b	a	-	-	b	b	h	h	a	a	b	-	b	h	b	b	a	-	b
marker7456	Chr1	22988527	<aaxbb>	h	b	h	h	b	b	h	h	a	h	b	b	b	h	h	h	h	h	h	h	h	b	b	h	b	b	h	b	a	b	a	b	b	h	h	a	a	b	h	b	h	b	b	h	h	b
marker29165	Chr1	23040027	<aaxbb>	h	h	h	h	b	b	h	h	h	h	h	b	b	h	h	h	h	h	h	h	h	b	h	h	b	b	h	b	a	b	h	b	b	h	h	a	h	h	h	b	h	b	b	h	h	b
marker84676	Chr1	23120959	<aaxbb>	h	b	h	h	b	b	h	h	h	h	h	b	h	h	h	h	h	h	h	h	h	b	b	h	b	b	h	b	a	b	a	b	h	h	h	a	h	b	h	b	h	b	b	h	h	b
marker57480	Chr1	23152458	<aaxbb>	h	b	h	h	b	b	b	b	h	h	b	b	b	h	h	h	h	h	h	h	h	b	b	h	b	b	h	b	a	b	a	b	b	h	h	a	h	b	h	b	h	b	b	h	h	b
marker100338	Chr1	23251044	<aaxbb>	a	b	b	h	b	-	b	a	b	h	b	b	b	-	-	b	b	b	b	-	-	b	b	h	b	b	h	b	a	b	a	-	b	h	a	a	-	-	h	b	h	b	b	h	a	b
marker8314	Chr1	23288714	<aaxbb>	h	b	h	h	b	b	h	h	h	h	b	b	h	h	h	h	h	h	h	h	h	b	b	h	b	b	h	b	h	b	a	b	b	h	a	a	h	b	h	b	h	b	b	h	h	b
marker19292	Chr1	23326122	<aaxbb>	h	b	h	h	b	h	b	h	h	h	h	b	b	h	h	h	h	h	h	h	h	b	b	h	b	b	h	b	h	b	a	b	b	h	a	a	a	b	h	b	h	b	b	h	h	h
marker53697	Chr1	23326169	<aaxbb>	h	b	h	h	b	b	h	h	h	h	h	b	b	h	h	h	h	h	h	h	h	b	b	h	b	b	h	b	a	b	h	b	b	h	a	a	h	b	h	b	h	b	b	h	h	b
marker54682	Chr1	23441325	<aaxbb>	h	b	h	-	b	b	-	b	h	a	b	b	b	h	-	h	-	h	-	b	b	b	b	h	b	b	h	b	a	b	a	b	-	h	-	-	a	b	b	b	h	b	b	h	h	b
marker77279	Chr1	23442203	<aaxbb>	h	b	h	h	b	b	h	h	h	h	h	b	b	h	h	h	h	h	h	h	h	b	b	h	b	b	h	b	a	b	a	b	b	h	a	a	h	b	h	b	h	b	b	h	h	h
marker99526	Chr1	23448218	<aaxbb>	h	b	h	h	b	b	h	h	h	h	b	b	h	h	-	h	h	h	h	h	h	b	b	h	b	b	h	b	a	b	a	b	b	h	a	a	h	b	h	b	h	b	b	a	h	b
marker2515	Chr1	23449931	<aaxbb>	h	b	h	h	b	b	h	a	h	h	b	b	b	h	-	h	h	h	h	b	h	b	b	h	b	b	h	b	a	b	a	b	b	h	a	a	h	b	h	b	h	b	b	h	h	b
marker17180	Chr1	23485674	<aaxbb>	h	b	h	h	b	b	h	h	h	h	b	b	b	a	h	h	h	h	h	h	h	b	b	h	b	h	h	b	h	b	a	b	b	h	a	a	h	b	h	b	h	b	b	h	h	b
marker32055	Chr1	23511761	<aaxbb>	h	b	h	h	b	b	h	h	h	h	h	b	h	h	h	h	h	h	h	h	h	b	h	h	b	b	h	b	a	b	a	b	b	h	a	a	h	b	h	b	h	b	b	h	h	b
marker70319	Chr1	23591159	<aaxbb>	h	b	h	h	b	b	h	h	h	h	h	b	b	h	h	h	h	h	h	h	h	b	b	h	b	b	h	b	a	h	a	b	b	h	a	a	h	b	h	b	h	b	b	h	h	h
marker107431	Chr1	23608390	<aaxbb>	a	b	h	h	b	b	h	h	h	h	b	b	b	h	h	h	h	h	h	h	h	b	b	h	b	b	h	b	a	b	a	b	b	h	a	a	a	b	h	b	h	-	-	h	h	b
marker28349	Chr1	23616063	<aaxbb>	a	-	h	a	b	-	a	h	a	a	-	-	-	h	a	h	h	h	a	h	h	-	b	h	b	b	h	b	a	-	a	-	-	h	a	a	a	b	a	-	a	b	-	h	a	b
marker70762	Chr1	23621661	<aaxbb>	h	b	h	h	b	b	h	h	h	h	h	b	-	h	h	h	h	h	h	h	h	b	b	h	b	b	h	b	h	b	a	b	b	h	a	a	h	b	h	b	h	b	b	h	h	b
marker110581	Chr1	23635347	<aaxbb>	h	b	h	h	b	b	h	h	h	h	h	b	b	h	h	h	h	h	a	h	h	b	b	a	b	b	h	b	a	b	a	b	b	h	a	a	h	b	h	b	h	b	b	h	h	b
marker69512	Chr1	23655790	<aaxbb>	-	-	-	-	-	b	-	b	a	-	b	b	b	-	-	b	-	h	h	-	h	b	-	h	b	-	h	b	a	-	a	b	-	-	-	a	a	b	-	-	-	b	b	-	h	b
marker88078	Chr1	23844613	<aaxbb>	-	b	-	-	-	-	-	h	-	-	-	-	-	-	-	-	-	a	-	a	-	-	b	-	-	-	-	-	a	-	a	-	-	h	a	-	-	b	b	-	b	b	b	-	h	b
marker49580	Chr1	24031182	<aaxbb>	-	b	h	-	b	-	-	-	-	-	-	-	-	-	h	-	-	-	b	a	h	-	-	-	b	b	a	b	-	b	a	b	b	h	-	-	-	-	-	b	-	b	b	h	h	b
marker67380	Chr1	24043509	<aaxbb>	h	b	-	-	-	b	h	h	b	-	b	-	-	b	-	h	h	h	h	a	h	b	b	h	b	b	a	b	a	b	a	b	b	h	a	-	h	b	-	b	-	b	b	a	h	-
marker47720	Chr1	24312128	<aaxbb>	h	b	h	b	b	h	h	h	-	b	h	b	b	b	h	h	h	h	h	h	h	b	b	h	b	b	h	b	a	b	a	b	b	h	a	h	h	b	h	b	h	b	b	a	h	b
marker85463	Chr1	24860454	<aaxbb>	h	-	h	b	-	-	h	a	h	b	h	b	-	h	a	h	h	h	b	h	h	b	b	h	-	b	h	b	h	b	a	b	-	h	a	h	h	h	a	b	h	b	b	a	h	b
marker59688	Chr1	24875706	<aaxbb>	h	b	h	b	b	h	h	a	h	b	h	b	b	b	h	h	h	h	b	h	h	b	b	h	b	b	h	b	a	b	a	b	b	h	a	h	h	h	h	b	h	b	b	a	h	b
marker102923	Chr1	24885000	<aaxbb>	h	b	h	b	b	h	h	a	h	h	h	b	b	h	h	h	h	h	b	h	h	b	h	h	h	b	h	b	a	b	a	b	b	h	a	h	h	h	h	b	h	b	b	a	h	b
marker26459	Chr1	24886505	<aaxbb>	h	b	h	b	b	h	a	a	h	b	h	b	b	h	h	h	h	h	b	h	h	b	b	h	b	b	h	b	a	b	a	b	b	h	a	h	h	h	h	b	h	b	b	h	h	b
marker94780	Chr1	24912749	<aaxbb>	h	b	h	b	b	-	a	a	h	b	h	b	b	h	b	h	h	b	h	h	h	b	b	h	b	b	h	b	a	b	a	b	b	h	a	h	h	a	h	b	h	b	b	a	h	b
marker93508	Chr1	24920707	<aaxbb>	a	b	a	b	b	-	h	a	a	-	h	b	b	h	h	a	h	a	-	h	a	b	b	h	-	b	h	b	a	-	a	b	-	h	a	h	h	h	h	-	h	b	b	a	h	b
marker6084	Chr1	25159315	<aaxbb>	h	h	h	b	b	h	a	a	h	b	h	b	b	h	h	h	h	h	b	h	h	b	h	h	b	b	b	b	a	b	a	b	b	h	a	h	h	h	b	b	h	b	b	a	h	b
marker48514	Chr1	25232219	<aaxbb>	-	a	a	-	-	-	-	a	a	-	a	b	b	-	-	-	a	h	-	-	h	-	-	a	b	-	-	b	-	b	a	-	b	-	a	h	-	-	-	-	h	b	-	a	h	-
marker45307	Chr1	25446253	<aaxbb>	h	h	h	b	b	h	h	a	h	h	h	b	b	h	h	b	h	h	b	h	h	b	h	h	b	b	b	b	h	b	a	b	b	h	a	h	h	h	h	b	h	b	b	a	h	b
marker84422	Chr1	25495491	<aaxbb>	h	h	h	b	b	h	h	h	h	b	h	b	b	h	h	b	h	h	b	h	h	b	h	h	b	b	b	b	h	b	a	b	b	h	a	h	h	h	h	b	h	b	b	a	h	b
marker94189	Chr1	25497232	<aaxbb>	-	-	-	b	b	h	a	a	-	b	b	b	b	h	h	b	-	b	b	-	h	b	-	a	-	b	b	b	a	b	a	-	b	h	-	h	h	h	b	b	-	b	-	a	h	b
marker51865	Chr1	25601519	<aaxbb>	h	h	h	b	b	h	h	a	h	b	h	b	b	h	h	b	h	h	b	h	h	b	h	h	b	b	b	b	a	b	a	b	b	h	a	h	h	h	h	b	h	b	b	a	h	b
marker23980	Chr1	25627736	<aaxbb>	h	h	h	b	b	h	h	a	h	b	h	b	b	h	h	b	h	h	b	h	h	b	h	h	b	b	b	b	h	b	a	b	b	h	a	h	h	h	h	b	h	b	b	a	h	h
marker113069	Chr1	25645547	<aaxbb>	h	h	a	b	b	h	a	a	-	b	h	b	b	h	-	b	h	h	b	h	h	b	h	a	b	b	b	b	a	b	h	b	b	b	a	h	h	h	a	b	h	b	b	a	h	-
marker84587	Chr1	25669697	<aaxbb>	-	-	-	-	-	-	-	a	a	-	-	-	-	-	-	-	-	-	-	-	b	b	-	-	-	b	-	-	a	-	a	-	b	-	-	-	-	-	-	-	-	-	-	-	-	b
marker70604	Chr1	25680085	<aaxbb>	-	-	-	b	-	-	-	-	-	-	-	b	-	-	-	b	-	-	b	-	-	-	-	-	-	b	b	b	-	-	a	-	-	-	-	-	-	-	-	-	h	-	-	a	h	b
marker19115	Chr1	25701232	<aaxbb>	b	h	-	b	b	b	-	-	-	-	h	b	b	-	h	-	-	-	-	h	b	-	-	-	b	-	b	b	a	b	a	-	b	h	a	h	h	a	-	-	b	b	-	a	h	b
marker9445	Chr1	25954506	<aaxbb>	h	a	h	b	b	h	h	a	h	b	h	h	b	h	h	b	h	h	b	h	h	b	h	h	b	b	b	b	h	h	a	b	b	h	a	h	h	h	-	b	h	b	b	a	h	b
marker77746	Chr1	26004001	<aaxbb>	b	a	h	b	b	h	h	a	h	b	h	h	b	h	h	b	h	h	b	h	h	b	h	h	b	b	b	b	h	b	a	b	b	h	a	h	h	h	h	b	h	b	b	a	h	b
marker18406	Chr1	26083711	<aaxbb>	b	h	h	b	b	b	h	a	h	b	h	h	b	h	h	b	h	h	b	h	h	b	h	h	b	b	b	b	a	b	a	b	b	h	a	h	h	h	h	b	-	b	b	a	h	b
marker6202	Chr1	26122263	<aaxbb>	h	a	h	b	b	h	h	a	h	b	h	h	b	h	h	b	h	h	b	h	h	b	h	h	b	b	b	b	a	b	a	b	b	h	a	h	h	h	h	h	h	h	b	a	h	b
marker98475	Chr1	26195603	<aaxbb>	h	a	h	b	b	h	h	a	h	b	h	h	b	h	h	h	a	h	b	h	h	b	h	h	b	b	b	b	a	b	a	b	b	h	a	h	h	h	h	b	h	b	b	a	h	b
marker94193	Chr1	26342625	<aaxbb>	h	h	h	b	b	h	a	a	h	b	h	h	b	h	h	b	a	h	b	h	h	b	h	h	b	b	h	b	a	b	h	h	-	h	a	h	h	h	h	h	h	b	b	a	b	b
marker47782	Chr1	26442236	<aaxbb>	h	h	h	b	b	h	h	a	h	b	h	a	b	h	h	b	a	h	b	h	h	b	h	h	b	b	b	b	a	b	a	h	b	h	a	h	h	h	h	b	a	h	b	a	h	b
marker102111	Chr1	26464925	<aaxbb>	h	a	a	b	b	-	h	a	a	b	h	h	b	-	h	-	a	h	-	h	h	b	h	h	b	b	b	b	a	b	a	-	b	h	a	h	h	h	a	-	-	h	b	a	h	h
marker7006	Chr1	26627466	<aaxbb>	-	-	a	-	b	b	-	h	-	-	h	-	b	h	-	b	a	-	b	h	h	b	-	b	b	b	b	b	a	b	a	-	b	h	a	h	h	-	-	b	a	b	-	a	a	-
marker97642	Chr1	26709676	<aaxbb>	a	-	-	-	-	-	a	-	-	-	-	-	-	-	-	-	a	-	-	-	-	-	-	-	-	-	-	-	-	a	-	-	-	-	a	-	-	-	-	-	-	-	a	-	a	-
marker71025	Chr1	27032140	<aaxbb>	h	h	h	b	b	h	h	a	a	b	h	h	h	h	h	b	a	h	b	h	h	b	h	a	b	b	b	b	a	b	a	h	b	h	h	h	h	h	h	b	h	h	h	h	h	b
marker97053	Chr1	27059340	<aaxbb>	h	-	-	b	-	h	-	a	a	b	h	-	h	-	-	-	a	-	-	b	-	-	h	a	b	b	b	b	-	b	a	a	-	h	h	-	-	-	b	-	b	h	-	a	-	b
marker58074	Chr1	27073997	<aaxbb>	h	h	h	b	b	h	h	h	a	b	h	h	h	h	h	b	h	-	b	b	h	b	h	a	b	b	b	b	a	-	a	h	h	h	h	h	h	h	h	b	h	h	b	a	h	b
marker35294	Chr1	27151433	<aaxbb>	h	a	h	b	b	h	h	a	h	b	h	h	h	h	h	b	a	h	b	b	h	b	h	h	b	b	b	b	h	h	h	h	h	h	h	h	h	h	h	b	h	h	b	a	h	b
marker95026	Chr1	27190884	<aaxbb>	h	a	h	b	b	h	h	a	a	b	h	h	h	h	h	b	a	h	b	h	h	b	h	a	-	b	b	b	a	b	a	h	b	h	h	h	h	h	h	b	h	h	b	a	h	b
marker67234	Chr1	27284062	<aaxbb>	h	a	h	b	b	a	h	a	a	b	h	h	h	h	h	b	a	h	b	b	h	b	h	h	b	b	b	b	a	b	a	h	b	h	h	h	h	h	h	b	h	h	h	a	h	b
marker39155	Chr1	27619137	<aaxbb>	h	a	h	b	b	a	a	a	a	b	h	a	h	-	h	b	a	h	b	h	h	h	h	a	b	b	b	b	a	b	a	h	b	h	h	h	h	h	h	b	h	h	b	a	h	b
marker66790	Chr1	27662893	<aaxbb>	h	a	h	b	b	a	h	a	a	b	h	h	h	h	h	b	a	h	b	h	h	h	h	h	b	b	b	b	a	h	a	h	b	h	h	h	h	h	h	b	h	h	b	h	h	b
marker79820	Chr1	27680655	<aaxbb>	h	a	h	b	b	a	-	a	a	b	h	h	-	a	h	b	a	h	b	b	h	h	h	a	b	b	b	b	a	b	a	a	-	h	h	h	h	a	a	b	h	h	b	a	h	b
marker100521	Chr1	28599088	<aaxbb>	h	a	h	b	b	a	h	a	a	b	h	h	h	h	h	b	a	h	b	b	h	h	h	a	h	h	b	b	a	b	a	h	b	h	h	h	h	h	b	b	-	h	b	a	h	b
marker78181	Chr1	29100598	<aaxbb>	h	a	h	h	h	h	h	a	a	b	h	h	h	h	h	b	a	a	b	b	h	h	h	a	h	a	b	b	a	b	a	h	b	h	h	h	h	h	-	b	h	h	b	-	h	b
marker69963	Chr1	29274433	<aaxbb>	b	h	h	b	h	b	h	a	a	b	h	h	h	b	h	b	a	h	b	h	h	h	h	h	h	a	b	b	a	h	a	h	b	h	h	h	h	h	h	b	h	h	b	a	h	b
marker49471	Chr1	29357891	<aaxbb>	-	-	a	b	-	-	-	a	-	b	b	b	-	a	b	b	-	-	b	-	-	h	-	-	-	a	b	-	-	-	-	h	b	-	h	-	b	-	a	b	b	b	b	-	-	b
marker55196	Chr1	29363737	<aaxbb>	-	-	h	b	h	-	-	-	a	-	-	-	-	-	-	-	-	-	-	-	b	-	-	-	-	-	-	b	-	h	-	-	b	-	h	-	b	-	-	-	-	-	-	-	h	b
marker35921	Chr1	29369076	<aaxbb>	h	h	h	b	h	h	h	a	a	b	h	h	h	h	h	b	a	h	b	h	h	h	h	h	h	a	b	b	h	h	a	h	b	h	h	h	h	h	h	b	h	h	h	a	h	b
marker64527	Chr1	29369204	<aaxbb>	h	a	h	b	h	h	a	a	a	b	h	h	h	h	h	b	a	h	h	h	h	h	h	a	h	a	b	b	a	h	a	h	b	h	h	h	h	h	h	b	h	h	b	a	h	b
marker66040	Chr1	29369222	<aaxbb>	-	a	-	-	-	-	-	a	-	-	a	b	a	-	h	-	-	-	-	b	-	b	h	-	h	a	-	b	-	b	-	b	-	h	-	h	a	b	-	-	-	-	b	-	h	b
marker61828	Chr1	29377144	<aaxbb>	-	-	-	b	h	-	-	-	-	-	-	-	-	-	-	-	a	-	-	b	-	-	-	-	-	-	-	b	-	-	a	-	b	-	b	-	b	-	-	-	-	-	-	-	-	b
marker19985	Chr1	29450421	<aaxbb>	h	h	h	b	h	h	h	a	a	b	h	h	h	h	h	b	a	h	b	h	h	h	h	a	h	a	b	b	a	h	a	h	b	h	h	h	h	h	h	b	h	h	h	a	h	b
marker881	Chr1	29456003	<aaxbb>	-	a	b	b	h	b	a	a	a	b	h	-	-	-	b	b	a	a	-	b	-	a	b	-	h	a	b	-	a	b	a	a	-	h	h	-	h	-	a	b	a	-	b	-	h	b
marker43239	Chr1	29477449	<aaxbb>	h	a	h	b	h	b	h	a	a	b	h	h	h	a	h	b	a	h	b	b	h	h	h	h	h	a	h	b	a	b	a	h	b	h	h	h	h	h	h	b	h	h	b	a	h	b
marker90509	Chr1	29532456	<aaxbb>	h	-	a	b	h	h	-	a	-	-	a	h	b	h	-	-	a	h	-	b	a	a	-	a	a	a	b	b	a	b	a	-	-	h	b	a	-	-	a	b	b	h	b	a	h	-
marker100169	Chr1	29532462	<aaxbb>	h	h	h	b	h	h	h	a	a	b	h	h	h	h	h	b	a	h	b	b	h	h	h	a	h	a	b	b	a	b	a	h	b	h	h	h	h	h	b	b	h	h	b	a	h	b
marker18709	Chr1	29552282	<aaxbb>	h	h	h	b	h	h	h	a	a	b	h	h	h	h	h	b	a	h	b	b	h	h	h	a	h	a	b	b	a	b	a	h	b	h	h	h	h	h	h	b	h	h	b	a	h	h
marker55585	Chr1	29587199	<aaxbb>	h	a	h	b	b	-	a	h	a	b	h	-	h	h	h	b	a	h	b	b	-	h	h	a	h	a	b	b	a	b	-	h	-	a	h	b	h	h	h	b	-	h	b	a	b	b
marker1749	Chr1	29611261	<aaxbb>	h	h	h	b	h	h	h	a	a	b	h	h	h	h	h	b	a	h	b	b	h	h	h	a	h	a	b	b	a	b	a	h	b	h	h	h	h	h	h	b	h	h	b	a	h	h
marker85690	Chr1	29611483	<aaxbb>	h	a	h	b	h	h	h	a	a	b	h	h	h	h	h	b	a	h	b	h	h	h	h	a	h	a	b	b	a	b	a	h	b	h	h	h	h	h	h	b	h	h	b	a	h	b
marker60494	Chr1	29638358	<aaxbb>	h	h	h	b	h	h	h	h	a	h	h	h	h	h	h	b	h	h	b	h	h	h	h	a	h	a	h	b	h	h	a	h	b	h	h	h	h	h	h	h	h	h	h	a	h	h
marker33533	Chr1	29644317	<aaxbb>	h	a	h	b	h	b	h	a	a	b	h	h	h	h	h	b	h	h	b	b	h	h	h	h	h	a	b	b	a	b	a	h	b	h	h	h	h	h	h	h	h	h	h	a	h	b
marker18526	Chr1	29678257	<aaxbb>	-	a	h	b	h	h	a	a	-	b	h	h	h	a	a	b	a	h	b	b	h	h	h	a	h	a	b	b	a	b	a	a	b	h	a	h	a	a	h	b	a	h	-	a	h	b
marker62362	Chr1	29681996	<aaxbb>	h	a	h	b	h	a	a	a	a	b	h	h	h	h	h	b	a	h	b	b	h	h	h	a	h	a	b	b	h	b	a	h	b	h	h	h	h	h	h	h	h	h	-	a	h	b
marker1861	Chr1	29682199	<aaxbb>	h	-	h	b	h	h	-	a	a	b	h	h	h	h	h	b	-	h	b	h	h	h	-	h	h	a	b	b	a	h	a	h	b	h	h	h	-	h	h	h	h	h	h	-	h	h
marker7522	Chr1	29773215	<aaxbb>	h	h	h	b	h	h	h	a	a	b	h	h	h	h	h	b	a	h	b	b	h	h	h	a	h	a	b	b	a	h	a	h	b	h	h	h	h	h	h	h	h	h	b	a	h	b
marker74911	Chr1	29775914	<aaxbb>	h	a	a	b	h	h	a	h	a	b	h	h	h	h	h	b	a	h	b	h	h	h	h	a	b	a	h	b	a	h	a	h	b	h	h	h	h	h	h	h	h	h	h	a	h	h
marker54230	Chr1	29783644	<aaxbb>	-	a	b	b	b	-	-	a	a	b	-	b	b	-	b	-	a	-	b	b	-	-	-	-	b	a	b	b	a	-	-	h	-	a	h	-	h	-	b	-	-	h	-	a	h	b
marker10522	Chr1	29823511	<aaxbb>	h	h	h	b	h	h	h	a	a	h	h	h	h	h	h	b	a	h	b	h	h	h	h	a	h	a	b	b	a	b	a	h	b	h	h	h	h	h	h	h	h	h	b	h	h	b
marker62028	Chr1	29826663	<aaxbb>	h	a	h	b	h	h	a	h	a	b	-	h	h	h	h	b	h	h	b	h	h	h	h	a	h	a	b	b	a	h	h	h	b	h	h	h	h	h	h	h	h	h	b	a	h	b
marker14576	Chr1	29829745	<aaxbb>	h	h	h	b	h	h	h	a	a	b	h	h	h	h	h	b	a	h	h	b	h	h	h	a	h	a	b	b	a	h	a	h	b	h	h	h	h	h	h	h	h	h	b	a	h	b
marker64691	Chr1	29852909	<aaxbb>	-	-	-	-	h	-	-	a	-	-	-	h	-	b	-	b	a	a	b	b	-	-	b	-	-	-	b	-	a	b	a	-	b	-	-	a	-	-	-	-	-	-	-	a	a	-
marker28590	Chr1	29955603	<aaxbb>	a	a	-	-	-	h	a	a	a	b	a	a	a	h	a	b	a	h	-	-	a	a	h	a	-	a	-	-	a	-	a	a	a	h	-	a	h	-	b	-	-	a	-	a	a	b
marker31974	Chr1	29979650	<aaxbb>	b	-	h	b	b	-	-	a	-	b	h	h	-	-	h	b	h	h	b	b	b	h	h	a	b	a	b	b	a	b	-	h	h	a	h	h	h	-	h	a	h	-	b	a	b	-
marker21129	Chr1	29989232	<aaxbb>	h	h	h	b	h	h	h	a	a	b	h	h	h	h	h	b	a	h	b	b	h	h	h	h	h	a	h	b	a	b	a	h	h	h	h	h	h	h	h	h	h	h	b	a	h	b
marker66101	Chr1	29999665	<aaxbb>	h	a	h	b	h	h	h	a	a	h	h	h	h	h	h	b	a	h	b	b	h	h	h	a	h	a	b	b	a	b	a	h	h	h	h	h	h	h	h	h	h	h	b	a	h	b
marker18222	Chr1	30020269	<aaxbb>	h	h	h	b	h	h	h	a	a	b	h	h	h	h	a	b	a	h	b	h	h	h	h	h	h	a	b	b	a	h	a	h	h	h	h	h	h	h	h	h	h	h	h	a	h	b
marker89267	Chr1	30111384	<aaxbb>	-	-	h	b	-	h	h	-	a	b	h	h	h	h	-	-	a	a	b	-	-	h	a	a	h	-	-	b	a	-	a	h	-	-	-	h	a	h	b	-	-	-	-	-	-	b
marker7108	Chr1	30120012	<aaxbb>	h	a	h	b	h	h	h	a	a	b	h	h	h	h	h	b	h	h	b	h	h	h	h	h	h	a	h	b	a	b	a	h	h	h	h	h	h	h	h	h	h	h	b	a	h	b
marker97020	Chr1	30157259	<aaxbb>	h	h	h	b	h	h	h	a	a	b	h	h	h	h	h	b	a	h	b	-	h	h	h	a	h	a	b	b	a	b	a	h	h	h	h	h	h	h	h	h	h	h	b	a	h	b
marker79968	Chr1	30162274	<aaxbb>	h	a	h	b	h	h	h	a	a	b	h	h	h	h	h	b	a	h	b	b	h	h	h	h	h	a	b	b	a	b	a	h	h	h	h	h	h	h	h	h	h	h	b	a	h	b
marker17083	Chr1	30171063	<aaxbb>	h	-	h	b	h	h	h	h	a	h	h	h	h	h	h	b	-	h	h	b	h	h	h	a	h	h	h	h	a	h	a	h	h	h	h	h	h	h	h	h	h	h	b	a	h	b
marker108885	Chr1	30214900	<aaxbb>	-	-	-	b	-	h	-	a	-	-	h	-	-	-	-	-	a	-	b	b	-	-	-	-	-	-	-	b	-	-	a	-	-	-	-	h	h	-	-	-	-	-	-	a	h	-
marker103075	Chr1	30220051	<aaxbb>	-	-	-	b	a	-	a	a	-	b	-	b	-	-	-	-	-	-	-	-	-	-	-	-	-	-	-	-	-	-	-	-	-	-	-	-	h	-	-	-	-	-	-	-	a	-
marker92231	Chr1	30615484	<aaxbb>	-	-	-	-	-	-	-	-	-	-	-	-	-	-	-	-	-	-	-	-	-	-	-	-	-	-	-	a	-	-	a	-	-	-	-	-	-	b	-	-	-	-	-	-	a	-
marker12452	Chr1	30861012	<aaxbb>	-	a	h	b	a	-	-	-	a	b	h	h	a	a	-	-	a	a	-	-	-	-	-	a	a	a	h	b	a	-	-	h	-	h	a	h	a	-	-	a	-	-	-	a	h	b
marker103066	Chr1	31275752	<aaxbb>	b	-	-	-	-	-	-	-	-	-	-	-	-	-	-	-	-	-	-	b	-	-	-	-	b	b	-	-	-	b	-	-	b	b	-	-	b	-	b	-	b	-	-	-	h	b
marker13800	Chr1	31299843	<aaxbb>	-	-	-	-	-	-	-	-	-	-	-	-	-	-	-	-	-	-	-	-	-	-	-	-	-	-	-	-	-	-	-	-	-	-	-	-	-	-	-	-	-	-	-	-	-	-
marker76660	Chr1	31669017	<aaxbb>	a	h	h	b	h	b	h	h	h	b	h	h	h	h	h	b	h	h	b	h	h	h	h	h	h	h	h	b	a	b	a	h	h	h	h	h	h	h	h	h	h	h	b	h	h	b
marker81489	Chr1	31676886	<aaxbb>	-	-	-	-	-	-	-	h	-	b	b	-	a	-	-	-	-	-	-	-	-	-	-	a	-	b	-	b	a	-	a	-	h	b	b	-	-	b	h	-	-	h	b	a	h	-
marker95750	Chr1	31725980	<aaxbb>	a	h	h	-	h	b	h	h	a	b	h	h	h	h	h	b	h	h	b	h	h	h	h	h	h	h	h	b	a	b	a	h	h	h	h	h	a	h	h	h	h	h	b	h	h	b
marker112136	Chr1	31786531	<aaxbb>	a	a	h	b	h	b	a	h	a	b	h	h	h	h	h	b	h	h	b	-	h	h	h	h	h	h	b	b	a	b	a	-	h	h	h	h	h	h	h	h	a	h	b	h	h	b
marker71283	Chr1	31817298	<aaxbb>	a	a	h	b	h	b	a	h	a	b	h	h	h	h	h	h	h	h	b	h	h	h	h	h	h	h	b	b	a	h	a	h	h	h	h	h	h	h	h	h	h	h	b	h	h	b
marker26697	Chr1	31819535	<aaxbb>	a	a	h	h	h	b	h	h	a	b	h	h	h	h	h	b	h	h	b	b	h	h	h	h	h	h	b	b	h	h	h	h	h	h	h	h	h	h	h	h	h	h	b	h	h	b
marker1502	Chr1	31820746	<aaxbb>	a	h	h	b	h	b	h	h	a	b	h	h	h	h	h	b	h	h	b	b	h	h	h	h	h	h	b	b	a	h	h	h	h	h	h	h	h	h	h	h	h	h	b	h	h	h
marker82155	Chr1	31913884	<aaxbb>	-	-	-	b	h	-	a	h	-	-	-	b	-	a	-	b	a	-	b	b	h	h	a	a	-	a	b	b	a	b	-	a	h	h	h	b	a	b	-	b	-	a	-	b	h	b
marker72306	Chr1	31919786	<aaxbb>	a	h	h	b	h	b	h	h	a	b	h	h	h	h	h	b	h	h	b	h	h	h	h	h	h	h	b	b	a	b	a	h	h	h	h	h	h	h	h	h	h	h	b	h	h	b
marker71631	Chr1	31947687	<aaxbb>	a	h	h	b	h	b	h	h	a	b	h	h	h	h	h	b	h	h	b	b	h	h	h	h	h	h	h	b	a	b	h	h	h	h	h	h	h	h	h	h	h	h	b	h	h	b
marker9598	Chr1	32027660	<aaxbb>	a	a	-	b	-	b	a	-	a	b	b	-	-	-	-	b	-	b	b	b	-	-	-	-	h	h	-	b	a	b	a	h	-	b	a	h	a	-	-	-	h	h	-	-	h	b
marker31637	Chr1	32053127	<aaxbb>	-	a	h	b	h	b	h	h	a	b	h	h	h	h	h	b	-	h	b	b	h	a	h	h	h	h	h	b	a	b	a	h	h	h	h	h	h	h	h	h	h	h	b	h	h	b
marker80900	Chr1	32129912	<aaxbb>	a	a	h	b	-	b	a	h	a	b	h	h	-	-	h	b	h	b	-	b	h	h	h	h	-	h	b	b	a	b	a	b	h	b	h	h	a	-	b	-	h	h	b	h	h	b
marker66109	Chr1	32174927	<aaxbb>	a	h	h	b	h	b	h	h	a	b	h	h	h	h	h	b	h	h	b	b	h	h	h	h	h	h	b	b	a	b	h	h	h	h	h	h	h	h	h	h	h	h	h	h	h	b
marker71921	Chr1	32201168	<aaxbb>	-	-	-	-	-	b	-	h	-	-	h	h	-	a	-	-	a	-	b	h	a	-	-	a	-	h	-	b	-	-	-	-	h	h	a	h	h	-	-	h	-	h	-	-	h	b
marker15614	Chr1	32254565	<aaxbb>	a	a	h	b	-	b	h	h	a	b	-	b	h	b	h	b	-	h	b	b	h	h	h	h	h	h	b	b	a	b	a	h	a	b	h	h	a	-	-	h	b	-	b	-	-	b
marker38430	Chr1	32279162	<aaxbb>	-	-	-	-	-	-	-	-	-	-	-	-	-	-	-	-	-	-	b	-	-	-	-	-	-	-	-	-	a	-	-	-	-	b	a	h	-	-	-	-	a	-	-	-	-	-
marker29133	Chr1	32287818	<aaxbb>	a	-	h	b	a	b	a	h	-	b	h	-	a	h	h	b	-	h	b	-	-	a	h	a	h	h	b	b	a	-	a	-	a	-	a	h	a	-	h	-	h	h	b	h	a	b
marker98789	Chr1	32293598	<aaxbb>	a	a	h	-	-	-	-	h	-	b	-	a	h	-	-	-	b	-	b	b	-	b	-	h	-	h	b	b	a	b	-	a	h	h	h	b	-	b	-	-	h	h	-	-	h	b
marker65618	Chr1	32322697	<aaxbb>	-	-	b	b	h	-	-	h	-	b	a	h	h	-	b	b	-	-	b	h	b	-	b	-	-	h	b	b	-	b	a	-	a	h	h	b	-	a	-	h	-	h	-	h	h	-
marker81005	Chr1	32340745	<aaxbb>	h	h	h	b	h	b	h	h	a	b	h	h	h	h	h	b	h	h	b	h	h	h	h	h	h	h	b	b	a	h	a	h	h	h	h	h	h	h	h	h	h	h	b	h	h	b
marker12476	Chr1	32340951	<aaxbb>	a	-	b	b	-	b	-	h	-	b	h	h	h	b	b	b	-	h	b	b	b	h	b	-	h	h	b	b	a	b	-	b	h	h	h	h	-	h	h	-	-	h	b	h	h	b
marker36513	Chr1	32350270	<aaxbb>	a	-	h	b	h	b	h	h	a	b	h	h	h	h	h	b	h	h	b	b	h	h	h	h	h	h	h	b	a	b	a	h	h	h	h	h	a	h	h	h	h	h	b	h	h	b
marker68997	Chr1	32368707	<aaxbb>	-	-	h	b	h	b	-	h	a	b	h	h	h	h	h	b	-	h	b	h	h	h	h	h	h	h	b	b	a	b	a	h	-	b	h	h	h	h	a	h	h	h	b	-	h	b
marker21323	Chr1	32391163	<aaxbb>	a	-	h	b	a	b	a	h	a	b	h	h	-	h	b	b	h	h	b	b	h	h	h	h	h	h	b	b	a	b	a	h	h	h	h	h	h	h	h	a	-	-	b	h	-	-
marker92775	Chr1	32471713	<aaxbb>	a	h	h	b	h	b	h	h	a	b	h	h	h	h	h	b	h	h	b	b	h	h	h	h	h	h	b	b	a	b	a	h	h	h	h	h	h	h	h	h	h	h	b	h	h	b
marker106629	Chr1	32524331	<aaxbb>	a	a	h	b	h	b	a	h	a	b	h	h	h	h	h	b	h	h	b	h	h	h	h	h	h	h	b	b	a	h	a	h	h	h	h	h	a	h	h	h	h	h	b	h	h	b
marker82580	Chr1	32534605	<aaxbb>	a	a	h	b	h	b	a	h	a	b	h	h	h	h	-	-	h	b	-	-	-	h	h	h	h	h	b	b	a	b	a	a	h	h	h	h	a	h	b	h	-	-	b	h	-	b
marker48393	Chr1	32537085	<aaxbb>	a	a	h	b	h	b	a	h	a	b	h	h	h	h	h	b	h	h	b	h	h	h	h	h	h	h	b	b	a	b	a	h	h	h	h	h	h	h	h	h	h	h	b	h	h	b
marker96080	Chr1	32555095	<aaxbb>	-	a	a	-	b	-	a	h	-	-	-	-	-	-	-	b	-	-	-	-	-	h	-	-	-	h	b	-	-	b	-	-	-	-	h	-	a	-	-	-	-	-	b	-	b	-
marker31852	Chr1	32601770	<aaxbb>	a	a	h	b	h	b	h	h	a	b	h	h	h	h	h	b	h	h	b	h	h	h	h	h	h	h	b	b	a	h	a	h	h	h	h	h	h	h	h	h	h	h	b	h	h	h
marker21165	Chr1	32607349	<aaxbb>	-	a	a	b	-	-	-	-	a	b	h	-	-	-	b	-	a	-	-	b	-	h	a	h	-	b	b	b	-	-	a	b	h	h	-	h	a	-	-	-	h	-	-	a	h	b
marker38857	Chr1	32610299	<aaxbb>	-	-	h	-	-	-	-	b	-	-	-	-	-	-	-	-	-	-	b	-	-	-	-	-	-	a	b	b	a	b	-	-	b	h	a	-	-	-	-	-	-	-	-	-	h	b
marker48586	Chr1	32649247	<aaxbb>	a	-	a	b	a	-	-	h	a	-	h	h	-	h	-	b	-	-	-	-	h	a	h	h	a	-	-	-	a	-	a	-	-	-	a	h	a	b	a	-	h	-	-	-	b	b
marker10051	Chr1	32657681	<aaxbb>	a	h	h	b	h	b	h	h	a	b	h	h	h	h	h	b	h	h	b	h	h	h	h	h	h	h	h	h	a	h	a	h	h	h	h	h	h	h	h	h	h	h	b	h	h	b
marker70069	Chr1	32750463	<aaxbb>	a	h	h	b	h	b	h	h	a	b	h	h	h	h	h	b	h	h	b	b	h	h	h	h	h	h	h	b	a	h	h	h	h	h	h	h	h	h	h	h	h	h	h	h	h	b
marker72513	Chr1	32765571	<aaxbb>	-	-	-	b	-	b	-	h	a	b	-	-	-	-	-	-	-	h	b	-	-	-	-	-	-	-	-	b	-	-	a	-	-	-	-	-	a	-	-	-	a	h	-	-	-	-
marker13817	Chr1	32799746	<aaxbb>	a	a	-	b	-	-	-	h	-	-	-	h	h	-	-	-	-	-	-	b	a	-	a	-	-	-	-	b	a	h	a	-	b	a	-	-	-	a	-	a	-	b	-	-	-	b
marker59364	Chr1	32809387	<aaxbb>	a	a	h	b	h	b	h	h	a	b	h	h	h	h	h	b	h	h	b	h	h	h	h	h	h	h	b	b	a	b	h	h	h	h	h	h	h	h	h	h	h	h	b	h	h	b
marker93904	Chr1	33011031	<aaxbb>	a	a	-	-	h	-	h	a	a	-	h	a	h	a	h	-	a	a	b	b	-	h	a	h	h	a	b	b	a	h	-	-	a	h	h	h	a	a	a	a	h	a	-	h	a	b
marker70483	Chr1	33292888	<aaxbb>	h	a	h	b	h	b	h	h	a	h	-	h	h	h	h	b	h	h	b	b	h	h	h	h	h	h	b	b	a	b	h	h	h	h	b	h	h	h	h	h	h	h	b	h	h	b
marker5252	Chr1	33293660	<aaxbb>	h	a	h	b	h	b	a	h	a	h	h	h	h	h	h	b	h	h	b	h	h	h	h	h	h	h	b	b	a	h	a	a	h	h	b	h	h	h	h	h	h	h	h	h	h	b
marker11542	Chr1	33329998	<aaxbb>	h	h	h	b	h	b	h	h	a	b	h	h	h	h	h	b	h	h	b	h	h	h	h	h	h	h	b	b	a	b	a	h	h	h	b	h	h	h	h	h	h	h	b	h	h	b
marker10794	Chr1	33341762	<aaxbb>	h	h	h	b	h	b	h	h	a	b	h	h	h	h	h	b	h	h	b	h	h	h	h	h	h	h	b	b	a	h	a	h	h	h	b	h	h	h	h	h	h	h	b	h	h	b
marker48214	Chr1	34353974	<aaxbb>	h	a	h	h	h	b	h	h	a	h	h	h	h	h	h	b	h	h	h	h	h	h	h	h	h	h	b	h	a	h	h	h	h	h	b	h	h	h	h	h	h	h	b	h	h	b
marker64569	Chr1	34358081	<aaxbb>	h	a	-	-	h	b	a	h	-	b	-	b	b	-	-	b	-	-	a	b	-	h	b	-	h	-	b	b	a	-	-	-	h	h	b	h	a	h	h	h	-	h	b	h	a	b
marker40483	Chr1	34544753	<aaxbb>	h	h	h	b	h	b	a	h	a	b	h	h	h	h	h	b	h	h	h	b	h	h	h	h	h	h	b	b	a	h	a	h	h	h	b	h	h	h	h	h	h	b	b	h	h	h
marker111697	Chr1	34735948	<aaxbb>	h	h	h	b	h	b	h	h	h	b	h	h	h	h	-	b	h	h	b	b	h	h	h	h	h	h	b	b	a	b	a	h	h	h	b	h	h	h	a	h	h	b	b	h	h	h
marker36553	Chr1	34801730	<aaxbb>	h	a	h	b	h	b	h	h	h	b	h	h	h	h	h	b	h	h	b	b	h	h	h	h	h	h	b	b	a	b	-	h	a	h	h	h	h	h	-	h	a	b	h	b	h	h
marker26886	Chr1	34802352	<aaxbb>	h	h	h	b	h	b	h	h	h	b	h	h	h	h	h	b	h	h	b	b	h	h	h	h	h	h	b	b	a	b	a	h	h	h	b	h	h	h	h	h	h	b	b	h	h	h
marker105086	Chr1	34803693	<aaxbb>	-	a	-	b	h	-	a	h	a	b	h	h	h	h	h	b	-	h	b	b	h	h	h	h	h	h	-	b	a	b	a	b	-	h	b	h	h	h	-	-	h	b	b	h	h	h
marker90681	Chr1	35182296	<aaxbb>	a	a	h	-	h	-	a	h	a	a	h	h	h	h	h	b	h	h	b	h	h	h	h	h	h	h	b	b	a	-	a	a	h	a	b	h	a	h	a	-	h	b	b	h	h	h
marker74355	Chr1	35191715	<aaxbb>	b	a	h	-	h	-	a	h	-	a	-	-	-	-	-	-	b	a	-	-	b	-	-	a	-	b	-	b	a	b	a	-	a	-	-	a	-	-	-	-	-	-	b	h	-	-
marker25328	Chr1	35202817	<aaxbb>	h	a	h	b	h	b	a	h	h	h	h	h	h	h	h	b	h	h	b	b	h	h	h	h	h	h	b	b	a	b	h	h	h	h	b	h	h	h	h	h	h	b	b	h	h	h
marker2618	Chr1	35222950	<aaxbb>	h	h	h	b	h	b	h	h	h	h	h	h	h	h	h	b	h	h	b	b	h	h	h	h	h	h	b	b	a	b	a	h	h	h	b	h	h	h	h	h	h	h	h	h	h	h
marker60740	Chr1	35408352	<aaxbb>	h	a	h	b	a	b	h	h	h	h	h	h	h	h	h	b	h	h	b	b	h	h	h	h	h	h	b	b	a	b	a	h	h	h	b	h	h	h	h	h	h	b	h	h	h	h
marker31279	Chr1	36784622	<aaxbb>	-	-	-	-	-	-	-	-	-	-	-	-	-	-	-	-	-	-	-	-	-	-	-	-	-	-	b	-	-	-	b	-	h	-	-	-	-	-	-	-	-	-	-	-	-	-
marker73368	Chr1	38443341	<aaxbb>	-	-	h	h	h	b	-	h	h	a	h	h	h	h	a	h	b	h	h	b	h	h	b	h	h	a	b	h	-	b	a	a	b	h	h	b	h	h	a	b	h	h	h	a	h	h
marker108883	Chr1	38734123	<aaxbb>	b	b	b	-	h	-	a	-	-	a	h	b	b	-	a	h	-	b	-	b	b	a	-	-	-	-	-	h	-	b	a	a	-	-	-	b	h	h	a	b	-	-	-	a	b	h
marker47070	Chr1	38799316	<aaxbb>	h	h	-	-	-	-	-	a	a	-	-	b	-	-	-	-	-	-	-	b	-	-	-	h	h	a	-	h	-	-	a	a	b	b	-	b	h	a	a	-	h	-	b	-	h	h
marker416	Chr1	38806899	<aaxbb>	h	h	h	h	h	b	h	h	h	-	h	h	a	h	a	a	b	h	h	b	h	h	h	h	h	a	h	h	h	b	a	a	b	h	h	b	h	b	a	b	-	h	b	a	h	h
marker76332	Chr1	38810538	<aaxbb>	h	b	h	h	h	b	a	h	a	a	h	h	a	h	-	h	h	b	h	b	h	h	h	h	h	a	h	h	-	b	a	a	b	h	h	b	-	h	-	b	-	h	b	a	h	h
marker37803	Chr1	38848005	<aaxbb>	h	h	h	-	h	b	a	h	h	a	h	h	a	h	a	h	b	h	h	b	h	h	h	h	h	a	h	h	h	b	a	a	b	h	h	b	h	h	h	b	-	h	b	a	h	h
marker108138	Chr1	38866192	<aaxbb>	-	-	h	-	-	-	-	h	-	-	-	-	-	-	-	h	b	b	-	-	h	-	-	-	b	a	-	-	b	-	-	-	b	-	-	b	-	-	-	-	-	-	-	a	b	b
marker58043	Chr1	38904914	<aaxbb>	-	h	-	-	-	-	-	-	-	-	-	-	-	a	-	-	-	-	-	b	b	-	-	b	-	-	-	-	h	-	a	-	b	-	-	b	-	-	-	-	-	-	-	a	-	h
marker35964	Chr1	38906228	<aaxbb>	-	-	-	b	-	-	-	-	-	-	-	-	-	-	-	-	-	-	-	-	-	-	-	-	-	-	-	-	-	b	-	-	b	-	a	-	b	-	-	b	-	-	b	a	b	a
marker58089	Chr1	39054703	<aaxbb>	h	a	h	h	h	b	a	h	h	a	h	h	a	h	a	h	b	b	h	-	h	h	h	h	h	a	a	h	h	h	a	a	b	h	h	b	h	h	a	b	h	h	b	a	h	h
marker70664	Chr1	39071533	<aaxbb>	h	h	h	h	h	b	h	h	h	a	h	h	a	h	a	h	b	h	h	b	h	h	h	h	h	a	h	h	h	h	a	a	b	h	h	h	h	h	a	b	h	h	b	a	h	h
marker112941	Chr1	39153212	<aaxbb>	h	h	b	h	h	b	a	h	h	a	h	h	a	h	a	h	b	h	h	b	h	h	h	h	h	a	h	h	h	b	a	a	b	h	h	b	h	h	a	b	h	h	b	a	h	h
marker28389	Chr1	39353522	<aaxbb>	h	h	b	h	h	b	h	h	h	a	h	b	a	h	a	h	-	b	h	b	h	h	h	h	h	a	h	h	h	b	a	a	b	h	a	b	h	a	a	b	b	h	b	a	b	h
marker8309	Chr1	39559189	<aaxbb>	-	-	-	-	-	-	-	-	-	-	-	-	-	-	-	-	-	-	-	-	-	-	-	-	-	a	-	-	-	-	-	-	a	-	-	-	-	-	-	-	-	-	-	-	-	-
marker69176	Chr1	39825062	<aaxbb>	h	h	b	h	a	b	h	h	h	h	h	b	a	h	h	h	b	h	h	h	h	h	h	h	h	a	h	a	h	h	a	a	b	h	h	b	h	h	a	b	h	h	b	a	a	h
marker24691	Chr1	40346032	<aaxbb>	b	-	-	a	a	b	-	h	a	h	h	b	a	-	a	-	-	h	h	b	h	b	-	-	h	a	-	a	b	b	-	a	-	h	-	b	a	b	-	b	-	-	-	a	a	-
marker27994	Chr1	40436931	<aaxbb>	-	-	-	-	-	-	-	-	-	-	-	b	a	-	-	-	-	-	-	b	-	-	-	-	b	-	a	a	-	-	a	-	-	h	-	-	h	a	-	b	-	-	-	-	a	-
marker47520	Chr1	40473253	<aaxbb>	-	-	-	a	a	-	-	h	-	-	-	b	-	-	-	b	b	-	a	-	a	-	h	-	-	a	b	a	-	-	-	a	b	-	-	b	b	-	-	-	h	-	-	a	a	b
marker21526	Chr1	40491678	<aaxbb>	b	h	b	a	a	b	h	h	h	h	h	b	a	h	a	h	b	b	h	h	h	h	h	h	h	a	h	a	h	h	a	a	b	h	h	b	h	h	h	b	h	h	b	a	a	h
marker20108	Chr1	40559817	<aaxbb>	b	h	b	a	a	b	h	h	b	h	h	b	h	h	-	h	h	b	h	h	h	h	h	h	h	a	h	a	h	b	a	a	b	h	h	h	h	h	h	b	h	h	b	a	a	h
marker106284	Chr1	40572811	<aaxbb>	b	h	b	a	h	b	h	h	b	h	h	b	a	h	a	h	b	h	h	h	h	h	h	h	h	a	h	a	h	b	h	a	b	h	h	b	h	h	h	b	b	h	b	a	a	h
marker49706	Chr1	40581071	<aaxbb>	-	a	b	a	a	b	a	a	b	a	h	b	a	a	a	a	-	b	h	b	h	a	a	h	h	a	h	a	a	b	a	a	-	h	h	-	h	a	a	b	a	h	-	a	a	-
marker7483	Chr1	40619779	<aaxbb>	b	h	b	a	a	b	h	h	h	-	h	h	-	h	-	h	b	h	h	h	h	h	h	h	-	-	h	a	h	b	a	-	b	h	h	b	h	-	h	b	h	h	b	a	a	-
marker52840	Chr1	40619782	<aaxbb>	-	-	-	-	-	-	-	-	-	-	b	-	-	-	-	-	b	b	h	-	-	-	-	-	-	-	-	a	-	b	-	-	b	h	h	-	-	-	a	-	-	-	b	-	-	-
marker91229	Chr1	40632152	<aaxbb>	-	-	b	-	a	b	b	h	-	-	h	b	-	h	-	h	b	h	-	b	a	h	a	h	-	a	h	-	-	b	a	-	b	-	h	b	h	-	a	b	-	h	b	-	a	b
marker5556	Chr1	40753350	<aaxbb>	b	h	b	a	a	b	h	h	b	h	h	b	a	h	a	h	b	b	h	b	h	h	b	h	h	a	h	a	h	b	a	a	b	h	h	b	h	h	h	b	-	h	b	a	a	h
marker6770	Chr1	40810296	<aaxbb>	b	a	-	-	-	-	-	-	-	-	-	-	-	-	a	-	-	-	-	b	-	-	-	-	-	a	-	-	-	-	-	-	-	-	a	-	-	-	-	-	-	-	-	-	-	-
marker111049	Chr1	40947214	<aaxbb>	-	-	b	a	a	b	h	h	-	h	h	b	a	-	a	h	h	b	h	b	h	h	b	h	h	a	h	a	b	b	a	a	b	a	a	b	h	a	h	b	h	h	-	a	a	-
marker37450	Chr1	41211992	<aaxbb>	b	h	b	a	a	b	h	h	b	h	h	b	a	h	a	h	h	b	h	h	h	h	b	h	b	a	h	a	b	b	a	a	h	a	h	b	h	h	h	b	h	h	b	a	a	h
marker46762	Chr1	41763122	<aaxbb>	-	h	b	a	a	b	a	b	b	h	h	h	h	h	-	h	b	-	a	b	h	h	b	h	h	-	h	a	b	b	a	a	-	a	h	b	-	-	a	-	h	h	-	a	a	h
marker6845	Chr1	41765670	<aaxbb>	-	h	b	a	a	b	h	h	b	h	h	h	a	a	-	-	h	b	a	h	h	h	-	h	-	a	h	a	-	b	a	a	-	a	h	b	a	-	h	-	-	a	b	-	a	a
marker65418	Chr1	41788543	<aaxbb>	b	h	h	h	a	b	h	h	b	h	h	h	a	h	h	h	h	b	h	b	h	h	b	h	h	a	h	a	b	b	h	a	h	a	h	b	h	h	h	b	h	h	b	h	a	h
marker112841	Chr1	41825552	<aaxbb>	b	h	b	a	a	b	h	h	b	h	h	h	a	h	h	h	h	b	h	b	h	h	b	h	h	a	h	a	b	h	a	a	b	h	h	b	h	b	h	b	h	h	b	a	a	h
marker57727	Chr1	41843086	<aaxbb>	b	h	b	a	a	b	h	h	b	a	h	h	a	h	b	h	h	b	h	b	a	-	b	h	a	a	a	a	-	b	a	a	b	a	h	b	h	-	b	b	-	-	b	a	a	h
marker51773	Chr1	41845208	<aaxbb>	b	h	h	a	a	b	h	h	b	h	h	h	h	h	h	h	h	b	h	b	h	h	b	h	h	a	h	a	b	b	h	a	b	a	h	b	h	h	h	b	h	h	b	h	a	h
marker82664	Chr1	41882952	<aaxbb>	b	h	b	a	a	b	h	h	b	h	h	h	h	h	h	h	h	b	h	b	h	h	b	h	h	a	h	a	b	h	a	a	h	a	h	b	h	h	a	b	h	h	b	a	a	h
marker72309	Chr1	41887051	<aaxbb>	b	h	h	a	a	-	b	h	-	-	h	a	a	-	-	h	h	b	h	b	h	h	b	a	h	a	h	a	-	h	h	a	b	a	h	b	h	-	b	-	-	h	-	a	a	h
marker4875	Chr1	41899075	<aaxbb>	b	h	h	a	a	b	h	h	b	h	h	h	a	h	h	h	h	b	h	b	h	h	b	h	h	a	h	a	b	h	h	a	h	a	h	b	h	h	h	b	h	h	b	a	a	h
marker107280	Chr1	41960650	<aaxbb>	-	-	-	-	a	-	-	-	-	-	-	h	-	-	a	-	-	-	-	-	-	-	-	b	-	-	-	a	-	-	-	a	-	-	h	b	h	-	-	-	-	-	b	a	a	-
marker30982	Chr1	41979003	<aaxbb>	b	b	b	a	a	b	h	h	b	a	h	h	a	-	b	a	h	b	h	b	h	h	b	h	a	a	h	a	b	b	a	a	b	a	h	b	h	h	h	b	h	-	b	a	a	h
marker58214	Chr1	42030685	<aaxbb>	b	h	b	a	a	b	h	h	-	h	h	h	a	h	h	h	h	b	h	h	h	h	b	h	h	a	h	a	b	h	a	a	b	a	h	b	h	h	h	b	h	h	b	h	a	h
marker43783	Chr1	42057840	<aaxbb>	b	h	b	a	a	b	h	h	b	b	h	h	a	h	h	h	h	b	h	h	h	b	b	h	h	a	h	a	b	b	a	a	b	a	h	b	b	h	h	b	h	h	b	h	a	h
marker49970	Chr1	42176856	<aaxbb>	b	h	b	a	a	b	h	h	b	h	h	h	h	a	h	h	h	b	h	b	h	h	b	h	h	a	h	h	b	b	a	a	b	h	h	b	h	h	h	b	h	h	h	a	a	h
marker905	Chr1	42277711	<aaxbb>	b	h	b	a	a	b	b	h	b	h	h	h	a	a	h	h	h	b	h	b	h	h	b	h	h	a	h	a	b	h	h	a	b	a	h	b	h	h	h	b	h	h	b	a	a	h
marker25994	Chr1	42774261	<aaxbb>	-	-	-	-	-	-	-	-	-	-	-	-	-	-	-	-	-	-	-	-	-	-	-	-	-	-	-	b	-	-	-	-	-	-	-	-	-	-	-	-	-	-	-	-	-	-
marker71534	Chr1	42954719	<aaxbb>	b	h	b	a	a	b	b	h	b	h	a	h	h	a	h	h	h	b	h	b	a	h	b	h	h	h	h	a	b	b	h	a	b	a	h	b	b	h	h	b	a	h	b	a	a	h
marker97561	Chr1	42979650	<aaxbb>	-	a	b	a	a	b	b	h	b	h	a	a	h	a	h	h	h	b	-	b	a	h	b	h	h	a	-	a	b	-	a	a	-	a	-	b	b	h	-	b	-	h	b	a	a	a
marker63016	Chr1	43017700	<aaxbb>	-	-	-	a	a	-	b	-	-	-	a	a	a	-	-	a	-	-	-	b	a	a	-	-	-	-	a	a	-	b	a	a	-	a	h	b	-	-	-	-	-	-	b	-	a	a
marker1725	Chr2	199244	<aaxbb>	h	h	b	a	b	h	h	h	h	a	h	h	h	h	h	h	h	b	h	h	a	b	b	h	h	h	h	a	h	a	h	a	a	h	h	b	b	h	h	h	h	a	a	h	h	h
marker56951	Chr2	442712	<aaxbb>	-	-	-	-	-	-	-	-	-	-	-	-	-	-	-	-	-	-	-	-	-	-	-	-	-	-	-	-	-	-	-	-	-	-	-	-	-	-	-	-	-	-	-	-	-	-
marker100667	Chr2	1659188	<aaxbb>	-	-	b	a	-	b	-	h	a	a	-	-	-	h	-	-	-	-	-	b	-	b	b	b	b	b	b	a	-	a	-	-	a	-	a	b	b	-	a	-	-	-	b	-	b	h
marker104237	Chr2	1666831	<aaxbb>	-	h	b	-	b	-	h	h	a	a	a	h	-	-	-	a	-	b	-	-	a	b	b	h	b	-	b	a	h	-	-	-	-	a	a	-	b	b	h	b	-	-	a	b	h	-
marker50406	Chr2	2184406	<aaxbb>	a	h	b	h	b	h	h	h	a	a	a	h	a	h	h	h	h	h	h	h	a	b	b	h	b	h	b	a	h	a	h	a	a	h	a	b	h	b	-	h	b	a	h	h	h	h
marker7925	Chr2	2221857	<aaxbb>	a	h	b	h	-	h	h	h	a	a	a	-	-	h	a	h	h	b	a	-	a	b	b	a	b	h	-	-	h	a	h	a	a	-	a	b	h	b	a	h	b	a	h	-	a	-
marker89070	Chr2	2331936	<aaxbb>	a	h	b	h	b	h	h	h	a	a	a	h	h	h	h	h	h	b	h	h	a	b	b	h	b	h	b	a	-	a	h	a	a	h	a	b	b	b	h	h	h	a	h	h	h	h
marker35069	Chr2	2342037	<aaxbb>	a	h	-	h	b	h	h	-	a	a	a	-	a	-	b	h	a	b	a	b	a	b	b	h	b	h	-	h	h	a	a	a	a	h	a	b	b	-	a	-	b	a	h	h	h	h
marker79395	Chr2	2407601	<aaxbb>	a	h	b	h	b	-	h	h	-	a	a	h	a	h	-	-	b	b	h	h	a	b	b	h	-	h	b	a	h	h	h	a	a	h	a	b	h	b	a	b	b	a	-	h	h	h
marker11300	Chr2	2416851	<aaxbb>	h	h	b	h	b	h	h	h	h	h	h	h	a	h	h	h	h	b	h	h	-	b	b	h	b	h	b	a	h	h	h	a	a	h	a	b	h	b	h	h	b	a	h	h	h	h
marker110546	Chr2	2772742	<aaxbb>	a	h	b	h	b	h	h	h	a	a	a	h	a	h	h	h	h	b	h	h	a	b	b	h	b	h	h	h	h	a	h	h	a	h	a	b	h	b	h	h	b	a	h	h	h	h
marker49358	Chr2	2825072	<aaxbb>	a	h	b	h	b	h	h	h	a	a	h	h	-	h	h	h	h	b	h	h	h	b	b	h	b	h	h	h	h	a	h	a	a	h	a	b	h	b	h	h	b	a	h	h	h	h
marker78877	Chr2	2942564	<aaxbb>	a	h	b	h	b	-	a	h	a	a	a	h	a	a	a	-	-	b	h	-	a	b	b	b	b	-	h	h	a	-	h	a	a	h	a	b	-	-	h	h	b	a	h	h	h	b
marker54100	Chr2	2943102	<aaxbb>	h	h	b	h	b	h	h	h	a	a	h	h	a	h	h	h	h	b	h	h	a	b	b	h	b	h	h	h	h	a	h	a	h	h	a	b	h	h	h	h	b	a	h	h	h	h
marker24962	Chr2	3228063	<aaxbb>	a	h	b	h	b	h	h	h	a	a	h	h	a	h	h	h	h	b	h	h	a	b	b	h	b	h	h	h	h	a	h	a	h	h	a	b	h	b	h	h	b	a	h	h	h	h
marker19217	Chr2	3253139	<aaxbb>	a	h	b	h	b	h	h	h	a	a	h	h	a	h	h	h	h	b	h	h	a	b	b	h	b	h	h	h	h	a	h	a	h	h	a	b	h	b	h	h	b	a	h	h	h	h
marker63762	Chr2	3274010	<aaxbb>	a	h	b	h	b	h	h	h	a	a	h	h	a	h	h	h	h	b	h	h	a	h	b	h	b	h	h	h	h	a	h	a	h	h	a	b	h	b	h	h	b	a	h	h	h	h
marker9466	Chr2	3400382	<aaxbb>	a	h	b	h	b	h	h	h	h	a	h	h	a	h	h	h	h	h	h	h	a	b	b	h	b	h	h	h	h	a	h	a	h	h	a	b	h	b	h	h	b	a	h	a	h	h
marker97102	Chr2	3682949	<aaxbb>	b	b	h	-	b	b	b	-	-	-	b	b	b	b	-	b	-	b	-	b	b	-	-	b	b	-	-	-	-	b	-	h	b	b	b	b	b	-	-	-	-	-	-	-	b	b
marker81532	Chr2	4456303	<aaxbb>	a	a	b	b	b	-	-	h	a	a	a	-	-	-	-	-	-	b	-	a	a	-	-	b	-	h	h	h	-	a	h	-	b	-	a	b	-	-	-	h	b	a	a	-	-	-
marker90031	Chr2	4506383	<aaxbb>	h	a	b	h	b	b	h	h	a	a	h	h	a	h	b	h	h	b	h	h	a	b	h	h	b	h	h	h	a	a	h	a	h	a	a	b	h	h	h	h	b	a	h	h	h	h
marker43412	Chr2	4513202	<aaxbb>	-	a	-	h	b	-	a	h	-	a	a	h	a	b	-	-	b	b	-	h	a	b	h	b	b	h	h	h	a	a	h	a	h	a	a	b	b	b	a	h	b	a	h	h	h	h
marker60906	Chr2	4531734	<aaxbb>	h	a	b	h	b	b	h	h	h	a	h	h	a	h	b	h	h	h	h	h	a	b	h	h	b	h	h	h	a	h	h	a	-	a	a	b	b	b	a	h	b	a	h	h	h	h
marker32000	Chr2	4533796	<aaxbb>	h	h	h	h	b	b	h	h	a	a	h	h	a	h	b	h	h	h	h	h	a	b	h	h	b	h	h	h	h	a	h	a	h	a	a	b	h	b	a	h	b	a	h	h	h	h
marker66271	Chr2	4534080	<aaxbb>	h	-	b	h	-	-	b	h	-	-	-	h	a	-	b	b	b	b	h	h	a	b	h	b	-	b	b	h	a	a	h	a	b	a	a	b	b	-	-	-	b	a	a	h	b	a
marker50604	Chr2	4560708	<aaxbb>	-	-	b	-	-	-	-	h	a	a	a	-	-	b	-	-	-	b	-	-	-	-	-	-	b	-	-	-	-	-	-	a	-	a	-	b	b	-	-	-	-	-	h	-	-	-
marker78935	Chr2	4563327	<aaxbb>	h	a	b	h	b	b	h	h	a	a	h	h	a	h	b	h	h	b	h	h	a	b	h	b	b	h	h	h	a	a	h	a	h	a	a	b	b	b	-	h	b	a	h	h	h	h
marker102597	Chr2	4587854	<aaxbb>	h	a	b	h	b	b	h	h	a	a	h	h	a	h	b	h	h	b	h	h	a	b	h	b	b	h	h	h	a	a	h	a	h	a	a	b	h	b	a	h	b	a	h	h	h	h
marker36430	Chr2	4655607	<aaxbb>	h	h	b	h	b	b	h	h	h	a	h	h	a	h	b	h	h	h	h	h	a	h	h	h	b	h	h	h	a	a	h	a	h	a	a	b	h	b	a	h	b	a	h	h	h	h
marker84879	Chr2	4762652	<aaxbb>	b	a	b	h	b	b	h	h	-	a	h	h	a	h	-	h	h	b	h	h	a	b	-	h	b	h	h	h	a	a	h	a	h	a	a	b	h	-	a	h	b	a	b	h	h	b
marker76048	Chr2	4811662	<aaxbb>	h	h	b	h	b	b	h	h	a	a	h	h	a	h	b	h	h	h	h	h	a	b	h	b	b	h	h	h	a	a	h	a	b	a	a	b	h	h	a	h	b	a	h	h	h	h
marker716	Chr2	4813180	<aaxbb>	h	a	b	h	b	b	h	h	h	a	h	h	a	h	b	h	h	b	h	h	a	b	h	h	b	h	h	h	a	a	h	a	b	a	a	b	h	b	a	h	-	a	h	-	a	h
marker74180	Chr2	4813856	<aaxbb>	h	h	b	h	b	b	h	h	a	a	h	h	a	h	b	h	h	h	h	h	a	b	h	b	b	h	h	-	a	a	h	a	b	h	a	b	h	b	a	h	b	a	h	h	h	h
marker42454	Chr2	4836905	<aaxbb>	-	a	b	b	b	b	b	h	-	-	h	b	a	-	b	-	-	b	h	h	a	b	-	b	b	h	-	h	a	a	b	a	-	-	a	-	b	b	a	-	b	a	b	h	b	h
marker100187	Chr2	4864013	<aaxbb>	h	h	b	h	b	b	h	h	a	a	h	h	a	h	h	h	h	h	h	h	a	b	h	b	b	h	h	h	a	a	h	a	h	a	a	b	h	b	a	h	b	a	h	h	h	h
marker90909	Chr2	4943375	<aaxbb>	-	-	-	-	-	-	-	-	-	-	-	-	-	-	-	-	-	-	-	-	-	-	-	-	-	-	-	a	-	-	a	b	-	-	-	-	-	-	b	-	-	-	-	b	-	-
marker7656	Chr2	5768335	<aaxbb>	h	h	b	h	h	b	h	b	h	a	h	h	h	h	b	h	a	h	h	h	a	b	h	b	h	b	h	h	a	h	h	a	b	a	a	b	h	b	a	a	b	a	b	h	h	h
marker12607	Chr2	5773471	<aaxbb>	h	a	-	a	-	-	a	b	a	a	a	a	a	a	-	h	a	h	h	a	a	-	a	-	a	-	h	a	a	a	a	a	-	a	a	-	h	-	a	a	-	a	-	h	a	a
marker46289	Chr2	5898854	<aaxbb>	a	-	-	-	-	-	-	-	-	a	-	a	-	a	-	-	-	-	-	-	-	-	-	-	-	-	-	-	a	a	a	a	-	a	-	-	-	-	-	-	-	-	-	-	a	-
marker60394	Chr2	7047268	<aaxbb>	h	h	b	h	b	b	h	b	h	a	h	a	h	h	b	h	a	h	h	h	a	b	h	h	a	h	h	h	a	h	h	a	b	a	h	b	h	h	a	a	b	a	h	b	a	h
marker82428	Chr2	7048620	<aaxbb>	a	a	b	h	-	-	-	b	-	a	-	-	-	-	-	a	-	h	h	h	a	-	-	-	a	-	-	h	a	-	-	a	b	a	b	-	-	-	a	a	-	a	b	b	a	-
marker19298	Chr2	7223845	<aaxbb>	-	-	-	-	-	-	-	-	-	-	-	-	-	-	-	-	-	-	-	-	-	-	-	-	-	b	-	-	-	-	-	-	-	-	-	-	-	-	-	-	-	-	-	-	-	-
marker77803	Chr2	7382244	<aaxbb>	h	a	b	a	-	b	b	b	h	a	h	a	h	h	-	h	a	h	a	-	a	b	a	h	a	b	h	b	a	h	h	a	b	a	b	b	h	h	a	a	b	h	b	b	a	h
marker18007	Chr2	7382375	<aaxbb>	h	a	b	h	b	b	b	b	h	a	a	a	h	h	b	h	a	h	h	h	a	b	a	h	h	b	h	b	a	h	h	a	b	h	b	b	b	h	a	a	h	a	b	h	a	h
marker28022	Chr2	9452101	<aaxbb>	a	-	b	h	-	b	-	b	-	-	h	-	-	a	-	-	a	-	-	b	-	b	a	a	-	-	h	b	a	b	b	a	b	-	b	b	a	a	-	-	-	a	b	b	a	-
marker1635	Chr2	9725904	<aaxbb>	-	-	-	-	-	-	-	-	-	-	-	-	-	-	-	-	-	-	-	-	a	-	-	-	-	-	-	-	-	-	-	-	-	-	-	-	-	-	-	-	-	-	-	-	-	-
marker33357	Chr2	9855568	<aaxbb>	a	h	b	b	b	-	b	b	-	a	h	a	h	a	-	h	a	h	-	b	a	b	a	h	a	b	-	h	h	h	h	h	b	h	b	b	h	a	h	a	b	a	b	b	h	h
marker64994	Chr2	10222740	<aaxbb>	a	h	b	h	b	b	b	b	h	a	h	a	h	a	h	h	a	h	b	b	a	b	a	h	a	b	h	h	h	h	h	h	b	h	b	b	h	a	h	a	b	a	b	h	h	h
marker70232	Chr2	10254802	<aaxbb>	a	h	b	b	b	b	b	b	h	a	h	a	h	a	h	h	a	h	h	b	a	b	h	h	h	b	h	h	h	h	h	h	b	h	b	b	h	a	h	h	b	a	b	b	h	h
marker102974	Chr2	10325381	<aaxbb>	-	-	-	-	-	-	-	-	-	-	-	-	-	-	-	-	-	-	-	-	-	-	-	-	-	-	-	-	-	-	-	-	-	-	-	-	-	-	-	-	-	-	-	-	-	-
marker1855	Chr2	10547919	<aaxbb>	a	h	-	b	b	-	h	b	-	-	h	a	a	a	h	h	a	a	-	b	a	-	a	h	a	b	a	a	a	a	-	a	-	h	b	b	a	a	a	a	-	a	-	b	a	h
marker29476	Chr2	10617399	<aaxbb>	a	h	b	b	b	b	h	b	h	-	h	-	b	-	h	h	a	h	b	b	a	b	a	h	a	b	b	h	h	b	b	h	b	a	b	b	h	-	b	-	b	a	b	b	b	h
marker39130	Chr2	10846547	<aaxbb>	-	-	-	a	-	b	a	-	a	-	h	-	a	a	-	a	-	a	-	-	a	b	a	-	a	-	-	a	a	-	a	h	-	-	-	-	a	a	-	-	b	a	a	a	a	a
marker82396	Chr2	10945458	<aaxbb>	-	-	-	-	-	-	-	-	-	-	-	-	-	-	-	-	-	-	-	-	-	-	-	-	-	-	-	-	-	-	a	-	a	-	-	-	-	-	-	-	-	-	-	-	-	-
marker37828	Chr2	11176887	<aaxbb>	-	-	b	b	b	b	b	b	h	a	h	h	h	-	h	h	a	a	b	b	a	h	a	h	a	b	h	h	h	h	a	b	b	-	b	b	h	a	h	-	b	a	b	-	b	h
marker104557	Chr2	11184623	<aaxbb>	-	b	-	-	-	-	-	-	a	-	a	b	-	a	-	-	-	-	-	b	a	a	a	-	a	-	a	h	a	a	h	b	b	-	-	b	-	-	-	-	b	-	b	-	a	b
marker101840	Chr2	11220134	<aaxbb>	a	h	b	b	b	b	b	b	h	a	h	h	h	a	h	h	h	h	b	b	a	h	a	h	a	b	h	h	h	h	h	h	b	h	b	b	h	a	h	a	b	a	b	b	h	h
marker76055	Chr2	11243147	<aaxbb>	-	-	b	b	b	-	-	b	-	a	a	h	-	a	a	h	a	h	b	-	a	a	a	a	a	-	a	a	a	a	a	a	b	h	-	b	h	a	-	a	-	a	a	b	h	h
marker28841	Chr2	11251532	<aaxbb>	a	h	b	b	b	b	h	b	h	a	h	h	h	a	h	h	a	h	b	b	a	h	a	h	a	b	h	h	h	h	h	h	b	h	b	b	h	a	h	a	b	a	b	b	h	h
marker6676	Chr2	11326689	<aaxbb>	a	h	b	b	b	b	b	b	h	a	h	h	h	a	h	h	a	h	b	b	h	h	a	h	a	b	h	h	h	h	h	h	b	h	b	b	h	a	h	a	b	a	b	b	h	h
marker84350	Chr2	12094022	<aaxbb>	a	a	b	b	b	b	h	b	h	a	h	a	h	a	h	h	a	h	b	b	a	h	a	h	a	b	h	h	h	h	-	h	b	h	b	b	h	a	h	a	-	a	b	b	h	h
marker75449	Chr2	12278913	<aaxbb>	a	b	-	b	b	-	-	b	h	-	h	h	h	a	a	-	a	h	b	b	a	h	h	h	a	-	-	-	-	-	h	h	b	b	b	b	-	a	h	-	b	a	-	b	a	a
marker61059	Chr2	12480561	<aaxbb>	-	-	-	a	-	-	-	-	-	a	-	-	-	-	-	-	a	-	-	-	-	-	-	-	-	-	-	-	-	-	-	-	-	-	-	-	-	-	-	-	-	-	-	-	-	-
marker45945	Chr2	12652727	<aaxbb>	-	-	-	-	-	-	-	b	-	-	-	-	-	-	-	-	-	-	-	-	-	-	-	-	-	-	-	-	-	-	-	-	-	-	-	-	-	-	-	-	-	-	-	-	b	-
marker64828	Chr2	14745367	<aaxbb>	-	-	b	b	b	-	h	b	-	a	h	b	h	-	b	a	-	h	-	b	-	h	a	-	a	b	a	-	h	h	h	h	b	-	b	-	h	a	h	-	-	a	b	b	h	h
marker63226	Chr2	15387235	<aaxbb>	-	-	-	-	-	-	-	-	-	-	-	-	-	-	-	-	-	-	-	-	-	-	-	-	-	-	-	a	-	-	-	-	a	-	-	-	-	-	-	-	-	-	-	-	-	-
marker40527	Chr2	15562202	<aaxbb>	h	h	b	b	b	b	h	b	h	a	h	a	h	a	h	h	a	h	b	b	a	h	a	h	a	b	h	h	h	h	h	h	b	h	b	b	h	a	h	a	b	h	b	b	h	h
marker108570	Chr2	15726516	<aaxbb>	-	a	-	-	-	-	-	-	-	h	-	-	-	a	-	b	-	-	-	-	-	-	a	a	a	-	-	-	-	-	-	a	-	-	-	-	a	a	-	a	-	-	-	-	-	h
marker104844	Chr2	15780451	<aaxbb>	h	h	b	b	b	b	h	b	h	a	h	h	h	a	h	h	h	h	h	b	a	h	a	h	a	b	h	h	h	h	h	h	b	h	h	b	h	a	h	a	b	a	b	b	h	h
marker82900	Chr2	16277743	<aaxbb>	-	-	-	-	a	-	-	b	-	a	h	a	a	-	h	-	-	-	-	b	a	a	-	b	a	-	-	h	h	h	h	-	b	h	b	-	a	a	-	-	-	a	b	-	h	h
marker104062	Chr2	16390940	<aaxbb>	b	h	h	h	h	b	h	b	h	a	h	h	a	a	h	h	h	h	b	h	a	h	a	h	a	b	h	h	h	h	h	h	b	h	b	b	h	a	h	a	h	a	b	b	h	h
marker2989	Chr2	16395342	<aaxbb>	b	b	b	b	h	b	h	b	h	a	h	h	a	a	h	h	a	h	b	b	a	h	a	h	a	b	h	h	h	h	h	h	b	h	b	b	h	a	h	a	b	a	b	b	-	h
marker26758	Chr2	16424889	<aaxbb>	b	b	b	b	h	b	h	b	-	a	h	h	a	h	h	h	a	h	b	b	a	h	h	h	a	b	a	h	h	h	h	h	b	a	b	b	h	a	h	a	b	a	b	h	h	h
marker31152	Chr2	16448159	<aaxbb>	b	b	b	b	h	-	h	b	h	a	h	h	a	a	h	h	a	h	b	b	a	h	a	h	a	b	h	h	h	h	-	h	b	h	b	b	h	a	h	a	b	a	b	b	h	h
marker72944	Chr2	16449911	<aaxbb>	b	b	b	b	h	b	h	b	h	a	h	h	a	a	h	h	a	h	b	b	a	h	h	h	a	b	h	h	h	h	h	h	b	h	b	b	h	a	h	a	b	a	b	b	h	h
marker78639	Chr2	16456296	<aaxbb>	b	b	b	b	h	b	h	b	h	a	h	h	a	a	h	h	a	h	b	b	a	h	a	h	a	b	h	h	h	h	h	h	h	h	b	b	h	a	h	h	b	a	b	h	h	h
marker14363	Chr2	16457071	<aaxbb>	b	b	b	b	h	b	h	b	h	a	h	h	a	a	h	h	a	h	b	b	a	h	h	h	a	b	h	h	h	h	h	h	h	h	b	b	h	a	h	a	b	a	b	b	h	h
marker102460	Chr2	16468596	<aaxbb>	b	b	b	b	h	b	b	b	h	a	h	h	a	a	h	h	a	h	b	b	a	h	a	h	a	b	h	h	h	h	h	h	b	h	b	b	h	a	h	a	h	a	b	b	h	h
marker54273	Chr2	16469999	<aaxbb>	-	-	-	b	-	b	-	-	-	a	a	-	-	-	-	b	a	a	b	b	a	h	a	h	a	b	b	h	-	-	h	a	-	b	b	-	-	a	b	-	-	-	-	b	-	a
marker111682	Chr2	16476252	<aaxbb>	b	b	b	b	h	b	b	b	h	-	h	h	a	a	h	h	b	h	b	b	a	h	a	h	a	b	h	h	h	h	a	h	b	h	b	b	h	a	h	a	b	h	b	b	h	h
marker16239	Chr2	16476566	<aaxbb>	b	b	b	b	h	b	b	h	h	a	h	h	a	a	h	h	h	h	b	b	a	h	a	h	a	h	h	h	h	h	h	h	b	h	h	b	h	h	h	a	b	h	h	b	h	h
marker52804	Chr2	16535301	<aaxbb>	b	-	b	-	-	-	-	b	-	a	h	a	a	-	-	h	a	h	b	b	a	h	a	h	a	b	h	h	h	-	a	h	-	b	b	b	h	a	h	a	b	a	-	b	a	h
marker60172	Chr2	16536683	<aaxbb>	b	b	b	b	h	b	h	b	h	a	h	h	a	a	h	h	a	h	b	b	a	h	a	h	a	b	h	h	h	h	h	h	b	h	b	b	h	a	h	a	b	a	b	b	h	h
marker15552	Chr2	16560805	<aaxbb>	b	b	b	b	h	-	h	b	h	a	h	h	a	a	h	a	a	h	b	b	a	a	a	h	a	b	h	h	h	h	h	h	b	h	b	b	h	a	h	-	b	a	b	b	h	h
marker91280	Chr2	16598616	<aaxbb>	b	b	b	b	h	b	h	b	h	a	h	h	a	a	h	h	a	h	b	b	a	h	h	h	a	b	h	h	h	h	h	h	b	h	b	b	h	a	h	a	b	a	b	b	h	h
marker59831	Chr2	16598903	<aaxbb>	b	b	b	b	h	b	b	b	b	a	h	h	-	-	b	h	-	h	b	b	a	h	-	b	-	b	-	b	b	b	b	b	b	h	b	b	h	-	b	-	b	a	b	b	h	b
marker4605	Chr2	16601964	<aaxbb>	b	b	b	b	h	b	h	b	h	a	h	h	h	a	h	h	-	h	b	h	a	h	a	h	a	b	h	h	h	h	h	h	b	h	b	b	h	a	-	a	b	h	b	b	h	h
marker84514	Chr2	16626073	<aaxbb>	b	b	b	b	b	b	b	b	h	a	h	h	a	-	-	h	-	h	b	b	a	h	a	-	a	b	h	h	h	h	-	h	-	h	b	b	h	a	a	a	b	a	b	b	h	h
marker53909	Chr2	16680257	<aaxbb>	b	b	b	b	h	b	b	b	h	a	h	h	a	a	h	h	a	h	b	b	a	h	a	h	a	b	h	h	h	h	h	h	b	h	b	b	h	a	h	a	b	a	b	b	h	h
marker30411	Chr2	16690414	<aaxbb>	b	b	b	b	h	b	b	b	h	a	h	h	a	a	h	h	h	h	b	b	a	h	a	h	a	b	h	h	h	h	h	h	b	h	b	b	h	a	h	a	b	a	b	b	h	h
marker59890	Chr2	16719938	<aaxbb>	-	b	b	b	h	b	h	b	h	a	h	h	a	a	h	h	a	h	b	b	a	h	a	h	a	b	h	h	h	h	h	h	b	h	b	b	h	h	h	a	b	a	b	b	h	h
marker45824	Chr2	16730821	<aaxbb>	b	b	h	b	-	-	b	b	h	a	h	a	-	a	h	-	a	-	b	b	a	h	a	h	-	b	h	h	h	h	h	h	b	h	b	b	h	a	h	a	b	a	b	b	h	h
marker38351	Chr2	16731533	<aaxbb>	b	b	b	b	h	b	h	b	h	a	h	h	a	a	h	h	a	h	b	b	a	h	a	h	a	b	h	h	h	h	h	h	h	h	b	b	h	a	h	a	b	a	b	h	h	h
marker44819	Chr2	16733592	<aaxbb>	b	b	b	b	h	b	b	b	h	a	h	h	a	a	h	h	a	h	b	b	a	h	a	h	a	b	h	h	h	h	-	h	b	h	b	b	h	a	-	a	b	a	b	b	h	h
marker100710	Chr2	16735015	<aaxbb>	b	b	b	b	h	b	h	b	-	a	h	h	a	a	h	h	a	h	b	b	a	h	a	b	a	b	h	h	h	h	h	h	b	h	b	b	h	a	h	a	b	a	-	b	b	h
marker17846	Chr2	16763479	<aaxbb>	b	b	h	b	h	b	b	b	h	a	h	h	h	a	h	h	a	h	b	b	a	h	h	h	a	b	h	h	h	h	h	h	h	h	b	b	h	a	h	a	b	a	b	b	h	h
marker99187	Chr2	16794352	<aaxbb>	b	b	b	b	h	b	b	b	h	a	h	h	h	a	h	h	a	h	b	b	a	h	h	h	a	b	h	h	h	h	h	h	b	h	b	b	h	a	h	a	b	h	b	b	h	h
marker35318	Chr2	16824810	<aaxbb>	b	b	b	b	h	b	b	b	h	a	h	h	a	a	h	h	h	h	b	b	a	h	a	h	a	b	h	h	h	h	h	h	b	h	b	b	h	a	b	a	b	h	b	b	h	h
marker92069	Chr2	16830071	<aaxbb>	b	h	b	b	h	b	b	b	h	a	h	h	a	a	h	h	a	h	b	b	a	h	a	h	a	b	h	h	h	h	h	h	b	h	b	b	h	a	h	a	h	h	b	b	h	h
marker75592	Chr2	16838082	<aaxbb>	b	b	b	b	-	b	b	b	h	a	h	h	a	-	b	-	a	-	b	b	a	h	a	h	a	b	h	h	h	h	h	h	b	h	b	b	h	a	-	a	b	a	b	b	h	h
marker80649	Chr2	16838637	<aaxbb>	b	b	b	b	h	b	b	b	h	a	h	h	a	a	h	h	a	h	b	b	a	a	a	h	a	b	h	h	h	h	h	h	b	h	b	b	h	a	h	a	b	a	b	b	h	h
marker101685	Chr2	16843750	<aaxbb>	b	b	b	b	b	-	b	b	-	-	b	b	-	-	b	b	-	b	b	b	-	b	-	b	-	b	b	b	b	b	b	-	b	b	b	b	b	a	b	-	b	-	b	b	b	b
marker81560	Chr2	16854633	<aaxbb>	b	b	b	b	h	b	h	b	h	a	h	h	a	a	h	h	a	h	b	b	a	h	a	h	a	b	h	h	h	h	h	h	b	h	b	b	h	a	h	a	b	a	b	b	h	h
marker76037	Chr2	16871552	<aaxbb>	b	b	b	b	-	-	b	b	-	a	h	a	a	a	h	a	a	h	-	b	a	h	h	-	a	b	h	h	h	-	h	h	b	-	b	b	h	a	h	-	b	a	b	b	a	h
marker50603	Chr2	16883508	<aaxbb>	b	b	b	b	h	b	b	b	h	a	h	h	a	a	h	h	h	h	b	b	a	h	a	h	a	b	h	h	h	h	h	h	b	h	b	b	h	a	h	a	b	a	b	b	h	h
marker22274	Chr2	16893934	<aaxbb>	-	b	-	-	-	-	-	b	-	-	h	b	a	a	-	h	a	a	-	-	a	h	-	h	a	-	a	-	-	b	h	-	b	-	b	-	h	a	a	-	-	-	b	-	-	-
marker76347	Chr2	16904004	<aaxbb>	b	b	b	b	a	b	b	b	h	a	h	h	a	a	h	h	a	h	b	b	h	h	a	h	a	b	h	h	h	h	h	h	b	h	b	b	h	a	h	a	b	a	b	b	h	h
marker83461	Chr2	16961973	<aaxbb>	b	b	b	-	h	b	h	b	b	-	h	h	a	a	h	h	a	h	b	b	-	h	-	h	a	b	h	h	-	h	b	h	-	h	b	b	h	-	b	a	b	h	b	b	h	h
marker65028	Chr2	16975925	<aaxbb>	b	b	b	b	h	b	h	b	h	a	h	h	a	h	h	h	h	h	b	b	a	h	a	h	a	b	h	h	h	h	h	h	b	h	b	b	h	a	h	a	h	h	b	b	h	h
marker87421	Chr2	16977223	<aaxbb>	b	b	b	b	h	b	b	h	h	h	h	h	a	a	h	h	a	h	b	b	a	h	a	h	a	b	h	h	h	h	h	h	b	h	b	b	h	a	h	a	b	a	b	b	h	h
marker12699	Chr2	16978115	<aaxbb>	b	h	b	b	h	b	h	h	h	a	h	h	a	a	h	h	h	h	b	b	a	h	a	h	a	b	h	h	h	h	h	h	b	h	b	b	h	a	h	a	b	a	b	b	h	h
marker57837	Chr2	16994513	<aaxbb>	b	b	b	b	h	b	h	b	h	a	h	h	a	a	h	h	a	h	b	b	a	h	a	h	a	b	h	h	h	h	h	h	b	h	b	b	h	a	h	a	b	a	b	b	h	h
marker40107	Chr2	17053117	<aaxbb>	b	b	b	b	h	b	b	b	h	a	h	h	a	a	h	h	a	h	b	b	a	h	a	h	a	b	h	h	h	h	h	h	b	h	b	b	h	a	h	a	b	a	b	b	a	h
marker99732	Chr2	17062349	<aaxbb>	-	-	-	b	-	-	b	-	h	a	a	a	a	a	-	-	-	h	b	b	a	h	a	h	a	b	-	h	-	b	a	-	b	h	b	b	h	a	-	-	b	a	b	b	h	-
marker39433	Chr2	17073892	<aaxbb>	-	-	-	-	-	-	-	b	a	a	h	-	a	-	h	-	-	a	-	b	a	h	a	-	a	b	h	a	a	a	h	a	-	a	-	-	a	a	a	a	-	a	-	-	-	-
marker14083	Chr2	17114548	<aaxbb>	b	h	b	b	h	b	h	b	h	-	h	h	a	a	h	h	h	h	b	b	a	h	a	h	a	b	h	h	h	h	h	h	b	h	b	b	h	h	h	a	b	h	h	h	h	h
marker20426	Chr2	17203866	<aaxbb>	h	h	h	h	b	b	h	h	h	a	h	h	a	a	h	h	a	h	h	b	a	h	a	h	a	h	h	h	h	h	h	h	h	h	b	b	h	a	h	a	b	h	h	h	h	h
marker31872	Chr2	17812803	<aaxbb>	a	b	b	-	h	b	h	b	h	a	h	h	a	a	a	h	a	h	b	b	a	h	a	h	a	b	h	h	h	h	h	h	b	a	b	b	h	a	h	a	b	a	b	b	h	h
marker22904	Chr2	17818788	<aaxbb>	-	-	-	-	-	-	h	-	a	-	h	a	-	-	-	h	-	a	b	b	a	b	-	h	-	-	-	-	-	h	-	-	-	h	-	-	h	a	a	-	-	a	-	b	-	h
marker88659	Chr2	17865475	<aaxbb>	h	b	b	h	h	b	h	b	h	a	h	h	a	a	a	h	a	h	b	b	a	h	a	h	a	b	h	h	h	h	h	h	b	h	b	b	h	a	h	a	b	a	b	h	h	h
marker41524	Chr2	17874624	<aaxbb>	a	b	b	a	-	b	-	-	-	a	h	h	a	a	a	-	a	h	-	-	a	h	a	h	a	-	a	h	a	a	-	h	b	h	-	b	h	a	h	-	-	a	-	-	a	a
marker112849	Chr2	17916461	<aaxbb>	h	b	-	a	h	-	h	b	-	a	h	-	-	-	a	-	a	-	b	b	a	h	a	h	a	-	-	h	-	-	-	h	b	-	-	b	-	-	-	a	b	a	b	b	h	h
marker95657	Chr2	17948958	<aaxbb>	-	b	-	b	a	b	h	-	a	a	a	h	a	a	a	-	a	a	b	b	a	h	a	-	a	b	-	h	a	h	a	h	b	h	-	b	h	-	h	a	-	a	-	-	a	-
marker47820	Chr2	17961645	<aaxbb>	h	b	b	-	h	b	a	b	h	a	h	h	a	a	a	h	a	h	b	b	a	h	a	h	h	b	h	h	h	h	h	h	b	h	b	b	h	a	h	a	b	a	b	b	h	h
marker9442	Chr2	17961957	<aaxbb>	-	-	b	-	-	-	b	b	-	a	a	-	a	-	-	h	a	a	-	-	a	a	-	a	-	b	a	a	-	a	h	h	-	h	b	b	a	-	a	a	b	-	-	b	h	h
marker80238	Chr2	18059006	<aaxbb>	h	b	h	h	h	b	h	b	h	a	h	h	a	a	a	h	a	h	h	h	h	h	a	h	a	b	h	h	h	h	h	h	h	h	b	b	h	a	h	a	b	h	b	b	h	h
marker53370	Chr2	18080823	<aaxbb>	h	b	h	h	h	b	h	h	h	a	h	h	a	a	a	h	a	h	b	b	a	h	a	h	a	b	h	h	h	h	h	h	b	h	b	b	h	a	h	a	b	a	h	b	h	h
marker72087	Chr2	18081104	<aaxbb>	b	b	b	b	h	b	h	b	b	a	h	h	a	-	a	h	a	h	b	b	a	h	a	h	a	b	h	h	h	h	-	h	b	h	b	b	h	a	h	a	b	a	b	b	h	h
marker500	Chr2	18088026	<aaxbb>	h	b	b	h	h	b	h	b	h	a	h	h	a	a	a	h	a	h	b	b	a	h	a	h	h	b	h	h	h	h	h	h	b	h	b	b	h	a	h	a	b	a	b	b	h	h
marker28787	Chr2	18088275	<aaxbb>	h	b	b	h	-	b	h	b	h	a	h	h	a	a	a	h	a	h	b	b	a	h	a	h	a	b	a	h	h	b	h	h	b	a	-	b	h	a	h	a	b	-	b	b	h	h
marker89346	Chr2	18120980	<aaxbb>	b	b	b	b	h	b	b	b	b	a	b	b	a	-	-	b	-	h	b	b	-	h	a	h	h	b	h	b	b	b	h	h	b	b	b	b	b	a	-	a	b	a	b	b	b	b
marker101900	Chr2	18226082	<aaxbb>	-	-	h	h	-	-	h	b	h	a	h	h	a	a	a	a	a	h	b	b	a	a	h	a	a	b	a	h	h	h	a	h	b	a	b	b	a	a	h	a	-	a	b	b	h	h
marker8958	Chr2	18229583	<aaxbb>	-	-	-	-	b	-	-	b	-	a	-	b	-	-	a	-	a	b	b	b	-	-	a	b	a	-	-	-	h	h	-	-	-	a	b	b	h	a	-	-	b	a	-	b	h	-
marker48032	Chr2	18238999	<aaxbb>	a	b	b	h	h	b	h	b	h	a	h	h	a	a	a	h	a	h	b	b	h	h	a	h	a	b	h	h	h	h	h	h	b	h	b	b	h	a	h	a	b	a	b	b	h	h
marker98573	Chr2	18251891	<aaxbb>	-	-	b	-	-	-	-	b	b	a	-	-	a	-	-	-	-	-	b	-	a	a	-	-	-	b	h	h	a	b	-	b	-	h	b	b	-	a	-	-	-	-	-	b	-	b
marker57771	Chr2	18252616	<aaxbb>	h	b	b	h	h	b	h	b	h	a	h	h	h	a	a	h	a	h	b	b	a	h	a	h	a	b	h	h	h	h	h	h	b	h	b	b	h	a	h	a	b	a	b	b	h	h
marker73948	Chr2	18262646	<aaxbb>	h	b	b	h	h	b	h	b	h	a	h	h	a	a	a	h	a	h	b	b	a	h	h	h	a	b	h	h	h	h	h	h	b	h	b	b	h	a	h	a	b	a	b	b	h	h
marker80975	Chr2	18271387	<aaxbb>	h	b	b	h	h	b	h	h	h	a	h	h	a	a	a	h	a	h	b	b	h	h	a	h	h	b	h	h	h	h	h	h	b	h	b	b	h	h	h	a	b	a	b	b	h	h
marker76284	Chr2	18274535	<aaxbb>	h	b	h	h	-	b	h	b	h	a	h	h	a	-	a	h	a	b	b	b	a	b	a	h	a	b	b	h	h	h	h	h	b	h	b	b	h	a	-	a	b	h	b	b	h	h
marker47096	Chr2	18287350	<aaxbb>	h	b	h	h	h	b	h	h	h	a	h	h	a	a	-	h	a	h	b	b	a	h	h	h	a	b	h	h	h	h	h	h	h	h	b	b	h	a	h	h	b	a	b	b	h	h
marker75007	Chr2	18290517	<aaxbb>	h	b	b	h	h	b	h	b	h	a	h	h	a	a	a	h	-	h	b	b	a	h	a	h	a	b	h	h	h	h	h	h	b	h	b	b	h	h	h	a	b	a	b	b	h	h
marker18201	Chr2	18294318	<aaxbb>	b	-	b	h	h	b	a	b	h	a	h	h	a	a	a	b	a	h	b	b	a	h	a	h	a	b	-	h	h	b	b	h	b	b	b	b	h	a	-	a	b	a	b	b	h	h
marker46778	Chr2	18294553	<aaxbb>	-	-	-	-	-	-	a	-	-	a	-	-	a	-	a	-	-	-	-	-	-	-	a	-	-	-	-	-	h	-	-	-	-	-	-	-	-	-	-	a	-	-	-	-	-	-
marker15261	Chr2	18310649	<aaxbb>	-	-	b	-	a	-	b	b	-	a	h	h	-	-	a	h	-	h	-	b	a	h	a	-	a	-	a	-	h	a	a	h	-	-	b	b	h	-	h	-	-	-	b	b	h	h
marker20039	Chr2	18381105	<aaxbb>	h	b	b	h	b	b	h	b	h	a	h	b	a	a	h	h	a	h	b	b	a	h	a	h	a	b	h	h	h	h	h	h	b	h	b	b	h	a	h	a	b	a	b	b	h	h
marker49249	Chr2	18452687	<aaxbb>	h	b	b	h	h	b	b	b	h	a	h	h	a	a	a	h	a	h	b	b	a	h	a	h	h	b	h	h	h	h	h	h	b	h	b	b	h	a	h	a	b	a	b	-	h	h
marker23689	Chr2	18492229	<aaxbb>	h	b	b	h	h	b	h	b	h	a	h	h	h	a	a	h	a	h	b	b	a	h	a	h	a	b	h	h	h	h	h	h	b	h	b	b	h	a	b	a	b	h	b	b	h	h
marker3725	Chr2	18510845	<aaxbb>	h	b	b	h	h	b	h	b	h	a	h	h	a	a	a	h	a	h	b	b	a	h	a	h	-	b	h	h	h	b	h	h	b	h	b	b	h	a	h	-	b	a	b	b	h	h
marker59822	Chr2	18543894	<aaxbb>	-	-	-	-	-	-	-	b	-	-	-	-	-	-	-	-	-	-	-	-	a	-	-	b	-	b	-	h	-	h	a	-	b	b	-	b	b	-	-	a	-	-	-	-	b	h
marker70251	Chr2	18563833	<aaxbb>	h	b	b	h	h	b	h	h	h	a	h	h	a	a	a	h	a	h	b	b	a	h	h	h	a	h	h	h	h	h	h	h	b	h	b	b	h	a	h	a	b	a	h	h	h	h
marker88776	Chr2	18815681	<aaxbb>	h	b	b	h	h	b	h	b	h	a	h	-	a	a	a	h	a	h	b	b	a	h	h	h	a	b	h	h	h	h	h	h	b	h	b	b	h	a	h	h	b	a	b	b	h	h
marker22210	Chr2	18896753	<aaxbb>	h	b	b	h	h	b	h	b	h	a	h	h	a	a	a	h	a	h	b	b	a	h	h	h	a	b	h	h	h	h	h	h	h	h	b	b	h	a	h	h	b	a	b	b	h	h
marker23724	Chr2	18911780	<aaxbb>	h	b	h	h	h	b	h	b	h	a	h	h	a	a	a	h	a	h	b	b	a	h	a	h	a	b	h	h	h	h	h	h	b	h	b	b	h	a	h	h	b	a	b	b	h	h
marker26919	Chr2	19190048	<aaxbb>	h	b	b	h	h	b	h	b	h	a	h	h	a	a	a	h	a	h	b	b	a	h	a	h	h	b	h	h	h	b	h	h	b	b	b	b	h	a	h	-	b	a	b	b	h	h
marker15567	Chr2	19190271	<aaxbb>	h	b	h	h	h	b	h	b	-	a	h	h	a	a	a	h	a	h	b	b	a	h	a	h	h	b	h	h	h	h	h	h	b	h	b	b	h	a	h	h	b	a	b	b	h	h
marker30119	Chr2	19495445	<aaxbb>	h	h	b	h	h	b	h	b	h	a	h	h	a	a	a	h	a	h	b	b	a	h	a	h	h	b	h	h	h	h	h	a	b	h	b	b	h	a	h	h	b	a	b	b	h	h
marker8579	Chr2	19721394	<aaxbb>	h	-	-	a	a	b	-	-	-	-	h	-	-	a	-	-	a	b	-	b	-	-	a	a	-	-	a	h	b	b	-	a	b	h	b	-	h	a	-	-	-	a	b	b	a	-
marker17888	Chr2	19994997	<aaxbb>	-	h	b	b	-	-	-	-	b	-	-	h	-	-	-	-	-	-	-	-	-	-	a	-	-	-	b	-	-	b	-	h	-	-	-	-	b	b	-	-	-	-	-	b	-	-
marker23149	Chr2	19995031	<aaxbb>	-	-	b	h	a	b	-	b	-	-	h	b	a	-	a	h	a	h	-	h	a	-	a	-	h	b	h	h	b	b	h	-	b	a	b	b	b	a	-	-	b	a	b	b	h	h
marker73493	Chr2	20103100	<aaxbb>	h	h	b	h	h	b	h	b	h	h	h	h	a	a	a	h	a	h	b	b	a	b	h	h	h	b	h	h	h	h	h	a	b	h	b	b	h	a	h	b	b	h	b	b	h	h
marker65121	Chr2	20143047	<aaxbb>	h	-	b	h	h	b	b	b	b	a	h	h	a	-	a	b	a	b	h	b	h	b	a	h	-	b	h	h	h	b	h	a	b	h	b	b	h	a	h	b	b	h	b	b	h	h
marker17941	Chr2	20537400	<aaxbb>	b	-	b	h	-	b	h	b	h	a	h	h	a	a	a	a	a	b	b	h	a	b	h	h	b	b	-	h	a	b	h	a	b	h	b	b	h	a	-	-	b	b	b	b	a	h
marker33728	Chr2	20572507	<aaxbb>	h	h	b	h	h	b	h	b	h	a	h	h	a	a	a	h	a	h	b	h	a	b	a	h	h	b	h	h	h	h	h	a	b	h	b	b	h	h	h	b	b	h	b	b	h	h
marker80194	Chr2	20821849	<aaxbb>	h	-	b	h	-	b	-	b	b	-	b	-	a	a	-	h	h	b	b	h	a	b	a	b	b	-	-	h	b	b	h	-	b	-	b	b	h	a	-	b	b	b	b	b	h	h
marker76075	Chr2	20826742	<aaxbb>	h	h	b	h	h	b	h	b	h	a	h	h	a	a	a	-	a	h	b	h	h	b	h	h	h	b	h	h	h	h	h	a	b	h	b	b	h	a	h	h	b	h	b	h	h	h
marker97647	Chr2	21606910	<aaxbb>	h	h	b	-	-	-	-	b	-	-	a	-	b	-	a	b	-	b	h	-	-	b	a	h	-	b	h	h	b	-	h	h	b	-	b	b	h	-	b	b	-	h	b	b	h	-
marker62859	Chr2	21782844	<aaxbb>	a	h	h	-	h	b	h	-	h	a	h	-	-	a	a	-	a	h	h	h	-	-	a	-	-	-	h	h	h	h	h	h	b	-	-	b	-	a	h	b	b	-	h	b	-	-
marker42296	Chr2	21825640	<aaxbb>	a	b	b	a	-	b	b	b	b	a	a	a	b	a	a	h	a	b	h	b	h	b	-	a	h	b	h	-	h	b	a	a	-	h	b	b	b	a	b	b	-	h	-	b	a	h
marker92416	Chr2	21839063	<aaxbb>	h	h	b	h	h	b	h	b	h	a	a	h	h	a	a	h	a	h	h	h	h	b	a	h	h	b	h	h	h	h	h	h	b	h	b	b	h	a	h	b	b	h	b	b	h	h
marker50391	Chr2	21858271	<aaxbb>	h	h	b	a	h	b	h	b	h	a	a	h	h	a	a	h	a	h	a	h	h	b	a	h	h	b	h	h	h	b	h	h	b	h	b	b	h	a	h	b	b	h	b	b	h	h
marker108159	Chr2	21905824	<aaxbb>	h	h	h	h	h	b	h	b	h	a	h	h	h	a	a	h	a	h	h	h	h	b	h	h	h	b	h	h	h	h	h	h	b	h	b	b	h	a	h	b	b	h	h	b	h	h
marker26186	Chr2	21921162	<aaxbb>	h	h	b	h	h	b	h	b	h	a	h	h	h	a	a	h	a	h	h	h	h	b	h	h	h	b	h	h	h	h	h	h	b	h	b	b	h	a	h	b	b	h	b	b	b	h
marker74316	Chr2	21921998	<aaxbb>	b	a	b	a	h	b	-	-	b	a	a	b	h	a	a	h	a	b	b	-	h	b	-	h	h	b	h	h	-	b	h	h	b	h	b	b	h	-	a	b	b	h	b	b	h	h
marker38168	Chr2	21927848	<aaxbb>	h	h	b	h	h	b	h	b	h	a	a	h	h	a	a	h	a	h	h	h	h	b	a	h	h	b	h	h	h	h	h	h	b	h	b	b	h	a	h	b	b	h	b	b	h	h
marker89424	Chr2	21960866	<aaxbb>	h	h	b	h	h	b	h	b	h	a	h	h	h	a	a	h	a	h	h	h	h	b	a	h	h	b	h	h	h	b	h	h	b	b	b	b	h	a	h	b	b	h	b	b	h	h
marker62085	Chr2	21961141	<aaxbb>	h	h	b	h	h	h	-	b	h	a	h	h	h	a	a	h	-	h	h	h	h	b	a	h	h	b	h	h	h	h	h	h	b	b	b	b	h	a	h	b	b	h	b	b	h	h
marker28086	Chr2	21965209	<aaxbb>	h	h	b	h	h	b	h	b	h	a	h	h	h	a	a	h	a	h	h	h	h	b	h	h	h	b	h	h	h	b	h	h	b	h	b	b	h	a	h	b	b	h	b	b	h	h
marker34595	Chr2	22075424	<aaxbb>	-	h	b	h	-	-	b	b	h	a	a	h	-	-	-	b	a	b	-	b	h	b	h	b	-	b	h	h	-	-	-	-	b	-	b	b	a	a	-	-	-	-	-	b	h	-
marker101494	Chr2	22090362	<aaxbb>	b	a	b	h	h	b	h	b	b	a	a	h	h	a	a	b	a	h	h	h	h	b	a	b	h	b	h	h	h	b	h	h	b	b	b	b	h	a	h	b	b	h	b	b	h	b
marker81286	Chr2	22156110	<aaxbb>	-	a	b	a	b	b	-	b	-	-	-	-	-	a	a	h	-	a	a	a	h	b	a	a	a	-	h	h	-	-	h	a	b	-	b	-	-	a	-	b	-	h	b	-	a	h
marker47130	Chr2	22310228	<aaxbb>	-	-	-	-	-	-	-	-	-	-	-	-	-	-	-	-	-	-	-	h	-	-	-	-	-	-	-	-	-	b	-	-	b	-	-	-	-	-	-	-	-	-	-	-	-	-
marker48830	Chr2	22558108	<aaxbb>	h	h	h	h	h	b	h	h	h	a	h	h	h	a	a	h	a	h	h	h	h	h	a	h	h	b	h	h	h	b	h	h	h	h	b	b	h	h	h	b	b	h	b	b	h	h
marker80168	Chr2	22738572	<aaxbb>	-	-	h	h	-	-	-	b	-	a	a	b	-	-	a	-	a	-	h	a	h	a	a	b	-	-	-	h	-	-	a	-	-	b	-	b	h	a	-	-	-	-	-	b	h	h
marker100039	Chr2	22949345	<aaxbb>	b	h	h	h	h	b	h	h	h	a	a	-	h	a	a	h	a	h	h	-	h	h	a	h	h	b	h	h	h	b	h	h	h	b	b	b	h	a	h	b	b	b	b	b	a	h
marker59454	Chr2	22978491	<aaxbb>	-	-	-	b	-	-	-	-	b	-	-	b	-	-	-	-	-	b	-	b	-	-	-	-	-	-	-	b	-	-	-	-	-	-	-	b	-	-	-	-	-	b	-	b	b	-
marker71169	Chr2	23103513	<aaxbb>	h	a	h	a	h	b	h	b	h	a	h	b	h	a	a	h	a	h	a	h	h	h	a	h	h	b	h	h	h	b	h	h	h	b	b	b	h	a	h	b	b	b	b	b	a	h
marker870	Chr2	23226017	<aaxbb>	b	h	h	a	h	b	b	b	h	a	h	b	h	a	-	b	a	h	a	h	h	h	h	h	h	b	h	h	h	b	h	h	h	b	b	b	-	-	h	b	b	b	b	b	a	h
marker49531	Chr2	23256513	<aaxbb>	h	h	a	a	h	-	h	h	h	a	h	b	h	a	a	h	a	h	a	h	a	h	a	h	h	b	h	h	a	b	h	h	h	b	b	b	a	a	-	b	b	b	b	b	a	h
marker44182	Chr2	23268810	<aaxbb>	h	-	-	-	-	-	-	-	-	-	a	-	h	-	-	-	-	-	a	h	-	-	-	-	-	b	-	h	-	b	-	-	-	b	-	-	-	-	-	-	-	b	-	b	a	-
marker71922	Chr2	23397122	<aaxbb>	h	h	h	a	h	b	h	b	h	a	h	h	h	a	a	h	a	h	a	h	h	h	a	h	h	h	h	h	h	h	h	h	h	b	b	b	h	a	h	b	b	b	b	b	a	h
marker89944	Chr2	23432589	<aaxbb>	h	h	h	h	h	b	h	b	h	a	-	b	h	a	a	h	a	h	a	h	h	h	a	h	h	b	h	h	h	b	h	h	h	b	b	b	h	a	h	b	b	b	h	b	a	h
marker97085	Chr2	23513539	<aaxbb>	b	h	a	a	h	b	b	b	-	a	a	b	a	a	-	a	a	h	a	h	h	h	a	h	-	b	h	h	h	b	h	h	h	b	b	b	a	a	h	b	b	b	b	b	h	h
marker72298	Chr2	23556217	<aaxbb>	h	h	h	h	h	b	h	b	a	a	a	b	h	a	a	h	a	h	h	h	h	h	a	h	h	b	h	h	h	b	h	h	h	b	b	b	h	a	h	b	h	b	b	b	a	h
marker13059	Chr2	23602541	<aaxbb>	-	-	b	a	h	b	-	b	-	a	a	-	h	-	a	h	-	b	a	-	a	-	a	-	-	b	a	h	h	-	a	h	h	-	b	b	h	a	-	-	-	b	b	b	a	h
marker94211	Chr2	23633121	<aaxbb>	-	h	h	a	a	b	h	b	h	a	a	b	h	a	a	b	a	h	a	-	h	h	a	h	-	h	h	h	h	b	h	h	h	b	b	b	a	a	h	b	b	b	b	b	a	h
marker73215	Chr2	24173979	<aaxbb>	h	h	h	h	h	b	b	b	h	-	h	b	h	a	a	h	-	h	a	h	h	h	a	h	h	b	h	h	h	b	h	h	h	b	b	b	h	a	a	b	b	b	b	b	h	h
marker59697	Chr2	24187523	<aaxbb>	h	h	h	a	h	b	h	b	h	h	h	b	h	a	a	h	a	h	a	h	h	h	a	h	h	h	h	h	h	b	h	h	h	b	b	b	h	a	a	b	b	b	b	b	a	h
marker2292	Chr2	24196011	<aaxbb>	h	h	h	a	h	b	h	b	h	h	h	b	h	a	a	h	a	h	a	h	h	h	h	h	h	b	h	h	h	b	h	h	h	b	b	b	h	a	a	b	b	b	b	b	a	h
marker9475	Chr2	24244346	<aaxbb>	h	h	h	a	h	b	h	b	b	a	h	b	h	a	a	h	a	h	a	h	h	h	h	h	h	h	h	h	h	b	h	h	h	b	b	b	h	a	a	b	b	b	b	b	a	h
marker69548	Chr2	24293830	<aaxbb>	h	-	a	a	h	b	h	b	-	a	h	b	h	-	a	b	-	b	a	h	h	-	a	b	h	b	h	h	h	b	h	a	b	b	b	b	-	h	-	-	-	b	b	b	a	h
marker19251	Chr2	24341921	<aaxbb>	b	a	h	a	-	-	b	b	-	-	-	b	h	-	-	b	b	-	-	-	h	a	a	-	-	b	b	h	a	b	b	b	b	b	b	b	-	-	a	-	b	b	-	-	a	-
marker17161	Chr2	24373992	<aaxbb>	h	h	h	a	h	b	h	b	h	a	h	h	h	a	a	h	h	h	a	h	h	h	h	h	h	b	h	h	h	b	h	h	b	b	b	b	h	a	a	b	b	b	b	b	a	h
marker111989	Chr2	24396734	<aaxbb>	h	-	h	a	h	b	a	b	h	a	h	b	-	a	a	h	a	h	a	h	h	h	a	a	h	b	h	h	b	b	-	-	b	b	b	b	a	a	a	b	b	b	b	b	a	-
marker63856	Chr2	24405424	<aaxbb>	h	h	h	a	h	h	h	b	h	a	h	b	h	a	h	h	h	h	a	h	h	h	a	h	h	b	h	h	h	b	h	h	b	b	h	b	h	a	a	b	b	b	b	b	a	h
marker92849	Chr2	24406893	<aaxbb>	h	h	h	a	h	b	h	b	h	a	h	h	h	a	a	b	h	h	a	h	h	h	a	h	h	b	h	h	h	b	h	h	b	b	b	b	a	a	a	b	b	b	b	b	a	h
marker8056	Chr2	24543558	<aaxbb>	h	h	h	a	h	b	h	b	h	a	h	b	h	a	a	h	h	h	a	h	h	h	a	h	h	b	h	h	h	b	h	h	b	b	b	b	h	a	a	b	b	b	b	b	a	h
marker31664	Chr2	24552333	<aaxbb>	h	h	h	a	h	b	h	b	h	a	h	b	h	a	a	h	h	h	a	h	h	h	a	h	h	b	h	h	h	b	h	h	b	h	b	b	h	a	a	b	b	h	b	b	a	h
marker67921	Chr2	24561099	<aaxbb>	h	h	h	a	h	b	h	h	h	a	h	b	h	a	a	h	h	h	a	h	h	h	a	h	h	b	h	h	h	b	h	h	b	b	b	b	h	a	a	h	b	b	b	b	h	h
marker20521	Chr2	24636503	<aaxbb>	b	-	-	-	-	b	-	-	-	-	h	b	h	-	-	-	b	-	-	h	a	-	-	b	b	b	-	h	b	-	-	-	-	b	b	b	-	a	-	b	-	b	b	b	-	-
marker111775	Chr2	24653806	<aaxbb>	-	-	h	a	h	b	b	b	a	a	h	b	h	a	a	h	h	h	a	h	h	h	a	-	b	b	h	h	-	b	-	h	b	b	b	b	a	a	h	b	-	b	b	b	a	h
marker32167	Chr2	24656233	<aaxbb>	h	h	h	a	h	b	h	b	h	a	h	b	h	a	a	h	h	a	a	h	h	h	a	h	h	b	h	h	h	b	h	h	b	b	h	b	a	a	a	b	b	b	b	b	a	h
marker18906	Chr2	24665686	<aaxbb>	h	h	h	a	h	b	h	b	h	a	h	b	h	a	a	h	h	h	a	h	h	h	a	h	h	b	a	h	h	h	h	h	b	b	b	b	h	a	a	b	b	b	b	b	a	h
marker4238	Chr2	24666200	<aaxbb>	b	b	-	-	-	b	b	b	-	-	b	-	b	-	-	b	b	b	-	-	b	b	b	b	b	b	b	-	b	b	b	b	b	b	b	b	-	-	-	b	-	b	b	b	-	b
marker576	Chr2	24718375	<aaxbb>	h	h	h	a	h	b	h	b	h	a	h	b	h	a	a	h	h	h	a	h	h	h	a	h	h	b	h	h	h	b	h	h	b	b	b	b	h	a	a	b	b	b	h	h	a	h
marker69945	Chr2	24832361	<aaxbb>	h	h	h	a	h	b	h	b	a	a	h	b	h	a	a	h	h	h	a	h	h	h	a	h	h	h	h	h	h	b	h	h	h	h	b	b	h	a	a	b	b	b	b	b	a	h
marker27590	Chr2	24947589	<aaxbb>	h	h	h	a	h	b	h	b	a	a	h	h	h	a	a	h	h	h	a	h	h	h	a	h	h	h	h	h	h	b	h	h	b	b	b	b	a	a	h	b	b	b	b	b	a	h
marker46909	Chr2	24981225	<aaxbb>	h	h	h	a	h	b	h	h	a	a	h	b	h	a	a	h	h	h	a	h	h	h	a	h	h	h	h	h	h	b	h	h	b	b	b	b	h	a	a	b	b	b	b	b	a	h
marker13934	Chr2	25041919	<aaxbb>	h	h	h	a	h	b	h	b	a	a	h	b	h	a	a	h	h	h	a	h	h	h	h	h	h	h	h	h	h	b	-	h	b	b	b	b	h	h	a	b	b	b	h	b	a	h
marker42035	Chr2	25240690	<aaxbb>	h	b	h	a	h	b	h	b	a	a	h	b	h	a	a	-	h	h	a	h	h	h	a	h	b	h	h	h	h	b	h	h	b	b	b	b	h	a	a	b	b	b	b	b	a	b
marker55725	Chr2	25323727	<aaxbb>	h	h	h	a	h	b	h	b	a	a	h	h	h	-	a	h	h	h	a	h	h	h	a	h	h	h	h	h	h	b	h	h	b	b	b	b	a	a	a	b	b	b	b	b	a	b
marker16291	Chr2	25333167	<aaxbb>	h	h	h	a	h	b	h	b	a	a	h	b	h	a	a	h	h	h	a	h	h	h	h	h	h	h	h	h	h	b	h	h	b	h	b	b	h	h	a	b	b	b	b	b	a	b
marker66111	Chr2	25344537	<aaxbb>	h	h	h	a	h	b	h	b	a	a	h	b	h	a	a	h	h	h	a	h	h	h	a	h	h	h	h	h	h	b	h	h	b	b	b	b	h	a	a	b	b	b	b	b	a	b
marker68910	Chr2	25361113	<aaxbb>	a	h	h	a	h	b	h	b	a	a	h	b	h	a	a	-	h	h	a	h	h	h	h	h	h	h	h	h	h	b	h	h	b	b	b	b	a	a	a	b	b	b	b	b	a	b
marker30023	Chr2	25371451	<aaxbb>	b	h	h	a	b	b	h	b	a	a	h	b	h	a	a	h	h	h	a	h	h	h	h	h	h	h	h	h	h	b	h	h	b	b	h	b	h	a	a	b	b	b	b	b	a	b
marker35694	Chr2	25413614	<aaxbb>	h	h	h	h	h	b	h	h	a	a	h	h	h	a	a	h	h	h	a	h	h	h	a	h	h	h	h	h	h	h	h	h	b	b	b	b	h	a	h	b	b	b	b	b	a	b
marker96372	Chr2	25444048	<aaxbb>	-	-	-	a	b	-	-	b	-	-	-	b	-	-	-	-	-	-	a	-	h	b	-	-	-	b	-	a	h	b	-	-	-	b	-	b	-	a	a	-	-	b	-	b	-	b
marker91572	Chr2	25845218	<aaxbb>	-	-	a	a	-	-	-	b	a	a	-	b	h	-	a	h	-	a	a	b	-	-	a	h	-	h	h	h	h	b	-	h	-	b	-	h	a	-	a	-	-	-	-	-	a	h
marker78222	Chr2	25907549	<aaxbb>	b	h	h	a	h	b	h	b	a	a	h	b	h	a	a	h	h	h	a	h	h	h	a	h	h	h	h	h	h	b	h	h	b	b	b	h	h	a	h	b	b	b	h	b	a	h
marker109256	Chr2	26120061	<aaxbb>	b	h	b	a	h	b	h	b	a	a	b	b	h	a	a	h	h	h	-	h	h	h	a	h	h	b	h	h	h	b	h	h	b	b	b	h	h	a	a	b	b	b	b	b	h	h
marker91281	Chr2	26580289	<aaxbb>	b	h	h	a	h	b	h	h	a	h	h	h	h	h	-	h	h	h	a	h	a	h	a	h	h	h	h	h	h	b	h	h	b	b	b	h	h	a	a	b	b	b	h	b	h	h
marker80332	Chr2	27169702	<aaxbb>	b	h	h	a	h	h	h	h	a	h	h	b	h	h	a	h	h	h	a	h	a	h	a	h	h	b	h	h	h	b	h	h	b	b	b	h	h	a	a	b	b	b	h	b	h	h
marker66766	Chr2	27223145	<aaxbb>	-	-	-	-	-	-	b	-	-	h	-	-	-	-	-	-	-	-	-	-	-	-	-	-	-	-	-	-	-	-	b	-	-	-	-	-	-	b	-	-	-	-	-	-	b	b
marker2592	Chr2	27382649	<aaxbb>	b	a	h	a	b	b	h	h	a	h	b	h	h	-	a	-	h	h	a	-	a	h	a	h	h	b	b	h	h	b	h	h	b	b	b	h	a	a	a	b	b	b	-	-	h	h
marker86522	Chr2	27696826	<aaxbb>	b	h	h	a	h	b	b	h	a	h	h	h	b	h	a	h	h	h	a	h	a	b	a	h	h	b	h	h	h	b	-	h	b	b	b	h	a	a	a	b	b	b	b	b	h	h
marker2212	Chr2	28243318	<aaxbb>	-	h	h	h	h	b	h	h	a	a	h	h	b	h	a	h	-	h	a	h	a	b	a	h	h	b	h	h	h	b	b	h	b	b	b	h	h	a	a	b	h	b	b	b	h	h
marker93501	Chr2	28665328	<aaxbb>	-	h	h	a	h	b	a	-	h	h	h	h	b	h	a	h	h	h	a	h	a	b	a	h	h	b	h	h	h	b	b	b	b	b	b	h	a	a	-	-	h	b	-	b	h	h
marker53111	Chr2	28696870	<aaxbb>	b	h	h	a	h	b	h	h	h	h	h	h	b	h	a	h	h	h	a	h	a	b	a	h	h	b	h	h	h	b	b	b	b	b	b	h	h	a	a	b	h	b	b	b	h	h
marker26892	Chr2	28733331	<aaxbb>	b	h	h	a	h	b	h	h	h	h	b	h	b	h	a	h	h	h	a	h	h	b	a	h	h	b	h	h	h	b	b	b	b	b	b	h	h	a	a	b	h	b	b	b	h	h
marker94605	Chr2	28956054	<aaxbb>	b	h	h	a	h	h	h	h	h	h	h	h	b	h	a	h	h	h	a	h	h	b	a	h	h	b	h	h	h	b	b	b	h	b	b	h	h	a	a	b	h	b	h	b	h	h
marker20913	Chr2	29248148	<aaxbb>	b	a	h	h	h	h	h	h	h	h	b	h	b	h	a	h	h	h	a	h	a	b	h	h	h	b	h	h	h	b	b	b	b	h	b	h	h	a	a	b	h	b	b	b	h	h
marker50100	Chr2	29277726	<aaxbb>	-	-	b	-	a	a	b	h	-	b	b	-	b	-	-	h	-	-	-	-	-	-	-	-	-	b	b	-	b	b	b	b	-	-	b	-	-	-	-	-	a	-	b	b	h	-
marker95931	Chr2	29286559	<aaxbb>	b	a	-	a	h	h	-	h	h	-	-	a	-	h	a	h	h	h	a	a	a	b	a	h	h	-	h	h	h	b	h	b	b	b	b	h	a	a	a	b	a	b	-	-	h	a
marker30334	Chr2	30992589	<aaxbb>	b	a	h	h	h	h	h	h	h	h	b	-	h	b	a	h	h	h	a	h	a	b	a	h	h	b	h	a	h	b	b	b	b	b	b	h	h	a	a	b	b	b	b	b	h	h
marker23035	Chr2	31547106	<aaxbb>	b	a	h	a	h	h	h	h	h	h	h	h	b	b	h	h	h	h	a	h	a	b	a	h	h	b	h	a	h	b	b	b	b	b	b	h	h	a	h	b	h	b	h	h	h	h
marker16310	Chr2	31807158	<aaxbb>	-	-	-	-	-	-	-	-	-	-	-	-	-	-	-	-	-	-	-	-	-	-	-	-	-	-	-	-	-	-	-	-	-	-	-	-	-	-	-	-	-	-	-	-	-	-
marker102519	Chr2	32569215	<aaxbb>	b	h	h	a	h	h	h	h	h	h	b	a	b	b	b	h	h	h	a	h	a	b	a	h	h	b	h	h	h	b	b	b	b	b	b	h	h	h	h	b	h	b	b	h	h	h
marker28259	Chr2	32594772	<aaxbb>	-	-	-	a	-	-	-	-	-	-	-	a	b	-	-	-	-	-	a	h	-	-	-	-	b	-	-	a	-	b	b	-	-	b	b	-	a	-	-	b	h	b	-	-	h	-
marker59803	Chr2	32872401	<aaxbb>	-	-	-	-	-	-	-	-	-	-	-	-	-	-	-	-	-	-	-	-	b	-	-	-	-	-	-	-	-	-	-	-	-	-	-	-	-	-	-	-	-	-	-	-	-	-
marker3662	Chr2	32934291	<aaxbb>	b	h	a	a	h	h	h	h	h	h	-	a	b	b	b	h	h	h	a	h	a	b	a	h	h	b	h	a	h	b	h	b	b	b	b	h	h	h	h	b	h	b	b	h	h	h
marker83041	Chr2	33539084	<aaxbb>	-	-	-	-	-	-	-	-	-	-	-	-	-	-	-	-	-	-	-	-	-	-	-	-	-	a	a	a	-	-	a	-	a	-	-	-	-	-	-	-	-	-	-	-	-	-
marker46609	Chr2	34616938	<aaxbb>	-	b	a	-	b	-	-	h	-	h	b	-	b	-	-	-	-	-	a	h	a	-	a	a	-	b	h	a	-	b	b	-	b	b	-	a	a	h	b	b	-	-	b	-	h	b
marker70675	Chr2	34665703	<aaxbb>	h	h	a	a	h	a	h	-	h	h	b	a	b	b	b	h	h	h	a	b	a	h	a	a	h	b	h	a	a	h	h	b	b	-	h	h	h	h	b	-	h	b	b	h	-	h
marker52690	Chr2	34683134	<aaxbb>	h	h	a	a	h	h	b	h	b	h	b	a	b	b	b	h	b	a	a	b	a	h	a	a	h	b	h	a	a	b	h	b	b	b	h	h	a	h	b	b	h	b	b	a	h	h
marker9253	Chr2	34697059	<aaxbb>	a	h	a	-	a	h	h	h	h	h	h	a	b	b	b	h	h	h	a	b	a	h	a	a	h	b	h	a	a	b	h	b	b	b	h	h	-	h	h	b	h	b	b	h	h	h
marker26626	Chr2	34707515	<aaxbb>	h	h	a	a	h	h	h	h	h	h	h	a	b	b	b	h	h	h	a	h	a	h	a	a	h	h	h	a	a	b	h	b	h	b	h	h	h	h	b	b	h	b	b	h	h	h
marker79741	Chr2	34710195	<aaxbb>	-	a	-	-	-	-	-	a	-	h	-	a	-	b	-	b	-	-	-	b	-	-	a	-	-	b	b	a	a	-	h	-	-	-	-	b	-	-	-	-	-	-	-	b	b	-
marker29440	Chr2	34800274	<aaxbb>	b	h	a	a	h	h	h	h	h	h	h	a	b	b	b	h	h	h	a	b	a	h	a	a	h	b	b	a	a	b	h	b	b	b	h	h	h	h	b	b	b	b	b	h	h	b
marker4436	Chr2	34816890	<aaxbb>	h	h	a	a	h	h	h	h	h	h	-	a	b	b	b	h	h	h	a	b	a	h	a	a	h	b	h	a	a	b	h	b	b	b	h	h	h	h	b	b	h	b	b	h	h	h
marker68879	Chr2	34936186	<aaxbb>	h	h	a	a	h	h	h	h	h	h	h	h	b	b	b	h	h	h	a	b	a	h	a	a	h	b	h	a	a	h	h	b	b	b	h	h	a	h	b	b	h	b	b	h	h	h
marker57361	Chr2	34966875	<aaxbb>	h	h	a	a	h	h	h	h	h	h	h	a	b	b	b	h	h	h	a	b	a	h	a	h	h	b	h	a	a	b	h	b	b	b	h	h	a	a	b	b	h	b	b	h	h	h
marker46536	Chr2	35002243	<aaxbb>	-	b	-	-	h	-	h	h	-	-	b	a	b	-	b	-	h	h	a	-	-	-	-	-	h	-	h	a	a	b	-	b	b	b	-	a	a	-	-	-	-	-	b	h	a	-
marker15396	Chr2	35075849	<aaxbb>	h	h	a	a	h	h	h	h	h	h	h	a	b	b	b	h	h	h	h	b	a	h	a	a	h	b	h	a	a	b	h	b	b	b	h	h	a	h	b	-	h	h	b	h	h	h
marker7201	Chr2	35082310	<aaxbb>	-	-	-	a	-	-	-	h	-	-	b	-	-	-	b	-	-	-	-	b	-	-	-	-	-	b	-	h	-	b	-	-	b	b	-	h	a	-	-	b	-	b	-	h	-	a
marker6998	Chr2	35118722	<aaxbb>	b	h	a	a	h	h	h	b	b	h	b	a	b	b	-	h	h	h	a	h	a	b	a	h	h	b	b	a	a	b	h	b	b	b	h	h	h	h	b	b	b	b	b	h	h	h
marker32554	Chr2	35123080	<aaxbb>	-	h	-	a	-	-	a	-	h	h	-	-	-	-	-	b	b	b	-	-	a	h	a	-	-	-	a	a	h	-	-	b	-	b	-	-	a	-	b	-	-	b	-	h	-	-
marker96067	Chr2	35133064	<aaxbb>	b	h	a	a	b	h	b	h	h	h	h	a	b	b	b	h	h	h	a	b	a	h	a	h	h	-	h	a	a	b	-	b	-	b	h	h	a	h	b	b	h	b	-	h	h	h
marker110403	Chr2	35193215	<aaxbb>	h	a	a	a	a	h	h	h	h	h	b	a	b	-	-	h	a	h	a	-	a	h	a	a	h	b	a	a	a	b	a	b	h	h	h	h	a	h	b	b	a	b	-	h	h	h
marker88554	Chr2	35201342	<aaxbb>	h	a	a	a	-	h	h	h	a	-	-	a	-	b	-	a	-	h	a	-	a	a	a	a	a	b	h	a	a	b	a	-	-	a	h	h	a	h	-	b	-	b	b	b	a	h
marker35213	Chr2	35242195	<aaxbb>	h	-	a	a	b	-	-	a	b	a	a	a	b	-	b	-	-	h	-	b	a	h	a	a	-	-	a	a	a	b	h	-	-	a	h	h	-	-	-	-	-	-	b	h	a	-
marker11662	Chr2	35251635	<aaxbb>	h	h	a	a	h	h	h	h	h	h	h	a	b	b	b	h	h	h	a	b	a	h	h	a	h	b	h	a	a	b	h	b	b	h	h	h	a	h	b	b	h	b	b	h	h	h
marker60020	Chr2	35436807	<aaxbb>	h	h	a	h	h	h	h	h	h	h	h	h	b	b	b	h	h	h	a	h	a	h	a	a	h	b	h	a	a	b	h	b	b	h	h	h	h	h	b	b	h	b	h	h	h	h
marker86786	Chr3	761202	<aaxbb>	h	a	a	b	a	b	h	h	a	h	h	a	h	h	a	b	h	b	b	h	h	h	b	b	h	h	h	b	a	a	h	h	a	b	a	h	h	h	b	h	b	a	h	a	h	h
marker43455	Chr3	783718	<aaxbb>	b	-	a	b	-	h	h	a	a	b	h	-	-	h	-	-	h	b	-	b	h	-	b	b	h	b	h	b	-	-	-	h	a	b	a	-	-	-	h	-	b	a	b	-	-	-
marker108102	Chr3	783870	<aaxbb>	b	h	a	b	-	h	h	a	a	h	h	h	h	h	a	b	-	b	b	b	h	h	b	b	h	h	h	b	a	a	h	h	a	b	-	h	h	h	h	h	b	a	b	a	h	h
marker66050	Chr3	852499	<aaxbb>	h	a	a	b	a	-	h	a	a	a	h	-	-	-	-	-	a	b	b	b	h	h	-	-	b	h	-	b	a	a	h	b	a	b	a	h	h	h	a	h	-	a	h	a	h	-
marker13781	Chr3	876779	<aaxbb>	h	h	a	b	a	h	h	a	a	h	h	h	h	h	a	b	h	b	b	h	h	h	b	h	h	h	h	b	h	a	h	h	a	b	a	h	h	h	h	h	b	a	h	a	h	h
marker77542	Chr3	883314	<aaxbb>	h	h	a	b	a	h	h	h	h	h	h	h	h	h	a	b	h	b	b	b	h	h	b	b	h	h	h	h	h	a	h	h	a	b	a	h	h	h	h	h	b	a	h	a	h	h
marker96368	Chr3	894850	<aaxbb>	h	h	a	b	a	h	h	a	a	h	h	h	h	h	a	b	h	b	b	h	h	h	b	h	h	h	h	b	a	a	h	h	a	b	a	h	h	h	h	h	b	a	h	-	h	h
marker111995	Chr3	896592	<aaxbb>	h	a	h	b	a	h	h	a	a	h	h	h	h	h	a	b	h	b	b	b	h	h	b	b	h	h	h	b	a	a	h	h	a	b	a	h	h	h	h	h	b	a	h	a	h	h
marker71502	Chr3	983185	<aaxbb>	h	a	a	b	a	h	h	a	h	h	h	h	h	h	a	b	h	b	b	h	h	h	b	b	h	h	h	h	a	a	h	h	h	b	a	h	h	h	h	h	b	h	h	h	h	h
marker109865	Chr3	997860	<aaxbb>	h	h	a	b	a	h	h	a	a	h	h	h	h	h	a	b	h	h	b	b	h	h	b	b	h	h	h	h	a	a	h	h	h	b	a	h	h	h	h	h	b	a	h	a	h	h
marker61811	Chr3	1031280	<aaxbb>	h	a	a	b	a	h	h	a	a	h	h	h	h	h	a	b	h	b	b	b	h	h	b	b	h	h	h	b	a	a	h	h	h	b	a	h	h	h	h	h	b	a	h	a	h	h
marker76798	Chr3	1033976	<aaxbb>	h	-	a	-	a	-	-	a	-	-	-	a	-	-	a	-	-	b	-	b	b	-	-	-	-	-	a	b	a	-	h	h	a	b	a	b	a	h	-	-	b	a	-	-	h	h
marker60061	Chr3	1270305	<aaxbb>	h	a	a	b	a	h	h	a	a	h	h	h	h	h	-	b	h	b	b	b	h	h	b	b	h	h	h	b	a	a	h	h	h	b	a	h	h	-	h	-	b	a	h	a	h	h
marker28645	Chr3	1300139	<aaxbb>	b	a	a	b	-	a	h	a	-	h	b	-	h	a	a	b	h	b	b	b	h	h	b	-	h	h	h	b	a	a	-	h	h	b	a	h	h	h	b	-	-	a	b	-	b	a
marker49832	Chr3	1869433	<aaxbb>	h	h	a	b	a	h	h	a	a	h	h	h	h	h	a	b	h	b	b	h	h	h	b	b	h	h	h	h	a	a	h	h	h	h	a	h	h	h	h	h	b	a	h	a	h	h
marker35084	Chr3	2496198	<aaxbb>	-	-	-	-	-	-	-	-	-	-	-	-	-	-	-	-	-	-	-	-	-	-	-	-	-	-	-	-	-	-	-	-	-	-	-	-	-	-	-	-	-	-	a	-	-	-
marker111636	Chr3	4065638	<aaxbb>	a	h	h	b	a	b	b	h	a	b	h	h	h	h	h	b	h	b	b	h	h	h	b	h	h	h	h	a	a	h	b	h	h	b	a	a	b	h	h	h	b	a	b	a	h	h
marker47059	Chr3	4109831	<aaxbb>	a	h	h	b	a	b	h	h	a	b	h	h	h	h	h	b	h	b	b	h	h	h	b	h	h	h	h	a	a	h	h	h	h	b	a	a	h	h	h	h	b	a	h	a	h	h
marker29176	Chr3	4182127	<aaxbb>	a	h	a	b	a	b	h	h	a	b	h	h	h	h	b	b	h	b	-	b	h	b	b	h	a	h	h	a	a	h	b	h	h	b	a	a	b	-	h	b	b	a	b	a	h	h
marker104422	Chr3	4222107	<aaxbb>	-	h	-	-	a	-	-	h	-	b	-	h	h	-	b	-	-	-	-	h	-	-	-	-	-	h	-	a	-	b	-	b	h	-	a	-	b	-	-	-	-	a	b	-	h	-
marker21928	Chr3	4288217	<aaxbb>	a	-	b	b	-	-	-	h	a	b	-	h	h	a	-	b	h	b	b	h	h	-	-	-	h	-	b	a	a	h	b	a	-	b	a	a	-	-	-	-	b	a	-	a	h	h
marker9438	Chr3	4311761	<aaxbb>	a	h	h	b	a	b	h	h	a	b	h	h	h	h	b	b	h	b	b	h	h	h	b	h	h	h	h	a	a	h	b	h	h	b	a	a	h	h	h	h	b	a	h	a	h	h
marker88956	Chr3	4342203	<aaxbb>	a	h	h	b	-	b	h	h	a	b	h	h	h	h	b	b	h	b	b	h	h	h	b	h	h	-	h	-	a	h	b	h	h	b	a	a	b	h	h	h	b	a	h	a	h	h
marker22437	Chr3	4468429	<aaxbb>	-	h	h	h	a	b	h	h	a	h	h	h	h	h	b	b	h	b	h	h	h	h	b	h	h	h	h	a	a	h	b	h	h	b	a	a	h	h	h	h	b	a	h	a	h	h
marker14519	Chr3	4569462	<aaxbb>	a	h	h	b	a	b	h	h	a	b	h	h	h	h	b	b	h	b	b	h	h	h	b	h	h	h	h	a	a	h	h	h	h	b	a	a	-	h	h	h	b	a	h	a	h	h
marker87562	Chr3	4638577	<aaxbb>	a	h	h	b	a	b	h	h	a	b	h	h	h	b	b	b	h	b	b	h	h	b	b	h	h	h	h	a	a	h	b	h	h	b	a	a	h	h	h	h	b	a	h	a	h	h
marker110308	Chr3	4665078	<aaxbb>	-	-	b	-	a	-	b	-	a	b	-	a	-	b	b	b	b	b	b	a	-	a	-	-	-	h	a	a	a	-	b	b	-	-	a	a	-	h	h	-	-	a	-	a	a	-
marker6299	Chr3	4854929	<aaxbb>	a	h	a	b	a	b	h	h	-	b	h	h	b	h	b	b	h	h	b	-	h	b	b	b	b	b	-	a	h	h	b	h	h	b	a	a	h	h	b	b	b	a	-	h	b	h
marker60239	Chr3	5453735	<aaxbb>	a	h	h	b	a	b	h	h	h	b	h	h	h	h	b	h	h	h	h	h	h	h	b	h	h	h	h	a	a	h	b	h	h	h	a	a	h	h	h	h	b	h	h	a	h	h
marker103752	Chr3	5984841	<aaxbb>	a	h	h	b	a	b	-	a	a	b	h	h	h	h	-	b	h	h	b	h	a	b	h	h	h	h	h	a	a	h	b	b	h	h	a	a	h	h	h	h	b	h	h	a	h	h
marker111071	Chr3	6200670	<aaxbb>	-	-	a	-	-	-	-	-	h	-	-	-	-	-	-	-	a	-	-	-	-	a	-	-	-	-	-	-	h	b	-	-	-	-	-	a	-	-	-	-	-	-	-	h	h	-
marker40221	Chr3	7188197	<aaxbb>	-	-	-	-	-	-	-	-	-	-	-	-	-	-	-	-	-	-	-	-	-	-	-	b	-	-	-	-	-	-	-	b	-	-	-	-	-	b	-	-	-	b	-	b	-	-
marker28718	Chr3	7293264	<aaxbb>	a	h	h	-	a	b	h	h	a	-	h	b	h	a	b	b	h	b	h	a	h	b	b	h	h	a	a	a	a	h	b	b	h	b	h	h	h	h	h	h	-	h	h	a	h	b
marker79400	Chr3	7651802	<aaxbb>	-	-	-	-	-	-	-	-	-	-	-	-	-	a	-	-	-	-	-	h	-	-	b	-	-	a	h	a	-	-	-	-	h	b	-	-	b	-	-	-	b	-	-	-	a	b
marker34522	Chr3	7751893	<aaxbb>	a	h	h	b	a	h	h	h	h	b	h	h	h	a	b	b	h	b	h	h	h	h	b	h	h	a	h	a	h	h	b	b	h	h	h	h	h	h	h	h	b	h	h	h	h	b
marker71142	Chr3	7771434	<aaxbb>	a	h	h	b	a	-	h	h	a	b	h	h	h	a	h	b	h	b	h	h	h	h	b	h	h	a	h	h	a	h	b	b	h	b	h	h	h	h	h	h	-	h	a	a	h	b
marker86303	Chr3	7779546	<aaxbb>	a	h	h	b	a	b	b	h	a	b	h	h	h	a	b	b	h	b	h	h	h	h	b	h	h	a	h	a	a	h	b	b	h	b	h	h	h	h	h	h	b	h	h	a	h	b
marker6640	Chr3	7782555	<aaxbb>	a	h	h	b	a	b	h	h	a	b	h	b	h	a	b	b	h	b	h	h	h	h	b	h	h	a	h	a	a	h	b	b	h	b	h	h	h	h	h	h	b	h	h	a	h	b
marker52775	Chr3	7834872	<aaxbb>	-	-	-	-	-	-	-	-	-	-	-	-	-	-	-	-	-	-	-	-	-	-	-	-	-	b	-	h	-	-	-	-	h	-	-	-	-	-	-	-	-	-	-	-	-	-
marker104952	Chr3	7844217	<aaxbb>	-	h	h	b	a	-	-	h	a	-	b	h	h	a	b	b	h	b	a	b	h	h	b	-	h	a	h	a	a	h	-	b	h	b	b	h	h	h	h	h	b	h	-	a	h	-
marker31110	Chr3	7873113	<aaxbb>	a	h	h	b	a	b	h	h	h	b	b	h	h	a	b	b	h	b	h	h	h	h	b	h	h	a	h	a	h	h	h	h	h	b	h	h	h	h	h	h	b	h	h	a	h	b
marker40348	Chr3	7887263	<aaxbb>	a	h	h	b	a	b	b	h	a	h	b	h	a	a	b	b	h	b	h	h	h	a	-	a	h	a	h	a	a	h	b	b	h	b	a	h	h	h	a	h	b	h	h	a	h	b
marker29472	Chr3	7890676	<aaxbb>	a	h	h	b	a	b	h	h	a	b	h	h	h	a	b	b	h	b	h	h	h	h	b	h	h	a	h	a	a	h	b	b	h	b	h	h	h	h	h	h	b	h	h	a	h	b
marker4253	Chr3	7907616	<aaxbb>	a	h	h	b	a	b	h	h	a	b	h	h	h	a	b	b	h	b	h	h	h	h	b	h	h	a	h	a	h	h	b	b	h	h	h	h	h	h	h	h	b	h	h	a	h	b
marker54024	Chr3	8224127	<aaxbb>	a	h	h	b	a	b	h	h	a	b	b	h	h	a	b	b	h	b	h	h	h	h	b	h	h	a	h	h	a	a	b	b	h	b	h	h	h	h	-	h	b	h	h	a	h	b
marker106026	Chr3	8236569	<aaxbb>	a	h	h	b	a	h	h	h	a	b	b	h	h	a	b	b	h	h	h	h	h	h	b	h	h	a	h	h	a	a	b	b	h	b	h	h	h	h	h	h	b	h	h	h	h	b
marker88875	Chr3	8266334	<aaxbb>	a	h	h	b	a	b	h	h	a	h	b	h	h	a	b	b	h	b	h	h	h	h	b	h	h	a	h	a	a	a	b	b	h	h	h	h	h	h	h	-	b	h	h	a	h	b
marker104128	Chr3	8295374	<aaxbb>	a	-	h	b	a	b	b	h	a	b	b	h	a	a	b	b	h	b	h	a	h	h	b	-	-	-	h	a	a	a	b	b	h	b	h	h	h	h	b	-	b	h	-	a	h	b
marker110642	Chr3	8366663	<aaxbb>	a	a	h	b	a	b	-	h	-	b	b	h	h	a	b	b	h	b	h	-	h	h	b	h	h	a	h	a	a	a	b	b	b	b	h	h	h	h	h	-	-	h	b	a	h	b
marker54668	Chr3	8405814	<aaxbb>	a	h	h	b	a	b	b	h	a	b	h	h	h	a	b	b	h	b	h	h	h	h	b	h	h	a	h	a	a	a	b	b	h	b	h	h	h	h	h	h	b	h	h	a	h	b
marker22733	Chr3	8531445	<aaxbb>	-	h	h	b	a	b	b	b	b	b	b	h	h	a	b	b	b	b	-	h	b	h	b	h	h	h	b	a	-	h	b	b	h	b	b	b	h	h	b	b	b	h	b	-	h	b
marker55724	Chr3	9129146	<aaxbb>	-	-	-	-	-	-	-	-	-	-	-	-	-	-	-	-	-	-	-	-	-	-	-	-	-	b	b	-	-	-	-	-	-	-	-	-	-	-	-	-	-	-	-	-	-	-
marker59976	Chr3	10208797	<aaxbb>	a	-	h	b	a	b	h	h	-	b	-	h	b	a	b	h	a	h	a	-	h	a	a	b	a	a	h	a	a	a	b	b	h	b	h	h	h	h	h	a	-	a	h	h	h	h
marker44440	Chr3	11636511	<aaxbb>	-	a	-	-	a	-	-	h	a	b	b	-	h	a	-	-	a	-	a	h	h	a	-	h	-	a	h	a	a	a	b	b	a	b	a	h	a	-	a	-	h	-	a	-	h	-
marker65415	Chr3	12067697	<aaxbb>	-	a	-	b	-	-	-	h	-	b	b	b	b	-	b	-	-	-	b	-	h	a	-	-	a	a	h	-	a	-	b	b	h	b	-	-	a	-	-	-	-	a	-	b	-	-
marker109840	Chr3	12972664	<aaxbb>	a	h	h	b	a	b	b	h	h	b	h	h	h	a	b	b	a	h	h	h	a	a	h	h	a	a	h	a	a	h	b	b	h	b	h	h	h	a	h	h	h	h	h	b	h	h
marker63264	Chr3	13083041	<aaxbb>	a	h	a	b	a	-	h	h	h	b	h	h	h	h	-	b	a	h	a	h	a	a	h	h	a	a	h	a	a	h	b	b	h	b	h	h	h	a	h	h	h	b	h	b	h	h
marker58594	Chr3	13346303	<aaxbb>	a	h	a	h	a	b	h	h	h	b	h	h	h	h	b	b	a	b	h	h	a	a	h	h	a	a	h	h	a	a	b	b	h	b	h	h	h	a	h	h	h	b	h	h	h	h
marker54174	Chr3	13663792	<aaxbb>	-	h	a	b	-	b	-	-	-	b	b	b	h	b	b	b	-	b	h	h	a	a	h	-	-	a	h	a	a	-	b	b	-	b	b	h	h	a	h	h	b	b	h	b	h	h
marker75807	Chr3	13703969	<aaxbb>	h	h	a	b	a	b	h	h	h	-	b	a	h	h	b	b	-	h	h	-	a	a	h	h	a	a	h	a	a	-	b	b	h	b	h	h	a	a	h	h	h	b	h	b	h	h
marker90650	Chr3	13779228	<aaxbb>	-	-	-	-	-	-	-	-	-	-	-	b	-	-	-	b	-	-	-	-	-	-	-	b	a	-	-	a	-	-	b	-	-	h	-	h	-	-	-	a	-	-	-	b	h	-
marker111191	Chr3	13796705	<aaxbb>	a	h	h	b	a	b	h	h	h	b	h	h	h	h	b	b	h	h	h	h	a	a	h	h	a	h	h	a	a	h	b	b	h	h	h	h	h	a	h	h	h	h	h	b	h	h
marker2991	Chr3	14174263	<aaxbb>	-	-	-	-	-	-	-	-	-	-	b	-	b	-	h	-	b	-	-	-	-	-	-	-	-	-	-	-	-	-	b	b	-	-	-	-	-	-	-	-	-	-	-	-	-	-
marker92696	Chr3	14447285	<aaxbb>	a	h	a	b	a	b	h	h	h	b	b	h	h	h	h	b	a	h	h	h	a	h	h	h	a	a	h	a	a	a	h	b	h	-	h	h	a	a	h	a	a	b	h	h	h	a
marker14338	Chr3	14448226	<aaxbb>	-	-	-	b	a	b	h	h	b	b	-	-	b	a	-	b	a	h	h	h	a	h	a	h	a	a	-	a	a	a	h	b	h	b	b	h	a	a	-	a	b	b	h	-	a	a
marker16843	Chr3	14451463	<aaxbb>	a	h	a	b	a	b	h	h	h	b	h	h	h	h	h	b	a	h	h	h	a	h	h	h	a	a	h	a	a	h	h	b	h	b	h	h	h	a	h	h	h	b	h	b	h	a
marker817	Chr3	14458391	<aaxbb>	a	h	a	b	a	b	h	h	h	b	h	h	h	h	h	b	a	h	h	h	a	h	h	h	a	a	h	a	h	h	h	b	h	b	h	h	h	a	h	h	h	b	h	b	h	a
marker77975	Chr3	14476251	<aaxbb>	a	h	a	b	a	b	h	h	h	-	-	-	h	h	h	b	a	-	h	h	h	a	h	h	a	a	h	a	a	h	h	b	h	h	h	h	h	h	h	h	h	h	h	b	h	-
marker79722	Chr3	14490347	<aaxbb>	a	h	a	b	a	b	h	h	h	b	b	h	h	h	h	b	a	h	h	h	a	a	h	h	a	a	h	a	h	a	h	b	h	h	h	h	a	a	h	h	h	b	h	b	h	a
marker63053	Chr3	14574181	<aaxbb>	-	-	-	-	-	-	-	-	-	-	-	-	-	-	-	-	-	-	-	-	-	-	-	-	-	-	-	-	-	-	-	-	-	-	-	-	-	-	-	-	-	b	-	b	-	-
marker29898	Chr3	14675908	<aaxbb>	a	h	a	b	a	b	h	h	h	b	b	h	h	h	h	b	a	h	h	h	a	a	h	h	a	a	h	a	a	a	h	b	h	b	h	h	h	a	h	h	h	b	h	b	h	a
marker38538	Chr3	14686202	<aaxbb>	-	-	a	-	-	-	h	a	-	-	b	-	-	h	-	h	-	-	-	a	a	-	a	b	a	-	-	-	a	-	-	a	-	-	a	-	-	-	a	-	-	h	a	-	-	-
marker61030	Chr3	14783970	<aaxbb>	a	b	-	-	a	-	-	h	b	b	-	h	-	h	-	b	a	-	-	-	-	-	b	h	a	a	-	a	a	a	-	-	h	b	-	h	a	-	h	-	-	b	-	b	a	a
marker71209	Chr3	14830552	<aaxbb>	a	b	a	b	a	b	h	h	h	b	b	h	h	h	h	b	a	h	h	h	a	a	h	h	a	a	h	a	a	h	h	b	h	b	h	h	h	a	h	h	h	b	h	h	h	a
marker77932	Chr3	14830576	<aaxbb>	a	-	a	b	-	b	h	h	h	b	b	h	b	h	h	b	a	h	h	a	a	a	h	h	a	-	h	a	a	h	-	b	h	b	h	h	h	a	h	h	h	b	a	b	h	a
marker15503	Chr3	14870170	<aaxbb>	-	b	a	b	a	b	-	a	-	b	b	a	a	a	h	-	a	a	h	h	-	a	h	h	a	a	-	a	a	a	h	-	a	-	h	a	a	a	a	a	a	b	h	b	h	a
marker50326	Chr3	14886230	<aaxbb>	a	b	a	b	a	h	h	h	h	b	h	h	h	h	h	b	a	h	h	h	a	a	h	h	a	a	h	a	a	h	h	b	h	b	h	h	h	a	-	h	h	b	h	b	h	a
marker51695	Chr3	14929891	<aaxbb>	a	-	a	b	a	b	-	h	b	-	b	b	h	h	-	-	-	a	a	h	a	a	-	h	a	a	h	a	-	a	h	-	h	b	h	h	a	a	a	-	h	b	-	b	h	a
marker48285	Chr3	14968296	<aaxbb>	-	b	-	b	-	b	h	h	h	b	b	b	b	b	b	b	a	h	b	h	-	-	b	h	a	a	h	a	a	-	h	b	b	b	b	b	h	-	-	h	-	b	b	b	h	a
marker101138	Chr3	14969747	<aaxbb>	a	-	a	b	a	b	h	h	a	b	h	h	h	h	b	b	a	h	b	h	a	a	a	h	a	a	h	a	a	h	h	b	-	b	h	h	a	a	h	h	h	b	h	b	h	a
marker46656	Chr3	14969960	<aaxbb>	a	-	a	b	-	b	-	-	a	-	b	b	-	-	a	-	a	-	-	b	-	-	-	-	-	-	-	a	-	-	-	-	b	b	-	-	a	-	-	-	-	-	-	-	b	-
marker87938	Chr3	14978441	<aaxbb>	-	b	a	b	a	b	-	h	h	b	h	h	-	b	h	b	a	h	h	h	-	a	h	h	-	a	b	a	a	a	h	b	h	b	h	h	a	a	h	h	h	b	h	b	h	a
marker82313	Chr3	14982249	<aaxbb>	a	h	a	b	a	b	h	h	h	b	h	h	h	h	h	b	a	h	h	h	a	a	h	h	a	a	h	a	a	a	h	b	h	b	h	h	h	a	h	h	h	b	h	b	h	h
marker90284	Chr3	14992697	<aaxbb>	a	b	h	b	a	b	h	h	h	b	h	h	h	h	h	b	a	h	h	h	a	a	h	h	a	a	h	a	a	a	h	b	h	b	h	h	h	a	h	h	h	b	h	b	h	a
marker14711	Chr3	15013693	<aaxbb>	a	b	h	b	a	h	h	h	h	b	h	h	h	h	h	b	a	h	h	h	a	a	h	h	a	a	h	h	a	a	h	b	h	b	h	h	h	a	h	h	h	b	h	b	h	a
marker1038	Chr3	15014054	<aaxbb>	a	b	h	b	a	b	h	h	h	b	h	h	h	h	h	b	a	h	h	h	a	a	h	h	a	a	h	a	a	h	h	b	h	b	h	h	a	a	h	h	h	h	h	b	h	a
marker20213	Chr3	15030727	<aaxbb>	a	h	h	b	a	b	h	h	h	b	h	h	h	h	h	b	h	h	h	h	a	a	h	h	a	a	h	a	a	h	h	b	h	b	h	h	h	a	h	h	h	b	h	b	h	a
marker104800	Chr3	15079954	<aaxbb>	a	b	a	b	a	b	h	h	h	b	h	h	h	h	h	b	a	h	h	h	a	a	h	h	a	a	h	a	h	h	h	b	h	b	h	h	h	h	h	h	h	b	h	b	h	a
marker101313	Chr3	15093278	<aaxbb>	-	b	a	-	a	-	-	-	-	b	-	-	-	-	-	-	a	-	-	a	-	-	-	-	a	-	-	a	-	-	h	-	-	b	h	h	a	-	-	-	a	-	-	-	h	a
marker29252	Chr3	15129321	<aaxbb>	a	b	-	h	a	b	h	h	b	b	b	h	h	h	h	b	a	h	h	h	a	a	h	h	a	a	h	a	a	h	h	b	h	b	h	h	h	a	h	h	h	b	h	b	h	a
marker33016	Chr3	15129714	<aaxbb>	a	-	a	b	a	-	h	h	a	b	b	a	h	h	h	b	a	h	h	h	a	a	h	h	a	a	h	a	a	a	a	b	h	b	h	h	a	a	h	h	h	b	h	b	h	a
marker85323	Chr3	15200895	<aaxbb>	a	h	a	b	a	b	h	h	h	b	h	h	h	h	h	b	a	h	h	h	a	a	h	h	a	a	h	a	a	a	h	b	h	b	h	h	a	a	h	h	h	b	h	b	h	a
marker18573	Chr3	15218753	<aaxbb>	a	h	a	b	a	b	h	h	h	b	h	h	h	h	h	b	a	h	h	b	a	a	h	h	a	a	b	a	a	a	h	b	b	b	h	h	a	a	h	h	h	b	h	b	h	a
marker85426	Chr3	15224796	<aaxbb>	a	b	a	-	a	b	a	h	h	b	b	h	h	h	h	b	a	h	h	h	a	a	h	h	a	a	h	a	a	a	h	b	a	b	h	h	h	a	a	h	h	b	h	b	h	a
marker12800	Chr3	15225250	<aaxbb>	a	h	a	b	a	b	h	h	h	b	h	h	h	h	h	b	a	h	h	h	a	a	h	h	h	a	h	a	a	h	h	b	h	b	h	h	h	a	h	h	h	b	h	b	h	a
marker101444	Chr3	15254172	<aaxbb>	b	-	h	b	a	-	-	-	a	b	h	b	h	a	a	-	h	a	h	h	h	-	h	a	a	a	h	h	a	a	h	b	h	b	h	h	h	a	-	b	h	-	-	b	a	h
marker72471	Chr3	15292075	<aaxbb>	a	b	a	b	a	b	h	h	h	b	b	h	h	h	h	b	a	h	h	h	a	a	h	h	a	a	h	a	a	h	h	b	h	b	h	h	a	a	h	h	h	b	h	b	h	a
marker61723	Chr3	15293160	<aaxbb>	a	b	a	b	a	b	h	h	h	b	b	h	h	h	h	b	a	h	h	h	a	a	h	h	a	a	h	a	a	h	h	b	h	b	h	h	a	a	h	h	h	b	h	b	h	a
marker92904	Chr3	15307619	<aaxbb>	a	b	a	b	a	b	h	h	h	b	b	h	h	h	h	b	a	h	h	h	a	a	h	h	a	a	h	a	a	a	h	b	h	b	h	h	h	a	h	h	h	b	h	b	h	a
marker58993	Chr3	15329848	<aaxbb>	-	b	-	b	a	-	-	h	-	b	b	-	a	-	h	b	a	-	b	a	-	a	h	h	-	a	h	-	-	a	b	b	h	b	a	h	a	a	-	a	-	-	h	b	h	-
marker5507	Chr3	15353608	<aaxbb>	a	b	a	b	a	-	a	h	h	-	b	-	a	b	h	b	a	a	h	h	a	a	h	h	a	a	a	h	a	a	h	b	b	b	h	h	a	a	a	b	h	b	-	b	a	a
marker28372	Chr3	15379117	<aaxbb>	a	b	a	b	a	-	-	h	b	-	b	b	b	b	-	b	a	-	-	h	a	a	h	h	a	a	b	a	a	a	h	b	h	b	-	h	a	a	b	b	-	b	b	b	h	a
marker66190	Chr3	15396522	<aaxbb>	-	b	-	b	a	b	-	a	a	b	-	-	-	h	a	-	a	-	-	h	-	a	-	-	-	a	-	a	-	h	h	b	-	b	h	-	-	-	a	a	b	-	b	b	h	-
marker81751	Chr3	15450836	<aaxbb>	a	-	a	b	a	b	-	h	h	-	h	h	a	a	h	b	a	a	h	h	a	a	h	h	a	a	h	a	a	h	h	b	h	b	h	h	a	a	a	h	a	-	h	b	h	a
marker46466	Chr3	15450856	<aaxbb>	-	-	a	-	-	-	-	-	-	-	-	-	-	-	-	-	a	h	-	a	-	a	-	a	a	-	-	-	a	a	-	-	-	b	-	-	a	-	-	-	-	-	a	-	-	-
marker61638	Chr3	15451151	<aaxbb>	a	-	a	-	a	-	-	h	a	-	-	h	a	h	h	b	a	h	a	a	a	a	h	h	a	a	a	h	a	h	a	b	-	b	h	h	h	a	h	-	a	h	-	b	h	a
marker37014	Chr3	15462000	<aaxbb>	a	h	a	b	a	b	h	h	h	b	h	h	h	h	h	b	a	h	h	h	a	a	h	h	a	a	h	a	a	a	h	b	h	b	h	h	-	a	h	h	h	b	h	b	h	a
marker92982	Chr3	15474343	<aaxbb>	-	-	a	a	-	-	-	-	-	-	-	a	a	-	-	-	-	-	-	a	-	-	-	-	-	-	a	a	a	a	-	-	a	-	-	-	a	-	-	-	a	a	-	-	a	-
marker106512	Chr3	15492337	<aaxbb>	a	b	a	b	a	-	h	h	a	b	b	-	h	b	h	b	a	h	a	h	a	a	h	h	a	a	b	a	a	a	h	b	h	b	h	h	a	a	h	h	a	b	h	b	h	a
marker20475	Chr3	15553417	<aaxbb>	a	b	a	b	a	-	h	h	b	b	b	h	h	h	h	b	a	h	h	h	a	a	h	h	a	a	h	a	a	a	b	b	h	b	h	h	a	a	-	b	h	b	h	b	h	a
marker80382	Chr3	15565552	<aaxbb>	a	b	a	b	a	b	h	h	h	b	h	h	h	h	h	b	a	h	h	h	a	a	h	h	h	a	h	a	a	a	h	b	h	b	h	h	h	a	h	h	h	b	h	b	h	a
marker90073	Chr3	15573382	<aaxbb>	-	-	-	-	-	-	-	-	-	-	b	-	h	-	a	-	-	-	h	-	a	a	-	-	-	-	a	-	-	-	-	-	h	b	h	h	a	a	-	a	-	b	-	-	b	a
marker47756	Chr3	15574105	<aaxbb>	a	b	h	b	a	b	h	h	h	b	h	h	h	h	h	b	a	h	h	h	a	a	h	h	a	a	h	a	a	h	h	b	h	b	h	h	h	a	h	h	h	b	h	b	h	a
marker38633	Chr3	15651499	<aaxbb>	a	h	h	h	a	b	h	h	h	h	b	h	h	h	h	b	a	-	h	h	a	a	h	h	a	a	h	a	h	a	h	b	h	b	h	h	h	a	h	h	h	b	h	b	h	a
marker94203	Chr3	15664772	<aaxbb>	a	-	a	-	a	-	-	h	-	b	b	-	h	a	-	b	a	-	-	-	a	a	h	-	a	-	a	a	a	-	-	b	h	b	a	h	-	-	h	h	-	-	-	b	-	-
marker7777	Chr3	15683512	<aaxbb>	a	b	a	b	a	b	h	h	h	b	h	h	h	h	h	b	a	h	h	h	a	a	h	h	a	a	h	a	a	h	h	b	h	b	h	h	a	a	h	h	h	b	h	b	h	a
marker91588	Chr3	15708489	<aaxbb>	-	-	-	-	-	-	-	-	-	-	-	-	-	-	-	-	-	-	-	-	-	-	-	-	-	-	-	-	-	-	-	-	-	-	-	-	-	-	-	-	-	-	-	-	-	-
marker7631	Chr3	15724039	<aaxbb>	-	-	-	b	-	b	-	-	-	-	b	-	h	h	-	b	a	-	a	-	a	-	-	b	-	-	h	a	a	a	-	-	-	-	a	h	h	a	h	-	-	b	-	-	-	a
marker44370	Chr3	15733335	<aaxbb>	-	-	a	-	-	-	-	-	-	b	-	-	b	-	-	-	a	-	-	-	-	a	-	b	-	a	a	a	-	a	b	b	b	b	h	-	a	-	a	b	-	-	b	b	h	-
marker103427	Chr3	15745966	<aaxbb>	a	h	a	b	a	b	h	h	h	b	b	h	h	h	b	b	a	h	h	h	a	a	h	h	a	a	h	a	a	a	h	b	a	b	h	h	h	a	h	h	h	b	h	b	h	a
marker107658	Chr3	15767150	<aaxbb>	-	-	-	-	-	-	-	-	-	a	-	-	-	-	-	-	-	-	-	-	-	-	-	-	-	-	-	-	-	-	-	-	-	-	a	-	-	a	-	-	-	-	-	-	-	-
marker109140	Chr3	15867669	<aaxbb>	-	-	a	-	-	-	-	-	-	-	b	-	-	-	-	-	-	-	-	h	-	a	-	-	a	-	-	a	-	h	-	-	h	b	a	-	-	-	-	-	-	-	-	b	-	-
marker2982	Chr3	15870578	<aaxbb>	a	h	h	b	a	b	a	h	h	h	h	h	h	h	h	b	a	h	h	h	a	a	h	h	a	a	h	h	a	h	h	b	h	b	h	h	h	a	h	h	h	h	h	b	h	a
marker57764	Chr3	15904178	<aaxbb>	a	h	a	b	a	b	a	h	h	b	h	h	h	h	h	b	h	h	h	h	a	a	h	h	a	h	h	a	a	h	h	b	h	b	h	h	h	h	h	h	h	-	h	b	h	a
marker56040	Chr3	15918569	<aaxbb>	a	b	a	b	a	b	a	h	h	b	h	h	h	h	h	b	a	h	h	h	a	a	h	h	a	a	h	a	a	h	h	b	h	b	h	h	h	a	h	h	h	b	h	b	h	a
marker73255	Chr3	15953826	<aaxbb>	a	b	a	b	a	b	h	h	h	b	h	h	h	h	h	b	a	h	h	h	a	a	h	h	a	h	h	a	a	h	h	b	h	b	h	h	h	a	h	h	h	b	h	b	h	a
marker52114	Chr3	16018711	<aaxbb>	a	b	a	b	a	b	h	h	h	h	h	h	h	h	h	b	h	h	h	h	h	a	h	h	a	a	h	a	a	h	h	b	h	b	h	h	h	a	h	h	h	h	h	b	h	a
marker112064	Chr3	16019820	<aaxbb>	-	-	-	-	a	b	a	h	-	b	b	-	-	a	-	b	-	h	-	h	-	a	h	h	a	-	h	a	-	a	-	b	-	-	-	h	h	-	-	b	-	b	-	-	a	a
marker112620	Chr3	16073137	<aaxbb>	-	b	-	b	a	-	-	-	b	b	b	h	a	-	-	-	-	-	h	b	a	a	h	-	a	-	h	a	-	a	h	-	h	-	h	h	a	-	-	-	h	b	-	h	h	a
marker57761	Chr3	16174951	<aaxbb>	a	-	h	b	a	b	a	h	h	b	h	h	h	h	h	b	a	h	h	h	a	a	h	h	a	-	h	a	a	h	h	b	h	b	h	h	h	a	h	h	h	h	h	b	h	h
marker86315	Chr3	16197335	<aaxbb>	a	b	a	b	a	b	a	h	h	b	b	b	h	h	b	b	a	h	h	h	a	a	h	h	a	a	h	a	a	a	h	b	h	b	h	h	h	a	h	h	h	b	h	b	h	a
marker68748	Chr3	16200303	<aaxbb>	-	-	-	b	a	b	-	-	-	-	b	-	h	-	-	b	-	-	-	b	-	-	-	-	-	a	-	a	-	a	b	-	-	b	h	h	a	-	-	a	-	b	-	-	h	-
marker19356	Chr3	16211234	<aaxbb>	-	-	a	-	-	-	-	-	-	-	-	-	-	-	-	-	-	-	-	-	-	-	-	-	a	-	-	-	-	-	-	-	-	b	-	-	-	-	-	-	a	-	-	b	-	-
marker60842	Chr3	16211703	<aaxbb>	a	h	h	b	a	b	h	h	h	b	h	h	h	h	h	b	h	h	h	h	a	a	h	h	a	a	h	a	a	h	h	b	h	b	h	h	h	a	h	h	h	h	h	b	h	a
marker47091	Chr3	16252660	<aaxbb>	a	b	a	b	a	b	h	h	h	b	h	h	h	h	h	b	a	h	h	h	a	a	h	h	a	a	h	a	a	h	h	b	h	h	h	h	h	a	h	h	h	b	h	b	h	a
marker50930	Chr3	16293030	<aaxbb>	a	-	-	-	a	-	-	h	a	-	b	-	h	b	h	b	a	-	-	h	-	a	-	h	a	-	h	-	a	-	h	-	-	b	h	h	a	a	-	-	a	b	h	b	h	-
marker45384	Chr3	16297510	<aaxbb>	a	b	a	b	a	b	a	h	b	b	b	h	h	h	h	b	a	h	h	h	a	a	h	h	a	a	h	a	-	a	h	-	a	b	h	h	h	a	-	a	b	b	-	-	-	a
marker13961	Chr3	16306126	<aaxbb>	-	-	-	-	-	-	-	a	-	-	b	-	-	-	b	-	-	-	-	-	a	-	-	a	a	a	-	a	a	-	a	-	-	b	a	b	a	-	a	-	-	-	-	-	-	-
marker90861	Chr3	16308710	<aaxbb>	a	b	a	b	a	b	a	h	h	b	b	h	h	b	b	b	h	h	h	h	a	a	h	h	a	a	h	a	a	a	h	b	h	b	h	h	h	a	h	h	h	b	h	b	h	a
marker23070	Chr3	16313934	<aaxbb>	-	b	-	b	-	b	-	-	-	-	b	-	-	-	-	b	-	-	-	-	a	-	-	h	a	-	-	-	-	-	b	b	-	b	-	h	a	-	-	b	-	b	-	-	h	-
marker34620	Chr3	16345004	<aaxbb>	-	-	-	b	-	-	-	-	-	-	b	a	a	a	a	b	a	b	-	-	a	-	-	h	-	a	-	a	a	-	-	b	-	-	-	h	a	a	-	-	-	-	-	b	-	a
marker27899	Chr3	16379093	<aaxbb>	a	b	a	h	a	b	h	h	h	b	h	h	h	h	h	b	a	h	h	h	a	a	h	h	a	a	h	a	a	a	h	b	h	b	h	h	a	a	h	h	h	b	h	b	h	a
marker30756	Chr3	16484589	<aaxbb>	-	-	-	h	-	-	-	-	-	-	-	-	-	-	a	-	-	-	-	-	-	-	-	-	-	-	-	-	-	-	-	-	-	-	-	-	-	-	-	-	-	-	-	-	a	-
marker77043	Chr3	16589368	<aaxbb>	-	-	-	-	-	-	a	-	-	-	-	-	-	-	a	-	a	-	-	-	-	-	-	-	a	-	-	-	-	-	-	-	-	-	-	b	a	-	-	-	-	-	-	-	-	-
marker46518	Chr3	16669484	<aaxbb>	a	b	a	b	a	b	a	h	h	b	h	a	h	h	h	b	a	h	h	h	a	a	h	h	a	h	h	h	a	a	h	b	h	b	h	h	h	a	h	h	h	h	h	b	h	a
marker111480	Chr3	17929023	<aaxbb>	a	b	a	b	h	h	a	h	h	b	h	a	h	h	h	h	a	h	h	h	a	a	h	a	a	h	h	a	a	h	h	b	h	b	h	h	h	a	h	h	h	b	a	b	h	a
marker47902	Chr3	18560143	<aaxbb>	a	-	a	b	a	b	a	h	-	b	h	a	h	a	h	b	a	h	h	h	a	a	h	h	a	h	h	a	a	h	h	b	h	b	h	h	a	a	h	-	h	b	h	b	h	a
marker56225	Chr3	18765838	<aaxbb>	-	-	-	-	-	-	-	-	-	-	-	-	-	-	-	-	-	-	-	-	-	-	-	-	-	-	b	b	-	-	b	-	b	-	-	-	-	-	-	-	-	-	-	-	-	-
marker25507	Chr3	18791556	<aaxbb>	-	-	-	-	-	-	-	-	-	-	-	-	-	-	-	-	-	-	-	-	-	-	-	-	-	-	-	-	-	-	-	-	-	-	-	-	-	-	-	-	-	-	-	-	-	-
marker108325	Chr3	18873291	<aaxbb>	a	h	a	b	a	b	h	h	h	b	h	a	h	h	h	b	h	h	h	h	a	a	h	a	a	h	h	a	a	h	h	b	h	h	h	h	h	a	h	h	h	b	h	b	h	a
marker35078	Chr3	18994265	<aaxbb>	-	-	-	-	-	-	-	-	-	-	-	-	-	-	-	-	-	-	-	-	-	-	-	-	-	-	-	-	-	-	-	-	a	-	-	-	-	-	-	-	-	-	-	-	-	-
marker54450	Chr3	18996473	<aaxbb>	a	b	a	b	a	b	h	h	h	b	h	a	h	h	h	b	a	h	h	h	a	a	h	a	a	h	h	a	a	a	-	b	h	b	h	h	h	a	h	h	b	h	h	b	h	a
marker12084	Chr3	19352783	<aaxbb>	a	b	a	b	a	b	a	h	h	b	b	h	h	h	h	b	a	h	h	h	a	a	h	h	a	h	h	a	a	h	h	b	h	b	h	h	a	a	h	h	b	b	h	b	h	a
marker34308	Chr3	19488435	<aaxbb>	a	h	a	b	a	b	a	h	h	b	b	a	h	h	a	b	a	h	h	h	a	a	h	h	a	h	h	a	a	h	h	b	a	b	h	h	h	a	h	h	h	b	h	b	h	a
marker43691	Chr3	19524234	<aaxbb>	a	h	a	a	-	-	h	-	-	-	h	a	a	-	a	-	-	-	a	a	-	-	-	a	a	h	-	h	-	-	-	-	a	a	h	a	h	-	-	-	a	a	-	-	a	h
marker1003	Chr3	20104312	<aaxbb>	h	a	h	b	-	h	h	h	h	h	h	h	h	a	h	h	h	b	h	h	h	a	h	h	-	h	h	h	h	h	h	h	a	h	h	h	h	b	h	h	b	h	b	h	h	h
marker64145	Chr3	20635555	<aaxbb>	a	h	a	b	a	b	a	h	h	b	h	a	h	h	h	b	a	h	h	h	a	a	h	a	a	h	h	a	a	h	h	b	h	b	h	h	a	a	h	h	h	b	h	b	h	a
marker27492	Chr3	20801764	<aaxbb>	a	-	a	b	a	-	a	h	h	b	h	a	h	a	h	b	a	h	h	h	a	a	h	a	a	h	a	a	a	a	h	-	a	b	h	h	a	a	h	h	-	b	b	b	h	a
marker6401	Chr3	21251790	<aaxbb>	-	-	-	-	-	-	-	-	-	-	-	-	-	-	-	-	-	-	-	-	-	-	-	-	-	-	-	-	-	-	-	-	-	-	-	-	-	-	-	-	-	-	-	-	-	-
marker30399	Chr3	21694675	<aaxbb>	-	-	-	-	-	-	-	-	-	-	-	-	-	-	-	-	-	-	-	-	-	-	-	-	-	-	-	-	-	-	-	-	-	-	-	-	-	-	-	-	-	-	-	-	-	-
marker61479	Chr3	21807663	<aaxbb>	-	-	-	-	-	-	-	-	-	-	-	-	-	-	-	-	-	-	-	-	-	-	-	-	-	-	-	b	-	-	-	-	-	-	-	-	-	-	-	-	-	-	-	-	-	-
marker28319	Chr3	22728138	<aaxbb>	-	-	-	a	-	-	-	-	-	-	-	-	-	-	-	-	-	-	-	-	-	-	-	-	-	-	-	-	-	-	-	-	-	-	-	-	-	-	-	-	-	-	-	a	a	-
marker81927	Chr3	23794956	<aaxbb>	a	h	h	b	h	b	a	h	h	b	h	h	a	b	a	b	a	a	h	h	a	a	h	a	h	h	h	h	a	h	h	b	b	h	b	h	h	h	a	h	a	b	h	a	a	a
marker30937	Chr3	23808959	<aaxbb>	a	h	a	b	h	b	a	h	h	b	h	h	a	b	a	b	a	a	h	h	a	a	h	a	h	h	h	h	h	h	h	b	b	h	b	h	h	h	h	h	a	b	h	h	a	a
marker10853	Chr3	23838132	<aaxbb>	a	b	a	h	h	b	a	h	h	b	h	h	a	b	a	b	a	a	h	h	a	a	h	a	h	h	h	h	a	h	h	b	b	h	b	h	h	h	h	h	a	b	h	h	a	h
marker41766	Chr3	24228695	<aaxbb>	a	b	a	-	a	b	-	b	-	b	h	h	a	b	a	-	a	a	h	h	a	a	a	a	-	-	-	h	-	-	h	-	b	h	b	a	h	b	h	-	a	-	-	h	a	a
marker43454	Chr3	24955132	<aaxbb>	a	b	h	b	h	h	a	h	h	b	h	a	a	b	a	b	a	a	h	h	a	a	a	h	h	h	h	h	h	-	h	b	b	h	b	h	h	h	h	b	a	b	a	h	a	a
marker49167	Chr3	25163813	<aaxbb>	a	b	h	b	h	h	a	h	b	b	h	a	a	b	a	b	a	a	h	h	a	a	a	h	h	h	h	h	h	h	h	b	h	h	b	h	h	h	h	h	a	b	a	h	a	a
marker2773	Chr3	25931311	<aaxbb>	a	h	h	b	b	h	a	h	h	b	h	a	h	b	h	b	a	a	h	h	a	a	a	h	h	h	h	b	h	h	h	h	h	h	b	a	h	h	h	h	a	b	a	b	h	a
marker41307	Chr3	26845075	<aaxbb>	h	a	h	b	h	h	a	a	a	a	a	a	h	h	b	h	h	h	a	h	h	h	h	a	h	h	h	h	h	h	h	h	h	h	a	h	a	h	h	-	h	h	h	h	a	a
marker108749	Chr3	26889160	<aaxbb>	-	h	h	b	b	a	a	h	h	b	h	a	h	b	a	h	a	a	h	h	a	h	a	h	b	h	h	b	h	h	h	h	b	h	b	a	-	a	h	h	a	b	a	b	h	a
marker73324	Chr3	26972217	<aaxbb>	a	b	h	b	b	h	a	h	h	h	h	a	h	h	a	h	a	a	h	a	a	h	a	h	b	h	h	b	h	h	h	h	b	h	b	a	h	h	h	h	h	b	h	b	h	a
marker64503	Chr3	26981675	<aaxbb>	a	b	h	b	b	h	a	h	b	b	h	a	h	b	a	h	a	a	h	a	a	h	a	h	b	h	h	b	h	h	h	h	b	h	b	a	h	b	b	b	a	b	a	b	b	a
marker108234	Chr3	27003387	<aaxbb>	-	b	b	b	b	-	a	h	h	b	a	-	b	b	a	-	-	-	b	a	a	h	-	h	b	h	h	b	-	h	-	h	b	h	b	a	b	-	a	b	-	b	-	b	h	a
marker52906	Chr3	27010967	<aaxbb>	a	-	-	b	-	-	h	-	-	b	a	-	-	-	-	-	-	a	-	-	a	a	a	-	-	-	b	-	-	-	-	-	-	-	-	-	-	a	-	-	-	-	-	-	-	-
marker21587	Chr3	27044036	<aaxbb>	a	h	h	b	b	h	-	h	h	-	h	a	h	b	-	h	-	a	h	a	a	h	a	h	b	a	h	b	h	h	-	h	b	h	b	a	h	-	h	h	-	h	a	b	h	a
marker71884	Chr3	27082677	<aaxbb>	-	-	-	b	-	-	-	-	-	b	-	-	-	-	-	-	-	-	-	-	-	-	-	-	b	b	-	-	-	-	-	-	b	b	-	-	-	-	b	-	-	-	-	-	-	-
marker93116	Chr3	27082680	<aaxbb>	-	-	h	b	b	h	a	h	b	b	h	a	-	b	-	-	a	a	h	a	a	h	-	h	b	h	h	b	a	-	b	-	b	h	b	-	b	a	-	a	a	b	a	-	h	-
marker5628	Chr3	27117744	<aaxbb>	a	-	-	b	-	-	a	h	a	-	h	-	-	b	-	h	-	a	h	-	a	b	a	-	b	b	-	b	h	h	-	b	b	h	b	a	h	-	a	b	-	b	-	b	-	a
marker20806	Chr3	27181210	<aaxbb>	a	b	-	-	b	-	a	h	a	b	a	a	-	b	a	h	a	a	-	a	a	-	-	-	b	h	-	h	h	h	-	a	b	h	-	a	b	h	-	h	a	b	a	b	h	a
marker29503	Chr3	27370306	<aaxbb>	-	-	-	-	-	-	-	-	-	-	-	-	a	-	-	-	-	-	-	-	-	-	-	-	-	-	-	-	-	-	-	-	-	-	-	-	a	-	-	-	-	-	-	-	-	-
marker62477	Chr3	27642630	<aaxbb>	-	-	-	-	-	-	-	-	-	-	-	-	-	-	-	-	-	-	-	-	-	-	-	-	-	-	-	-	-	-	-	-	-	-	-	-	-	-	-	-	-	-	-	-	-	-
marker57833	Chr3	28072649	<aaxbb>	a	h	a	-	-	a	a	a	a	-	h	a	h	b	a	a	a	a	a	a	a	a	a	a	-	a	a	b	-	a	a	a	-	h	h	a	-	h	a	a	a	b	a	b	a	a
marker7992	Chr3	28895167	<aaxbb>	a	h	h	b	b	h	h	a	h	b	h	a	h	b	a	h	h	a	-	-	a	h	a	h	b	h	h	b	a	b	-	a	b	h	h	a	h	h	h	-	a	b	a	b	h	a
marker57869	Chr3	29181919	<aaxbb>	-	h	b	b	b	h	h	h	h	b	h	a	h	b	a	h	h	a	a	h	a	h	a	b	b	h	b	b	h	h	-	b	b	h	h	a	h	b	h	h	h	b	a	b	h	a
marker53204	Chr3	29755275	<aaxbb>	-	-	-	-	-	-	-	-	-	-	-	-	-	-	-	-	-	-	-	-	-	-	-	-	-	-	-	-	-	-	-	-	-	-	-	-	-	a	-	-	-	h	-	h	-	-
marker2265	Chr3	30359354	<aaxbb>	a	-	-	-	-	-	a	-	-	a	-	h	-	-	-	-	-	-	h	h	-	h	-	-	a	a	-	h	-	h	-	-	-	a	-	-	a	h	-	b	-	-	-	-	-	-
marker96016	Chr3	30418524	<aaxbb>	a	-	-	a	-	a	h	h	a	-	a	-	a	-	a	a	a	a	a	-	a	a	a	-	-	a	b	h	a	a	a	-	a	a	a	a	a	a	a	a	a	-	a	-	-	a
marker15759	Chr3	30809034	<aaxbb>	a	-	h	b	h	-	-	a	-	-	b	-	-	a	-	a	-	h	-	-	h	a	h	a	h	h	a	h	-	-	-	h	-	-	b	-	-	-	-	-	-	a	a	-	-	h
marker112254	Chr3	30830357	<aaxbb>	-	h	b	h	-	-	-	b	b	b	b	a	h	-	-	-	a	a	-	h	-	a	a	-	b	-	b	h	a	h	b	b	b	h	h	a	a	a	a	h	-	b	-	b	h	-
marker79093	Chr3	31054617	<aaxbb>	-	-	-	-	-	-	-	-	-	-	-	-	-	-	-	-	-	-	-	-	-	-	-	-	-	-	-	-	-	b	-	-	-	-	-	-	-	-	-	-	-	-	-	-	-	-
marker30467	Chr3	31550029	<aaxbb>	a	h	b	h	b	h	a	h	h	b	h	a	h	b	h	a	h	a	h	h	a	a	h	h	b	h	b	h	a	h	h	b	h	a	h	a	h	a	a	h	a	b	h	b	h	a
marker43069	Chr3	31912481	<aaxbb>	-	-	-	b	-	-	-	-	-	-	-	-	-	b	-	-	-	-	-	-	b	-	-	-	-	-	-	-	b	-	-	-	-	-	-	-	-	-	-	-	-	-	a	-	-	-
marker75273	Chr3	32202507	<aaxbb>	-	-	b	-	-	-	-	-	-	-	-	-	-	-	-	-	-	-	-	-	-	-	-	-	-	-	-	-	-	-	-	-	-	-	-	-	-	-	-	-	-	-	-	-	-	-
marker36924	Chr3	32881109	<aaxbb>	-	-	-	-	-	-	-	-	-	-	-	-	-	a	-	a	-	-	-	-	a	-	-	-	-	-	-	b	-	-	-	-	-	-	-	-	-	-	a	-	-	-	-	a	a	a
marker89654	Chr3	33529580	<aaxbb>	-	-	-	-	-	-	-	-	-	-	-	-	-	-	-	-	-	-	-	-	-	-	-	-	-	-	-	-	-	-	-	h	-	-	-	-	-	b	-	-	-	-	-	h	-	-
marker103761	Chr3	34100914	<aaxbb>	a	-	-	a	-	a	a	-	a	-	a	a	a	-	a	-	a	a	a	a	a	a	a	a	-	a	-	a	a	a	a	-	a	a	a	a	a	a	a	a	a	-	-	-	a	a
marker59981	Chr3	34116711	<aaxbb>	-	-	b	-	-	b	-	a	-	b	-	a	h	b	h	a	b	a	h	-	a	h	-	h	b	h	b	h	h	h	h	b	a	a	h	-	h	a	-	-	-	b	b	b	a	a
marker24996	Chr3	34123608	<aaxbb>	a	h	b	h	b	h	a	a	h	h	h	a	h	b	h	a	h	a	h	h	a	h	h	h	b	h	b	h	h	h	h	b	h	a	h	a	h	a	-	h	a	b	b	b	h	h
marker77715	Chr3	34235386	<aaxbb>	a	h	b	h	b	h	a	a	h	b	h	a	h	b	h	a	h	h	h	h	a	h	h	h	b	h	b	h	h	h	h	b	h	a	h	a	h	a	a	h	a	b	b	b	h	h
marker12358	Chr3	34309475	<aaxbb>	a	h	b	h	b	h	a	h	h	b	h	a	h	b	h	a	h	h	h	h	h	h	h	h	b	h	h	h	h	h	h	b	h	a	h	a	h	a	h	h	a	b	b	b	h	h
marker81326	Chr3	34314480	<aaxbb>	a	b	b	h	b	h	h	a	h	b	b	a	b	b	b	a	b	h	b	b	b	h	h	b	b	h	b	-	h	b	-	b	b	-	h	a	b	-	-	b	a	b	b	b	h	h
marker84711	Chr3	34350363	<aaxbb>	a	h	b	h	b	h	h	a	h	b	h	a	h	b	h	a	h	h	h	h	h	h	h	h	b	h	b	h	h	h	h	b	h	a	h	a	h	a	a	h	a	b	b	b	h	h
marker64861	Chr3	34434249	<aaxbb>	a	h	h	h	b	h	a	a	h	b	h	h	h	b	h	a	a	h	h	h	h	h	h	h	b	h	b	h	h	h	h	b	-	a	h	a	h	a	a	h	a	b	b	b	h	h
marker40647	Chr3	34437221	<aaxbb>	a	h	b	b	b	h	h	a	h	h	h	a	h	b	h	a	h	a	h	h	h	h	h	h	b	h	b	h	h	h	h	b	h	a	h	a	h	a	a	h	a	b	b	h	h	h
marker47449	Chr3	34464169	<aaxbb>	a	h	b	h	b	h	h	a	h	b	h	a	h	b	h	a	h	h	h	h	h	h	h	h	b	h	b	h	h	h	h	b	h	a	h	a	h	a	a	h	a	b	b	b	h	h
marker82843	Chr3	36110025	<aaxbb>	-	-	-	-	-	-	-	-	a	a	-	-	-	-	a	-	-	-	-	b	a	-	a	-	a	h	h	h	-	-	-	-	-	h	-	h	-	h	-	-	-	-	-	-	b	-
marker71802	Chr4	1281362	<aaxbb>	-	h	h	a	h	-	h	a	b	h	b	b	a	-	a	h	a	h	h	h	a	b	b	a	b	h	b	a	h	b	h	b	h	b	h	h	a	h	a	a	b	h	b	a	a	a
marker10563	Chr4	1399573	<aaxbb>	a	-	-	a	a	-	a	h	h	h	b	-	a	a	h	h	a	a	b	h	h	b	b	a	b	h	-	h	h	b	h	b	b	b	h	h	h	h	-	a	b	h	b	h	a	a
marker33088	Chr4	1569566	<aaxbb>	-	-	-	-	-	-	h	-	-	-	-	-	-	-	-	-	-	-	-	-	-	-	-	-	-	-	-	-	-	-	-	-	-	-	-	-	-	h	-	-	-	b	-	h	-	-
marker30564	Chr4	1733824	<aaxbb>	-	h	b	-	a	b	h	a	-	h	h	b	-	b	-	-	a	h	b	h	a	b	b	a	b	h	b	a	h	b	h	b	b	b	h	h	a	b	h	h	b	h	b	a	a	a
marker20147	Chr4	1780726	<aaxbb>	a	h	b	a	h	b	h	a	h	h	h	b	h	h	a	h	a	h	-	h	a	b	b	a	b	h	b	a	a	b	h	b	b	b	-	h	a	h	b	h	b	h	b	a	a	a
marker77013	Chr4	1794250	<aaxbb>	h	h	b	a	h	b	h	a	h	h	b	b	a	h	a	h	a	h	h	h	a	b	b	h	b	h	b	a	h	b	h	b	b	b	h	h	a	h	b	h	b	h	b	a	a	h
marker94359	Chr4	1824205	<aaxbb>	-	-	b	-	-	-	-	-	-	b	h	-	-	-	-	-	-	-	a	b	-	-	-	a	-	-	-	a	-	-	h	b	-	-	h	-	h	-	-	-	-	a	-	-	-	-
marker95984	Chr4	1827452	<aaxbb>	h	h	b	a	h	b	h	a	a	h	b	b	a	h	a	h	a	h	h	-	a	b	b	a	b	h	b	a	h	b	h	b	b	b	h	h	h	h	b	h	b	a	b	a	a	a
marker83817	Chr4	1842051	<aaxbb>	h	h	b	a	h	b	h	a	h	h	h	b	a	h	a	h	a	h	h	h	a	b	b	a	h	h	b	h	h	h	h	b	b	b	h	h	a	h	b	h	b	h	b	a	a	a
marker100265	Chr4	3238341	<aaxbb>	a	a	-	-	-	-	-	-	-	-	-	a	-	-	-	-	-	a	-	-	-	-	-	-	a	-	-	-	a	-	-	-	-	-	-	a	-	-	-	-	-	-	-	a	a	-
marker74005	Chr4	3791517	<aaxbb>	-	-	-	-	a	-	-	a	-	-	a	a	a	a	a	-	-	-	-	a	-	-	-	-	b	-	-	h	-	a	-	-	b	a	b	h	-	-	-	-	-	-	-	a	a	b
marker86166	Chr4	5189710	<aaxbb>	h	h	b	a	b	b	h	a	b	b	h	b	a	h	a	h	a	h	h	h	a	b	b	h	a	h	b	a	b	h	a	h	h	b	h	h	h	h	b	h	b	h	h	h	a	h
marker47676	Chr4	5228463	<aaxbb>	h	a	b	a	b	b	h	a	b	h	h	b	a	h	-	h	a	h	b	h	a	b	b	h	a	a	b	a	b	h	a	h	h	b	-	h	a	b	b	-	b	h	-	h	a	a
marker79742	Chr4	5228818	<aaxbb>	h	h	b	a	b	b	h	a	b	b	h	b	h	h	a	h	a	h	h	h	a	b	h	h	a	h	b	a	b	h	a	h	h	b	h	h	a	h	b	h	b	h	h	h	a	a
marker67756	Chr4	5933692	<aaxbb>	h	h	b	a	b	b	b	a	b	b	a	b	a	h	a	h	a	h	h	h	a	b	h	h	a	h	b	a	h	h	a	h	h	b	h	h	h	h	-	h	b	h	h	h	a	a
marker86582	Chr4	6197076	<aaxbb>	h	h	b	a	b	b	h	a	b	b	h	b	a	h	a	-	a	h	h	h	a	b	h	h	a	h	b	h	h	h	h	h	h	b	h	h	h	h	b	h	b	h	h	h	a	a
marker54879	Chr4	6420878	<aaxbb>	h	h	b	h	b	b	h	a	b	b	h	b	h	h	a	h	a	h	h	h	a	b	h	h	a	h	b	a	h	h	a	h	h	b	h	h	a	h	b	h	b	h	h	h	a	a
marker92540	Chr4	6914765	<aaxbb>	h	h	b	h	b	b	h	a	b	b	-	b	a	b	h	h	a	h	h	h	h	b	h	h	a	h	h	h	h	h	a	h	h	b	h	h	a	h	h	h	h	h	h	h	a	a
marker4482	Chr4	7224291	<aaxbb>	h	h	b	h	b	b	h	a	b	b	h	b	h	b	a	h	a	h	h	h	h	h	h	h	a	h	h	a	h	h	a	h	h	h	h	h	h	h	b	h	b	h	h	h	a	a
marker63867	Chr4	7232647	<aaxbb>	-	a	-	-	-	-	-	-	-	-	-	-	-	-	-	-	-	-	a	-	a	-	-	a	-	-	-	-	-	-	-	a	-	-	-	-	-	-	-	-	-	-	-	-	-	a
marker86217	Chr4	7252350	<aaxbb>	-	-	-	-	-	-	-	-	-	-	-	-	-	-	-	-	-	-	-	-	-	-	-	-	-	-	-	-	-	-	-	-	-	-	-	-	-	a	-	-	-	-	-	-	-	-
marker108007	Chr4	7504159	<aaxbb>	h	h	b	h	b	b	b	a	b	b	h	b	a	b	a	h	a	h	h	b	b	b	h	h	a	h	b	a	h	h	a	h	h	b	h	h	h	h	b	h	b	h	h	h	a	a
marker55568	Chr4	7587586	<aaxbb>	h	h	b	h	b	h	h	a	b	b	h	b	a	b	a	h	a	h	h	h	b	b	h	h	a	h	b	a	h	h	h	h	h	b	h	h	h	h	b	h	b	h	h	h	a	a
marker91379	Chr4	7622401	<aaxbb>	h	b	b	h	b	-	b	a	-	b	a	b	a	-	a	h	a	h	h	-	b	b	h	-	a	h	-	a	h	a	a	h	-	-	b	h	a	a	-	-	b	h	h	h	a	-
marker27675	Chr4	7858732	<aaxbb>	h	h	h	h	b	b	h	a	b	b	h	b	a	b	a	h	a	h	h	h	b	b	h	h	a	h	b	-	h	h	a	h	h	b	h	h	h	h	b	h	b	h	h	h	a	a
marker59968	Chr4	8022523	<aaxbb>	h	h	b	h	b	b	h	a	b	b	h	b	a	b	a	h	a	h	h	h	h	b	h	h	a	h	b	a	h	h	h	h	h	b	h	h	h	h	h	h	b	h	h	h	a	a
marker76835	Chr4	8274764	<aaxbb>	h	h	h	h	b	b	h	h	h	b	h	b	a	b	a	h	a	h	h	h	b	b	h	h	a	h	b	a	h	h	h	h	h	b	h	h	h	h	b	h	b	h	h	h	a	a
marker26485	Chr4	8307876	<aaxbb>	b	b	b	h	b	b	-	a	b	b	a	b	h	b	a	h	a	h	h	h	b	b	a	h	a	h	b	a	h	h	a	h	h	b	h	h	a	h	b	h	b	h	h	h	a	a
marker71761	Chr4	8317679	<aaxbb>	h	h	h	a	b	b	h	a	-	b	a	b	a	b	a	h	a	h	h	h	b	b	h	h	a	a	h	a	h	h	a	h	h	h	a	h	a	h	b	-	b	h	h	h	a	a
marker1948	Chr4	8411399	<aaxbb>	h	h	-	h	-	b	h	h	b	b	h	-	h	b	a	h	h	a	a	h	-	b	a	h	h	h	h	h	h	a	a	h	h	b	h	a	h	h	b	a	b	a	h	h	h	h
marker30906	Chr4	8426466	<aaxbb>	h	h	b	h	b	b	h	a	b	b	a	b	a	b	h	h	a	h	h	h	h	b	h	h	a	h	b	a	h	h	h	h	h	b	h	h	h	h	h	h	b	h	h	h	a	a
marker51245	Chr4	8477162	<aaxbb>	-	a	b	h	b	b	a	a	b	b	h	b	a	b	a	h	a	h	h	h	b	b	h	h	a	h	b	a	h	a	a	h	h	b	h	h	a	h	b	a	b	h	-	h	a	a
marker45262	Chr4	8556256	<aaxbb>	-	-	b	b	-	-	-	-	b	-	-	b	a	-	a	-	-	a	-	-	-	-	-	-	-	-	-	a	-	-	-	-	-	b	-	-	a	-	-	-	-	-	-	-	-	a
marker41235	Chr4	8557391	<aaxbb>	h	b	b	h	b	b	b	a	b	b	h	b	a	b	a	h	a	h	h	h	b	b	h	h	a	h	b	a	h	h	a	h	h	b	h	h	h	h	b	-	b	h	b	h	a	a
marker86984	Chr4	8582467	<aaxbb>	h	h	b	h	b	b	b	a	b	b	a	b	-	b	-	h	a	h	-	-	b	b	-	h	a	h	b	a	h	h	a	h	-	b	h	h	a	h	b	h	b	h	-	-	a	a
marker36377	Chr4	8616377	<aaxbb>	h	h	b	h	b	-	h	a	b	b	a	b	a	b	a	h	a	h	h	h	b	b	h	h	a	-	b	a	h	h	a	h	h	h	h	h	a	h	b	-	b	h	a	h	a	a
marker29518	Chr4	8644773	<aaxbb>	-	-	-	a	b	-	-	-	-	-	a	-	a	-	-	-	-	-	-	-	-	-	-	b	-	-	-	a	-	-	a	-	-	-	b	-	-	-	-	-	-	-	-	b	-	a
marker38202	Chr4	8682009	<aaxbb>	h	h	b	h	b	b	h	a	b	b	h	b	a	b	a	h	h	h	h	h	b	b	h	h	a	h	b	a	h	h	a	h	h	b	h	h	h	h	h	h	b	h	h	h	a	a
marker101727	Chr4	8682421	<aaxbb>	h	b	b	h	b	b	b	a	b	b	h	b	a	b	a	b	a	h	h	h	b	b	h	h	a	h	b	a	h	h	a	h	h	b	h	h	h	h	b	b	b	h	h	h	a	a
marker83504	Chr4	8682761	<aaxbb>	-	-	b	h	b	b	b	a	b	b	-	b	a	-	a	h	a	b	h	-	b	b	h	h	a	b	b	a	h	b	a	h	h	b	-	-	h	h	b	h	b	h	h	h	a	a
marker100734	Chr4	8697561	<aaxbb>	h	h	b	h	b	b	h	a	b	b	h	b	a	b	h	h	a	h	h	h	b	b	h	h	a	h	b	a	h	h	a	h	h	b	h	h	h	h	b	h	b	h	h	h	a	a
marker21475	Chr4	8705290	<aaxbb>	a	-	b	-	b	b	b	a	b	b	h	b	a	b	a	-	a	h	h	h	b	b	h	-	a	h	b	a	a	h	a	h	h	b	h	h	h	h	b	h	b	h	a	-	a	a
marker80844	Chr4	8769199	<aaxbb>	h	-	b	-	b	-	-	a	-	-	a	-	a	-	h	b	-	-	-	-	b	-	h	h	a	h	b	a	-	-	a	a	b	b	h	h	a	a	-	a	-	h	h	h	a	a
marker9722	Chr4	8787964	<aaxbb>	h	h	b	h	b	b	h	a	h	h	h	b	a	b	a	h	a	h	h	h	b	b	h	h	a	h	b	a	h	h	a	h	h	h	h	h	h	h	b	h	b	h	h	h	a	a
marker23452	Chr4	8874891	<aaxbb>	-	-	b	-	b	-	-	-	b	-	a	b	a	-	a	h	-	-	-	a	-	b	h	-	a	-	-	a	-	-	-	h	-	-	h	-	a	-	-	b	-	-	a	a	-	a
marker15274	Chr4	9005640	<aaxbb>	h	h	h	h	b	b	h	h	h	b	h	b	h	b	a	h	a	h	h	h	b	b	h	h	a	h	h	a	h	h	a	h	h	b	h	h	h	h	b	h	b	h	h	h	h	a
marker90806	Chr4	9039740	<aaxbb>	h	h	b	b	b	b	b	a	b	b	h	b	a	b	a	b	-	b	h	h	b	b	b	b	a	h	b	a	h	h	a	h	b	b	h	h	h	h	b	b	b	h	b	b	-	a
marker2201	Chr4	9076423	<aaxbb>	h	h	b	h	b	b	h	a	b	b	h	b	a	b	h	h	a	h	h	h	b	b	h	h	h	h	h	a	h	h	a	h	h	b	h	h	a	h	b	h	b	h	h	h	a	a
marker38644	Chr4	9078142	<aaxbb>	h	h	b	h	b	b	h	a	b	b	a	b	a	b	a	h	a	h	h	a	b	b	h	h	a	h	b	a	h	h	a	h	h	b	h	h	a	h	b	h	b	h	h	h	a	a
marker44654	Chr4	9263254	<aaxbb>	h	h	b	h	b	b	h	a	b	b	-	b	a	b	h	h	a	h	h	h	b	b	h	h	a	h	h	a	h	h	h	h	h	b	h	h	h	h	b	h	b	h	h	h	a	a
marker85093	Chr4	9267656	<aaxbb>	h	a	b	h	-	b	b	a	b	b	a	b	a	b	a	h	a	h	h	a	b	b	h	h	a	h	b	a	h	h	a	h	-	b	h	h	h	h	b	h	-	h	h	a	-	h
marker58718	Chr4	9279743	<aaxbb>	h	h	b	h	b	b	h	a	b	b	-	b	a	b	a	h	a	h	h	h	b	b	h	h	a	h	b	a	h	h	h	h	h	b	h	h	a	h	b	b	b	h	h	h	a	h
marker24123	Chr4	9282644	<aaxbb>	h	h	b	h	b	b	h	a	b	b	a	b	a	b	h	h	a	h	h	h	b	b	h	h	a	h	h	a	h	h	a	h	h	b	h	h	h	h	b	h	b	h	h	h	a	a
marker38231	Chr4	9293265	<aaxbb>	h	h	b	h	b	b	h	a	b	b	h	b	a	b	a	h	a	h	h	h	b	b	h	h	a	h	b	a	h	h	h	h	h	b	h	h	h	h	b	h	b	h	h	h	a	a
marker7289	Chr4	9340160	<aaxbb>	a	h	b	h	b	b	b	a	b	b	a	b	a	b	a	h	a	h	h	h	b	b	h	h	a	h	b	a	a	h	a	h	h	b	h	h	h	h	b	h	-	h	h	h	a	a
marker110121	Chr4	9380015	<aaxbb>	h	h	h	h	b	b	h	a	b	h	a	b	a	b	a	h	a	h	h	h	b	b	h	h	a	h	b	h	h	h	a	h	h	b	h	h	h	h	b	h	b	h	h	h	a	a
marker87183	Chr4	9581334	<aaxbb>	-	h	-	b	-	-	-	a	-	-	-	-	-	-	a	-	-	-	-	-	b	-	-	-	-	b	-	a	-	h	-	a	h	b	-	h	-	-	-	-	b	-	-	-	-	a
marker84119	Chr4	9591758	<aaxbb>	h	a	b	-	b	-	b	a	-	b	a	b	a	b	-	-	a	-	-	h	b	b	-	-	a	a	b	a	h	a	a	h	h	b	-	h	a	-	b	h	b	-	b	h	a	-
marker109703	Chr4	9608142	<aaxbb>	h	h	b	h	b	b	h	a	b	b	h	h	a	b	a	h	a	h	h	h	b	b	h	h	a	h	b	a	h	h	a	h	h	b	h	h	h	h	h	h	b	h	h	h	a	a
marker55233	Chr4	9674068	<aaxbb>	h	h	h	h	b	b	h	a	b	b	h	b	h	b	a	h	a	h	h	h	b	b	h	h	a	h	b	a	h	h	a	h	h	b	h	h	a	h	b	h	b	h	h	h	a	a
marker31034	Chr4	9740541	<aaxbb>	h	h	b	h	b	b	h	h	-	-	a	h	a	b	a	h	a	h	h	h	b	b	h	h	a	h	b	a	h	h	a	h	h	b	h	h	a	h	b	h	b	h	h	h	a	a
marker87812	Chr4	9893288	<aaxbb>	-	b	b	h	b	b	h	a	b	b	a	b	-	b	a	h	a	h	h	h	b	b	h	h	a	h	b	a	h	h	a	h	h	-	h	h	h	h	b	h	b	h	h	h	a	a
marker43653	Chr4	9901608	<aaxbb>	a	a	-	h	-	-	-	a	-	-	a	-	a	-	-	-	-	h	-	a	b	b	h	a	a	h	b	a	h	-	a	a	-	-	a	a	a	-	b	h	-	h	a	h	a	-
marker90542	Chr4	9918899	<aaxbb>	h	h	b	-	b	b	h	a	b	b	a	b	a	b	a	h	a	h	h	h	b	b	h	h	a	h	b	a	h	h	a	h	h	b	h	h	a	b	b	-	b	h	h	h	a	a
marker82865	Chr4	9929289	<aaxbb>	a	a	b	a	-	b	-	h	-	b	h	-	a	-	a	h	h	a	h	a	b	b	a	a	h	a	a	h	h	a	h	h	a	b	h	h	a	h	b	a	b	a	a	h	h	h
marker9673	Chr4	9950681	<aaxbb>	h	h	b	h	b	b	b	a	b	b	h	b	a	b	a	h	a	h	h	h	b	b	h	h	a	h	b	a	h	h	a	h	h	b	h	h	h	h	b	h	b	h	h	h	a	a
marker106248	Chr4	9969799	<aaxbb>	h	h	h	h	b	b	h	a	b	b	h	b	h	b	a	h	a	h	h	h	b	b	h	h	a	h	b	a	h	h	a	h	h	b	h	h	h	h	b	h	b	h	h	h	a	a
marker91316	Chr4	9990935	<aaxbb>	a	a	-	h	-	b	-	a	b	h	a	b	a	-	a	h	a	h	h	a	b	b	h	h	a	h	b	a	h	h	a	h	h	b	a	a	a	h	b	h	-	h	h	h	a	a
marker73774	Chr4	9993361	<aaxbb>	h	h	b	h	b	b	h	a	h	h	h	b	h	b	a	h	a	h	h	h	b	b	h	h	a	h	h	a	h	h	a	h	h	h	h	h	h	h	b	h	b	h	h	h	a	a
marker67384	Chr4	9993978	<aaxbb>	h	h	b	h	b	b	h	a	b	b	h	b	a	b	a	h	a	h	h	h	h	b	h	h	a	h	b	a	h	h	a	h	h	h	h	h	h	h	b	h	b	h	h	h	a	a
marker102214	Chr4	10008088	<aaxbb>	-	a	a	-	a	a	-	-	-	a	-	-	-	a	-	-	-	a	-	-	-	-	-	-	-	b	b	-	-	-	b	-	h	a	-	-	-	-	-	-	-	-	-	-	-	-
marker63509	Chr4	10040771	<aaxbb>	h	h	b	h	b	b	h	a	b	b	h	b	a	b	a	h	a	h	h	h	b	b	h	h	a	h	b	a	h	h	a	h	h	b	h	h	a	h	b	h	b	h	h	h	a	a
marker15515	Chr4	10055608	<aaxbb>	h	h	b	h	b	b	h	a	b	b	h	b	a	b	a	h	a	h	h	h	b	b	h	h	a	h	b	a	h	h	a	h	h	b	h	h	h	h	h	h	b	h	h	h	a	a
marker61450	Chr4	10067126	<aaxbb>	h	h	b	h	b	b	h	a	b	b	a	b	a	b	a	h	a	h	h	h	b	b	h	h	a	h	b	a	h	h	a	h	h	b	h	h	a	h	b	h	b	h	h	h	a	a
marker58236	Chr4	10110657	<aaxbb>	-	-	-	-	-	-	-	a	-	b	h	b	a	b	a	a	h	a	-	b	-	-	a	a	a	a	-	h	a	b	a	a	h	b	a	a	h	a	b	a	-	h	-	-	h	h
marker93514	Chr4	10135810	<aaxbb>	h	a	b	h	b	-	b	a	b	b	h	b	a	b	a	h	a	h	h	h	b	b	h	h	a	h	b	a	h	h	h	h	h	b	h	h	a	h	b	h	b	h	h	a	a	a
marker66522	Chr4	10323038	<aaxbb>	h	h	b	h	b	b	h	a	b	b	h	h	a	b	a	h	a	h	h	h	b	b	h	h	a	h	b	a	h	h	a	h	h	b	h	h	a	h	h	h	b	h	h	h	a	a
marker84487	Chr4	10323529	<aaxbb>	-	b	-	-	-	-	-	a	-	-	-	-	-	-	-	-	a	-	-	-	-	-	-	-	-	h	-	a	b	-	-	-	-	-	-	-	-	h	-	-	-	-	-	b	-	-
marker103958	Chr4	10327880	<aaxbb>	-	b	b	h	b	b	h	a	b	b	a	b	a	b	a	h	-	h	-	b	b	b	h	h	a	h	b	a	h	-	a	b	b	b	h	h	a	h	b	h	b	h	h	h	-	a
marker38026	Chr4	10427636	<aaxbb>	h	h	b	h	b	b	h	a	h	b	h	b	a	b	a	h	a	h	h	h	b	b	h	h	a	h	b	a	h	h	a	h	h	b	h	h	a	h	b	-	b	h	h	h	a	a
marker94323	Chr4	10455787	<aaxbb>	-	-	-	-	-	-	-	a	-	-	-	-	a	-	a	a	-	a	-	-	-	-	h	-	a	-	b	a	-	-	-	b	-	b	-	-	a	-	b	-	-	-	-	-	-	a
marker31698	Chr4	10457964	<aaxbb>	h	h	-	h	b	b	h	a	-	b	a	b	a	b	-	h	a	h	a	h	b	b	h	a	a	h	b	a	h	h	a	h	h	b	h	h	a	b	b	h	b	h	a	h	a	a
marker4286	Chr4	10561492	<aaxbb>	h	h	b	h	b	h	h	a	b	b	h	b	a	b	a	h	a	h	h	h	b	b	h	h	a	h	b	a	h	h	a	h	h	b	h	h	h	h	b	h	b	h	h	h	a	h
marker90262	Chr4	10582810	<aaxbb>	h	h	b	h	b	b	b	a	b	b	a	b	a	b	a	h	a	h	h	h	b	b	h	h	a	h	b	a	h	h	a	h	h	b	h	h	a	h	-	h	b	h	h	a	a	a
marker57026	Chr4	10582823	<aaxbb>	h	h	b	h	b	b	h	a	h	h	h	b	a	b	a	h	a	h	h	h	b	b	h	h	a	h	b	a	h	h	a	h	h	b	h	h	h	h	b	h	b	h	h	h	a	a
marker1591	Chr4	10601656	<aaxbb>	h	h	b	b	b	b	h	a	b	b	h	b	a	b	a	h	a	h	h	h	h	b	h	h	a	h	b	a	h	h	a	h	h	b	h	h	a	h	b	h	b	h	h	h	a	a
marker54679	Chr4	10629704	<aaxbb>	h	h	h	h	b	b	h	a	h	h	h	b	h	b	a	h	a	h	h	h	b	b	h	h	a	h	h	a	h	h	a	h	h	b	h	h	a	h	b	h	b	h	h	h	a	a
marker20834	Chr4	10633455	<aaxbb>	h	h	b	h	b	b	b	a	b	b	h	b	a	b	a	h	a	h	h	h	b	b	h	h	a	h	b	a	h	h	a	h	h	b	h	h	a	h	h	h	b	h	h	h	a	a
marker73907	Chr4	10643859	<aaxbb>	-	a	b	h	b	-	h	a	-	b	h	b	a	-	-	h	-	b	h	-	b	b	h	h	a	-	-	a	h	a	-	h	a	b	h	h	a	h	b	h	-	-	h	h	a	a
marker60339	Chr4	10668041	<aaxbb>	h	h	b	h	h	b	h	a	b	b	h	b	a	b	a	h	h	h	h	h	b	b	h	h	a	h	b	a	h	h	a	h	h	b	h	h	h	h	b	h	b	h	h	h	a	a
marker87855	Chr4	10676233	<aaxbb>	b	b	b	b	-	b	-	-	-	b	h	b	h	-	a	-	a	h	h	-	b	b	-	h	-	b	b	a	b	h	-	h	h	b	h	-	a	b	b	b	b	b	h	b	a	-
marker66517	Chr4	10751056	<aaxbb>	h	h	b	h	b	b	b	a	h	b	h	b	a	b	a	h	a	h	h	h	b	b	h	h	a	h	b	a	h	h	a	h	h	b	h	h	h	h	b	h	b	h	h	h	a	a
marker37927	Chr4	10780624	<aaxbb>	-	-	-	b	b	-	b	-	b	-	-	-	a	b	-	-	-	-	-	h	b	b	-	b	a	b	b	a	-	-	a	a	b	b	h	h	-	-	-	-	b	h	-	h	a	-
marker18495	Chr4	10787709	<aaxbb>	h	h	b	h	b	b	h	a	b	b	-	b	h	b	a	h	a	h	h	h	b	b	h	h	a	h	b	a	h	h	a	h	h	b	h	h	h	h	h	h	b	h	h	h	a	a
marker34027	Chr4	10826949	<aaxbb>	-	h	b	-	h	-	b	a	-	b	a	b	a	-	-	a	a	h	-	-	-	-	-	b	-	h	h	a	-	-	-	-	h	b	h	h	-	a	b	-	-	b	h	-	a	-
marker49911	Chr4	10827282	<aaxbb>	h	h	b	h	b	b	h	h	b	b	h	b	a	b	a	h	a	h	h	h	b	b	h	h	a	h	b	a	h	h	a	h	h	b	h	h	h	h	b	h	b	h	h	h	a	a
marker9850	Chr4	10831190	<aaxbb>	h	h	b	h	h	b	h	h	b	b	h	b	h	b	a	h	a	h	h	h	b	b	h	h	h	h	b	a	h	h	a	h	h	b	h	h	a	h	b	h	b	h	h	h	a	a
marker107975	Chr4	10861528	<aaxbb>	h	h	b	h	b	b	h	a	h	b	a	b	a	b	a	h	a	h	h	h	b	b	h	h	a	h	b	a	h	h	a	h	h	b	h	h	h	h	b	h	b	h	h	h	a	a
marker88716	Chr4	10863649	<aaxbb>	h	h	b	h	b	b	h	a	b	b	a	b	a	b	a	h	a	h	h	h	b	b	h	h	a	h	b	a	h	h	a	h	h	b	h	h	a	h	b	h	b	h	h	h	a	a
marker23039	Chr4	10879484	<aaxbb>	h	h	b	h	b	b	h	a	h	b	h	b	a	b	a	h	a	h	h	h	b	b	h	h	a	h	h	a	h	h	a	h	h	-	h	h	h	h	b	h	b	h	h	h	a	a
marker58743	Chr4	10980941	<aaxbb>	h	h	b	h	b	b	-	a	b	b	a	b	a	b	a	b	a	h	h	h	b	b	h	h	a	h	b	a	h	b	a	h	-	b	h	h	a	h	b	h	b	h	h	h	a	a
marker93995	Chr4	11034768	<aaxbb>	h	h	b	b	b	b	b	a	b	b	h	b	-	b	a	h	a	h	h	b	b	b	h	h	a	b	b	a	h	h	-	h	h	b	h	h	a	h	b	h	b	h	h	h	a	-
marker87079	Chr4	11060997	<aaxbb>	h	h	b	h	b	b	h	a	b	b	h	b	a	b	a	h	a	h	h	h	b	b	h	h	h	h	h	a	h	h	h	h	h	h	h	h	a	h	b	h	b	h	h	h	h	a
marker72740	Chr4	11095475	<aaxbb>	-	-	-	-	-	-	-	-	-	-	-	-	-	-	-	-	-	-	-	-	-	-	-	-	-	-	-	-	-	-	-	-	-	-	-	-	-	-	-	-	-	b	-	b	-	-
marker11519	Chr4	11107140	<aaxbb>	h	h	b	h	b	b	h	a	h	b	h	b	a	b	a	h	a	h	h	h	b	b	h	h	a	h	b	a	h	h	a	h	h	h	h	h	h	h	b	h	b	h	h	h	a	a
marker13070	Chr4	11230760	<aaxbb>	h	h	b	h	b	b	h	a	b	h	h	b	a	b	a	h	a	h	h	h	b	b	h	h	a	h	b	a	h	h	a	h	h	h	h	h	h	h	b	h	b	h	h	h	a	a
marker84035	Chr4	11448530	<aaxbb>	h	h	b	h	b	b	b	a	b	h	h	b	a	b	h	h	a	h	h	h	h	b	h	h	a	h	h	a	h	h	h	h	h	b	h	h	h	h	b	h	b	h	h	h	a	h
marker55573	Chr4	11473499	<aaxbb>	h	b	b	b	b	b	b	a	b	b	h	b	a	b	a	h	-	h	h	h	b	b	h	h	-	h	b	a	h	b	-	b	h	b	h	h	h	h	b	h	b	h	h	b	-	h
marker26976	Chr4	11593557	<aaxbb>	-	-	-	-	b	-	-	-	-	-	a	-	a	-	-	-	a	b	b	h	b	-	-	a	-	b	-	a	-	h	-	-	-	b	-	a	-	-	-	-	b	-	-	h	a	a
marker29770	Chr4	11634293	<aaxbb>	h	h	b	h	b	b	h	a	b	h	a	b	a	b	a	-	a	h	h	h	h	b	h	h	a	h	b	a	h	h	a	h	-	b	h	h	-	h	b	h	b	h	h	h	h	h
marker97510	Chr4	11744184	<aaxbb>	h	h	b	h	b	b	h	a	b	b	a	b	a	b	a	h	a	h	h	h	b	b	h	h	a	h	b	a	h	h	a	h	b	b	h	h	a	h	b	h	b	h	h	a	a	a
marker16992	Chr4	11748109	<aaxbb>	h	h	b	h	b	b	h	a	b	b	h	b	a	h	a	h	h	h	h	h	b	b	h	h	a	h	b	a	h	h	a	h	h	b	h	h	a	h	h	h	h	h	h	h	a	a
marker46566	Chr4	11816084	<aaxbb>	h	h	b	h	b	b	h	h	b	h	h	b	h	b	a	h	a	h	h	h	b	b	h	h	a	h	b	a	h	h	a	h	h	h	h	h	a	h	b	h	b	h	h	h	a	a
marker63382	Chr4	11828361	<aaxbb>	h	h	b	b	b	b	h	a	b	b	h	b	-	b	-	h	a	h	-	h	b	b	h	h	-	h	b	a	h	h	a	h	-	b	h	h	-	h	b	-	h	h	h	h	-	a
marker57508	Chr4	11839797	<aaxbb>	h	h	b	h	b	b	b	a	b	b	h	b	a	b	a	h	a	h	h	h	b	b	h	h	a	h	b	a	h	h	a	h	h	b	b	b	h	h	b	h	b	h	h	h	a	-
marker78450	Chr4	11840535	<aaxbb>	h	h	b	h	b	b	h	h	h	b	h	b	h	b	h	h	h	h	h	h	b	b	h	h	a	h	h	h	h	h	h	h	h	b	h	h	h	h	b	h	b	h	h	h	h	h
marker30195	Chr4	11859012	<aaxbb>	h	h	b	h	b	b	h	a	b	b	h	b	a	b	h	h	a	h	h	h	b	b	h	h	a	h	b	a	h	h	a	h	h	h	h	h	h	h	b	h	b	h	h	h	a	a
marker79596	Chr4	11861329	<aaxbb>	h	a	b	a	-	-	-	a	-	b	a	-	a	b	a	a	-	a	h	h	-	b	a	a	a	a	b	a	h	-	a	a	h	-	h	h	a	h	-	a	-	a	a	h	a	a
marker36481	Chr4	11867674	<aaxbb>	a	a	b	h	b	b	b	a	-	b	a	b	a	b	-	b	a	h	-	h	b	b	h	h	a	h	b	a	h	h	a	h	h	b	h	h	a	b	b	h	b	h	h	h	a	a
marker12592	Chr4	11874343	<aaxbb>	b	b	-	-	b	-	-	a	h	b	a	-	a	-	a	a	-	-	-	h	b	b	a	h	-	h	-	a	h	a	a	a	-	b	h	-	a	a	-	-	b	h	-	h	a	a
marker74535	Chr4	12027021	<aaxbb>	h	h	b	h	b	b	h	h	b	b	h	b	a	b	a	h	a	h	h	h	h	b	h	h	h	h	b	a	h	h	h	h	h	b	h	h	a	h	b	a	b	h	h	h	a	a
marker70037	Chr4	12053580	<aaxbb>	-	h	b	h	b	b	h	a	h	b	h	b	a	b	a	h	a	h	h	h	b	b	h	h	a	h	b	a	h	h	a	h	h	b	h	h	a	h	b	h	b	h	h	h	a	a
marker1382	Chr4	12196131	<aaxbb>	h	h	b	h	b	b	b	a	b	b	h	b	a	b	a	h	a	h	b	h	b	b	h	h	a	b	b	a	h	h	a	b	h	b	b	h	a	h	b	a	b	h	a	h	a	a
marker3860	Chr4	12252945	<aaxbb>	h	-	b	h	b	b	h	a	h	b	a	b	-	b	a	h	a	-	h	h	b	b	h	h	a	h	b	a	h	h	a	h	h	b	h	h	h	h	b	h	b	h	h	-	a	a
marker1648	Chr4	12317960	<aaxbb>	h	h	b	h	b	b	h	a	h	b	h	b	a	b	a	h	a	h	h	h	b	b	h	h	a	h	b	a	h	h	a	h	h	b	h	h	a	h	b	h	b	h	h	h	a	a
marker105379	Chr4	15255497	<aaxbb>	-	-	-	-	-	-	-	-	-	-	-	-	-	-	-	-	-	-	-	-	-	-	-	-	-	-	-	-	-	-	-	-	-	-	-	-	-	-	-	-	-	-	-	-	-	-
marker51049	Chr4	15890238	<aaxbb>	h	a	b	h	b	b	h	a	b	b	h	b	a	h	a	b	a	h	a	h	b	b	h	b	a	h	b	a	h	a	a	h	h	b	h	a	h	h	b	a	h	h	h	h	a	a
marker77627	Chr4	15907625	<aaxbb>	h	h	b	h	b	b	h	a	b	b	h	b	a	h	a	b	a	h	h	h	b	b	h	h	a	h	b	a	h	a	h	h	h	b	h	a	a	-	b	h	a	h	h	h	a	a
marker78611	Chr4	15921226	<aaxbb>	-	h	-	b	-	-	-	a	-	b	a	b	a	b	a	-	-	-	-	-	-	b	a	h	a	h	-	a	-	-	a	h	-	-	-	a	a	h	b	-	-	b	-	-	a	a
marker111079	Chr4	15937085	<aaxbb>	h	h	b	h	b	b	h	a	b	b	h	b	a	h	a	b	a	h	h	h	b	b	h	h	a	h	b	a	h	h	a	h	h	b	h	a	h	h	b	h	h	h	h	h	a	-
marker48097	Chr4	16234596	<aaxbb>	-	-	-	-	-	-	-	-	-	-	-	-	-	-	-	-	-	-	-	-	-	-	-	-	-	-	-	-	-	-	-	a	-	-	-	-	-	-	-	-	-	-	-	-	-	-
marker64037	Chr4	16291428	<aaxbb>	h	h	h	h	b	b	h	a	h	h	a	b	a	h	a	b	a	h	h	h	b	b	h	h	a	h	b	a	h	h	h	h	h	b	h	a	h	h	b	h	h	h	h	h	h	a
marker3320	Chr4	16551768	<aaxbb>	h	h	b	h	b	b	h	a	b	b	h	h	a	h	a	b	a	h	h	h	b	b	h	h	a	h	h	a	h	h	a	h	h	h	h	a	h	h	h	h	h	h	h	h	a	a
marker50350	Chr4	16579938	<aaxbb>	h	h	b	h	b	b	h	a	h	b	h	h	a	h	a	b	a	h	h	h	b	b	h	h	a	h	b	a	h	a	a	h	h	b	h	a	h	h	b	b	h	h	h	h	h	a
marker14460	Chr4	17240780	<aaxbb>	h	h	h	h	b	b	h	a	b	b	a	h	a	h	a	h	a	h	h	a	b	h	h	h	a	h	b	a	h	a	a	h	h	b	h	h	h	h	b	h	h	h	h	h	a	a
marker74724	Chr4	17243148	<aaxbb>	h	h	h	h	b	b	h	a	b	b	h	h	a	b	a	h	a	h	h	a	b	h	h	h	a	h	b	a	h	a	a	h	b	b	h	a	h	h	b	h	h	h	h	h	a	a
marker61850	Chr4	17258539	<aaxbb>	h	h	h	h	b	b	b	h	b	b	a	h	a	h	a	-	a	-	b	a	b	h	b	h	-	h	b	a	h	-	a	h	h	b	h	a	-	h	b	h	h	h	b	h	a	-
marker65638	Chr4	17350203	<aaxbb>	-	-	-	b	-	-	-	-	-	-	-	-	-	-	-	-	-	-	-	-	-	-	-	-	-	-	-	-	-	-	-	-	-	-	-	-	-	-	-	-	-	-	-	-	h	-
marker34012	Chr4	17364238	<aaxbb>	h	h	h	h	b	b	b	a	b	b	h	h	a	h	a	h	a	h	h	h	b	h	h	h	a	h	b	a	h	a	-	h	h	h	h	a	h	h	b	h	h	h	h	h	a	a
marker18463	Chr4	17364546	<aaxbb>	h	h	h	h	b	b	h	h	b	b	h	h	a	h	a	h	a	a	h	a	b	h	h	h	a	h	b	a	h	a	a	h	a	b	h	a	h	h	b	h	h	h	h	h	a	a
marker51019	Chr4	17364714	<aaxbb>	h	h	h	h	b	b	h	a	b	b	h	h	a	h	h	h	a	a	h	a	b	h	h	h	a	h	h	a	h	h	a	-	h	h	h	a	a	h	b	h	h	h	h	h	a	a
marker109204	Chr4	17391321	<aaxbb>	-	b	a	-	b	-	h	a	-	-	a	b	a	h	a	a	a	a	-	a	b	h	-	b	a	a	b	a	-	a	a	-	-	b	-	a	-	h	-	b	h	h	a	-	a	a
marker11481	Chr4	17422395	<aaxbb>	-	h	h	a	b	b	b	a	b	-	a	-	a	h	a	a	a	a	-	a	b	h	a	-	a	h	b	a	h	a	a	h	h	b	-	a	a	b	-	-	h	a	-	a	a	a
marker35206	Chr4	17455696	<aaxbb>	-	b	b	-	b	-	-	-	b	-	a	a	a	-	a	a	-	a	b	-	b	-	-	h	-	h	b	a	a	a	-	h	b	b	a	a	-	-	b	-	a	h	-	h	a	a
marker79496	Chr4	17487420	<aaxbb>	a	h	h	h	b	b	b	a	b	b	a	a	a	a	a	h	a	a	h	a	b	h	h	h	a	h	b	a	h	a	a	h	h	b	h	a	h	h	b	a	h	h	h	h	a	a
marker76563	Chr4	17494121	<aaxbb>	h	h	h	h	b	b	h	a	b	b	a	h	a	h	a	h	a	a	h	a	b	h	h	h	a	h	b	a	h	a	a	h	h	b	h	a	a	h	b	h	h	h	h	h	a	a
marker90927	Chr4	17495529	<aaxbb>	h	h	h	h	b	b	h	a	b	b	h	h	a	h	a	h	a	h	h	a	b	h	h	h	a	h	b	a	h	a	a	h	h	h	h	a	h	h	b	h	h	h	h	h	a	a
marker78434	Chr4	17627259	<aaxbb>	-	h	-	h	b	-	-	a	-	-	a	a	a	a	a	a	a	a	a	a	-	-	a	-	-	h	b	a	a	a	a	-	h	-	h	a	a	a	-	a	a	a	a	a	a	a
marker7443	Chr4	17731783	<aaxbb>	a	-	b	b	-	b	b	a	b	b	a	a	a	-	-	h	-	a	a	-	b	b	a	a	-	h	-	a	-	a	a	h	h	b	h	a	a	h	b	-	h	a	b	-	a	a
marker73843	Chr4	17839624	<aaxbb>	-	-	h	b	-	b	-	a	b	-	a	h	a	-	a	-	a	a	h	a	b	h	-	h	a	-	b	a	h	-	a	h	h	b	h	a	a	-	b	-	h	a	a	h	a	a
marker12215	Chr4	17848661	<aaxbb>	-	-	-	-	-	-	b	-	-	-	-	-	h	-	-	-	-	-	-	-	-	-	-	-	-	-	-	-	-	-	-	-	-	-	-	-	-	-	-	-	-	-	-	-	-	-
marker95337	Chr4	17917193	<aaxbb>	h	h	a	h	b	b	h	a	b	b	h	h	h	h	h	h	a	h	h	h	b	h	h	h	a	h	b	a	h	h	a	h	h	b	h	a	h	h	h	h	h	h	h	h	a	a
marker90987	Chr4	18164017	<aaxbb>	-	-	a	-	-	-	-	-	-	-	-	-	a	b	a	-	-	-	-	h	-	-	-	-	-	-	-	a	-	-	-	-	-	b	-	-	a	-	-	-	-	-	-	h	-	-
marker73473	Chr4	18189017	<aaxbb>	h	h	a	h	b	h	h	a	b	b	h	h	a	h	a	h	a	h	h	h	b	a	h	h	a	h	h	h	h	h	a	h	h	b	h	a	h	h	b	h	h	b	h	h	a	a
marker45096	Chr4	18257405	<aaxbb>	h	h	a	h	b	b	h	a	h	h	h	h	a	h	a	h	a	a	h	h	-	a	h	h	a	-	-	a	h	h	a	h	h	h	h	a	-	h	-	-	a	-	h	-	a	a
marker106161	Chr4	18378941	<aaxbb>	h	h	a	h	b	b	h	a	b	h	h	h	a	h	a	h	a	h	h	h	b	a	h	h	a	h	b	a	h	h	a	h	h	b	h	a	h	h	b	h	h	b	h	h	a	a
marker26536	Chr4	18506456	<aaxbb>	-	h	a	h	b	b	h	a	b	b	h	h	a	h	a	h	a	h	h	h	b	a	h	h	a	h	b	a	h	h	a	h	h	b	h	a	h	h	b	h	h	b	h	h	a	a
marker22114	Chr4	18571561	<aaxbb>	a	-	-	-	b	-	-	a	b	b	h	-	a	-	-	-	a	-	b	a	-	-	-	-	a	-	-	a	h	-	a	b	-	-	-	-	a	-	-	-	-	b	-	-	a	-
marker35099	Chr4	18624263	<aaxbb>	-	-	-	h	-	-	-	a	-	-	h	b	-	b	-	-	-	-	-	-	-	-	-	-	a	-	b	a	b	-	-	-	-	-	-	-	-	-	-	-	b	-	-	b	a	-
marker50413	Chr4	18732595	<aaxbb>	a	h	h	h	b	b	h	a	b	b	h	h	a	h	a	h	a	h	h	h	b	a	h	h	a	h	h	a	h	h	a	h	h	h	h	a	h	h	b	h	h	b	h	h	a	a
marker89488	Chr4	19983071	<aaxbb>	a	h	a	-	b	b	h	h	h	h	h	b	a	-	-	h	a	h	h	-	b	a	h	h	a	h	b	a	h	h	-	a	a	b	b	a	-	b	-	b	b	b	b	b	h	a
marker15839	Chr4	20057930	<aaxbb>	a	a	a	h	b	b	h	h	h	h	h	h	a	a	a	h	a	a	h	a	b	a	h	h	a	h	b	a	h	h	a	a	a	b	b	a	h	b	h	-	h	b	b	h	h	a
marker111460	Chr4	20169783	<aaxbb>	-	-	-	-	a	-	-	-	-	-	-	-	-	-	a	-	-	-	-	-	a	-	a	b	-	-	-	-	-	-	-	-	-	-	-	-	-	-	-	-	-	a	-	a	-	-
marker89278	Chr4	20264834	<aaxbb>	a	h	a	h	b	b	h	h	h	h	h	h	h	a	h	h	a	h	b	a	b	a	h	h	a	h	b	a	h	h	a	a	a	b	b	a	h	b	h	h	h	h	b	h	h	a
marker109404	Chr4	20293612	<aaxbb>	-	-	-	-	-	-	-	-	-	-	h	h	-	-	-	-	-	-	-	a	-	-	-	-	-	-	-	a	a	-	-	-	-	b	b	-	-	-	-	b	-	-	-	-	-	a
marker104324	Chr4	20664638	<aaxbb>	-	-	-	a	-	-	-	a	-	h	b	-	-	a	a	-	a	-	-	a	b	a	-	a	-	a	b	h	a	-	a	-	a	b	b	a	-	-	-	b	-	b	b	h	h	a
marker42861	Chr4	20687739	<aaxbb>	-	a	a	h	b	b	-	b	-	-	-	a	-	-	-	-	-	-	b	-	b	-	-	-	-	b	-	a	-	b	-	-	a	-	b	-	a	-	-	-	b	b	-	-	b	a
marker62043	Chr4	20696270	<aaxbb>	a	-	h	h	b	b	b	h	h	h	h	h	a	a	a	h	a	-	b	-	b	a	h	h	a	h	b	h	h	h	a	a	a	b	b	a	a	b	h	b	-	b	h	h	h	a
marker61553	Chr4	20699101	<aaxbb>	-	-	h	b	-	-	-	-	h	a	-	-	a	a	-	a	-	-	-	-	-	-	-	-	-	-	-	-	-	-	-	a	a	b	-	-	-	-	b	a	-	b	-	-	b	-
marker111421	Chr4	20708728	<aaxbb>	-	-	b	b	b	b	b	b	-	b	b	b	-	-	-	b	-	-	b	-	b	-	b	b	-	b	b	-	h	b	-	a	-	b	b	-	-	b	b	b	b	b	b	b	b	-
marker44553	Chr4	20718631	<aaxbb>	-	b	b	b	b	b	b	b	b	b	b	b	-	-	-	b	-	-	b	-	b	-	b	b	-	b	b	b	b	b	-	-	-	b	b	-	-	b	b	b	b	b	b	b	b	-
marker87978	Chr4	20757901	<aaxbb>	-	a	h	b	b	-	-	h	b	b	h	-	-	-	a	-	a	h	b	h	b	a	h	h	a	h	b	h	h	-	a	-	a	b	b	a	a	b	-	h	h	b	b	h	h	-
marker56248	Chr4	20850360	<aaxbb>	a	a	h	h	b	b	h	h	h	h	h	h	a	a	a	h	a	a	b	a	b	a	h	h	a	h	b	h	h	h	a	a	a	b	b	a	a	b	h	h	-	b	b	h	h	a
marker94705	Chr4	20870173	<aaxbb>	a	-	-	-	b	-	b	-	-	a	h	h	a	a	-	-	a	-	b	-	b	-	-	-	-	h	-	a	-	h	a	a	a	-	-	-	a	-	a	-	a	b	-	-	-	a
marker45490	Chr4	20881375	<aaxbb>	a	a	h	h	b	b	h	h	h	h	h	h	a	a	a	h	a	a	b	h	b	a	h	h	a	h	b	h	h	h	a	a	a	h	b	a	h	b	h	h	h	h	h	h	h	a
marker2774	Chr4	21558265	<aaxbb>	a	a	h	h	b	b	h	h	h	h	h	h	a	a	a	h	a	h	b	a	b	a	h	h	h	h	b	h	h	h	a	a	a	b	b	a	h	b	h	a	h	b	h	h	h	a
marker51481	Chr4	22175441	<aaxbb>	-	-	-	-	-	-	-	-	-	-	-	-	-	-	-	-	-	-	-	-	-	-	-	-	-	a	a	-	-	-	-	-	-	-	-	-	-	-	-	-	-	-	-	-	-	-
marker68272	Chr4	22201553	<aaxbb>	a	a	h	b	b	b	h	h	h	h	h	h	a	a	a	h	a	h	b	b	b	a	h	h	h	h	b	h	h	h	a	a	h	b	b	a	h	b	h	a	h	b	h	h	h	a
marker88209	Chr4	23394192	<aaxbb>	a	a	h	b	b	b	b	h	h	h	h	h	a	a	a	h	h	a	b	b	h	a	h	h	h	h	h	b	h	h	a	h	a	b	b	a	h	b	h	a	b	b	a	h	h	a
marker109921	Chr4	24168222	<aaxbb>	-	-	-	-	-	-	-	-	-	-	-	-	-	-	b	-	-	-	-	-	-	-	-	-	-	-	-	-	a	-	-	-	-	-	-	-	-	-	-	-	-	-	-	-	-	-
marker99918	Chr4	24355053	<aaxbb>	a	a	h	b	h	b	b	h	h	h	h	h	a	a	a	h	h	h	b	b	h	h	h	h	h	a	h	b	h	h	a	h	h	h	b	a	h	b	h	a	b	b	a	h	h	a
marker71976	Chr4	24360619	<aaxbb>	a	a	-	b	h	b	h	h	h	h	h	-	a	a	-	-	h	-	b	b	h	h	h	a	a	a	h	b	h	h	a	h	h	b	b	a	h	-	h	-	b	b	a	h	b	a
marker48420	Chr4	24571276	<aaxbb>	a	a	a	-	-	b	b	h	h	h	h	h	a	a	a	h	-	h	-	b	b	h	b	-	h	a	h	b	-	h	a	h	-	b	b	a	a	b	h	a	b	h	a	a	-	-
marker56640	Chr4	24593445	<aaxbb>	a	a	a	h	h	b	h	h	h	h	h	h	h	a	a	h	h	h	b	b	h	h	h	h	h	a	h	b	h	h	a	h	h	b	b	a	h	b	h	a	b	b	a	h	h	a
marker511	Chr4	24818011	<aaxbb>	-	a	a	h	-	-	b	h	a	-	-	a	-	a	a	b	-	a	-	-	a	-	b	-	-	-	-	-	h	-	-	a	-	-	-	a	-	-	-	-	b	-	-	h	b	a
marker39339	Chr4	24848545	<aaxbb>	-	a	a	b	-	-	b	h	-	h	h	b	a	a	-	-	-	a	b	b	h	-	b	b	h	-	-	b	h	h	a	h	h	b	b	a	h	b	-	a	-	b	-	-	-	a
marker80498	Chr4	25180049	<aaxbb>	-	-	-	-	-	-	-	-	-	-	-	-	-	-	-	-	-	-	-	-	-	-	-	-	-	-	-	-	-	-	a	-	-	-	-	-	-	-	-	-	-	a	-	a	a	-
marker22225	Chr4	25678148	<aaxbb>	-	-	-	-	-	-	-	-	-	-	-	-	-	-	-	-	-	-	-	-	-	-	-	-	-	-	h	-	-	-	-	-	-	-	-	-	-	-	-	-	-	-	-	-	-	-
marker26082	Chr4	25919993	<aaxbb>	a	a	h	h	h	b	h	h	h	h	h	h	a	a	a	h	h	h	b	b	a	h	h	h	h	a	h	b	h	h	a	h	h	b	b	a	h	h	a	a	h	b	a	h	h	h
marker22212	Chr4	26145486	<aaxbb>	a	a	a	h	a	-	a	h	b	h	h	h	a	a	a	-	-	a	b	b	a	a	-	h	h	h	-	b	h	-	a	h	h	b	b	a	h	h	a	a	a	b	a	-	h	h
marker12642	Chr4	26339754	<aaxbb>	a	a	a	h	h	-	h	h	-	h	a	h	a	a	a	h	a	a	b	b	a	h	b	h	h	h	h	b	h	h	a	a	h	b	b	a	b	h	a	h	a	b	a	a	h	h
marker106928	Chr4	26893557	<aaxbb>	-	-	-	-	-	-	-	-	-	-	-	-	-	-	-	-	-	-	-	-	-	-	-	-	-	-	-	-	-	-	-	-	-	-	-	-	-	-	-	-	-	-	-	-	-	-
marker2300	Chr4	26894030	<aaxbb>	b	b	b	-	-	b	b	-	b	b	-	b	-	-	b	-	b	-	b	-	b	b	b	b	-	b	-	b	b	-	b	b	b	-	b	b	b	-	-	-	b	b	b	b	-	b
marker49639	Chr4	27014213	<aaxbb>	a	a	a	h	h	b	h	h	h	-	h	b	a	a	a	h	h	a	-	b	h	a	b	h	h	a	h	h	h	h	a	h	b	b	b	a	h	h	a	h	h	-	-	a	h	h
marker111097	Chr4	27583044	<aaxbb>	-	-	-	-	-	-	-	-	-	-	-	-	-	-	-	-	-	-	-	-	-	-	-	-	-	-	-	-	-	-	-	-	-	-	-	-	-	-	-	-	-	-	-	-	-	-
marker37512	Chr4	27748531	<aaxbb>	-	a	a	-	-	-	h	h	-	-	h	-	a	a	a	-	a	a	b	b	b	-	-	a	-	-	a	h	-	h	a	-	h	-	b	a	h	-	-	h	-	b	-	a	b	h
marker31390	Chr4	28335512	<aaxbb>	a	h	a	h	h	b	h	h	h	h	h	b	a	a	a	h	h	h	b	h	h	h	b	h	b	a	a	h	b	h	a	b	h	b	b	a	h	h	a	h	h	h	h	h	h	h
marker87533	Chr4	28574657	<aaxbb>	-	-	-	-	-	-	-	-	-	-	-	-	-	-	-	-	-	-	-	-	-	-	-	-	-	-	-	-	-	-	-	-	-	-	-	-	-	-	-	-	-	-	-	-	-	-
marker4315	Chr4	28959409	<aaxbb>	-	-	-	-	-	-	-	-	-	-	-	-	-	-	-	-	-	-	-	-	-	-	-	-	-	-	-	-	-	-	-	-	-	-	-	-	-	-	-	-	-	-	-	-	-	-
marker26750	Chr4	29505438	<aaxbb>	a	a	a	h	h	b	h	h	a	h	h	b	h	a	a	h	h	h	h	h	h	h	b	h	h	a	a	h	b	a	h	b	h	b	b	h	h	h	a	h	h	h	h	h	a	h
marker14412	Chr4	29652185	<aaxbb>	-	-	-	-	-	-	a	-	-	a	-	-	-	-	-	-	-	-	-	-	-	-	-	-	-	-	-	-	b	-	-	-	-	-	-	-	b	-	-	-	-	-	-	-	-	-
marker61312	Chr4	30478970	<aaxbb>	a	-	a	-	h	-	-	h	h	-	h	b	h	a	-	h	a	b	a	b	a	h	b	b	-	-	a	-	h	a	-	-	-	b	b	h	h	-	-	-	-	h	a	-	a	h
marker23014	Chr4	30519567	<aaxbb>	-	-	-	-	-	-	-	-	-	-	-	-	-	-	-	-	-	-	-	-	-	-	-	-	-	-	b	-	-	-	-	-	b	-	-	-	-	-	-	-	-	-	-	-	-	-
marker75906	Chr4	30569512	<aaxbb>	a	h	a	h	h	b	h	h	h	h	h	b	h	a	a	h	h	h	h	b	h	h	b	h	h	a	a	h	h	h	a	b	h	b	b	h	h	h	a	h	a	h	h	h	a	h
marker78705	Chr4	30584101	<aaxbb>	a	a	a	a	b	b	h	h	h	h	h	b	h	a	-	h	-	h	-	b	h	h	b	h	h	a	a	h	h	a	a	b	h	b	b	h	h	h	a	a	h	h	h	h	a	h
marker87723	Chr4	30597357	<aaxbb>	a	a	a	h	h	b	h	h	h	h	h	b	h	a	h	h	h	h	h	b	h	h	b	h	h	a	h	h	h	h	a	b	h	b	b	h	h	h	a	h	h	h	h	h	a	h
marker97740	Chr4	30608181	<aaxbb>	a	a	a	h	b	b	-	h	h	b	h	b	h	-	-	b	h	h	b	b	h	b	b	b	-	a	a	h	h	a	-	b	h	b	b	b	h	b	-	b	b	h	b	b	a	h
marker99666	Chr4	30608224	<aaxbb>	-	-	a	h	h	b	h	h	-	a	h	b	h	-	a	a	-	a	-	b	h	a	-	b	-	a	a	h	-	-	-	-	h	b	b	-	-	h	-	h	h	h	h	-	a	h
marker6752	Chr4	30614643	<aaxbb>	h	h	a	h	h	b	h	h	h	h	h	b	h	a	a	h	h	h	h	b	h	h	h	h	h	a	a	h	h	h	a	b	h	h	h	h	h	h	a	h	h	h	h	h	a	h
marker101121	Chr4	30708274	<aaxbb>	-	-	a	h	-	-	-	h	b	a	-	b	h	-	a	-	b	h	-	b	h	h	b	a	a	-	a	h	-	b	a	b	-	b	b	b	h	a	-	-	-	h	h	-	a	-
marker18645	Chr4	30709519	<aaxbb>	a	-	a	h	-	-	-	-	-	h	-	b	h	-	a	-	-	-	-	b	b	-	-	-	h	-	-	h	b	-	a	-	a	-	b	h	h	-	-	-	-	-	-	-	a	a
marker56546	Chr4	30742407	<aaxbb>	a	a	a	h	h	b	h	h	h	h	h	b	h	a	a	h	h	h	h	b	h	h	h	h	h	a	a	h	h	h	a	b	h	b	b	h	h	h	a	h	h	h	h	h	a	h
marker64927	Chr4	31043700	<aaxbb>	a	a	a	a	h	b	h	h	h	h	h	b	h	a	h	h	h	h	h	h	h	h	b	h	h	a	a	h	h	h	a	b	h	h	b	h	h	h	a	h	h	h	h	h	a	h
marker93620	Chr4	31056265	<aaxbb>	-	-	-	-	-	-	-	-	-	-	-	-	-	-	-	-	-	-	-	-	-	-	-	-	-	-	-	-	-	b	b	-	b	-	b	-	b	-	-	-	b	-	-	b	b	-
marker16118	Chr4	31301873	<aaxbb>	a	a	h	a	a	b	-	h	h	h	h	-	h	a	a	b	a	b	h	h	a	h	-	h	a	a	a	h	-	h	a	-	h	b	b	a	h	a	a	b	b	a	-	h	a	a
marker6694	Chr4	31317617	<aaxbb>	a	-	a	-	a	-	-	b	b	b	h	b	b	a	h	a	h	-	-	h	a	h	b	-	-	a	a	a	-	b	a	b	h	b	b	h	h	b	-	-	-	h	-	-	a	-
marker39474	Chr4	31340448	<aaxbb>	a	h	h	a	a	b	h	h	h	h	h	b	h	a	h	h	b	h	h	h	h	h	h	h	h	a	h	a	h	h	a	b	a	b	h	h	h	h	a	h	h	h	-	h	a	h
marker85365	Chr4	31342866	<aaxbb>	a	a	a	a	-	b	h	b	h	h	h	b	h	a	a	h	h	h	h	b	h	-	b	h	h	a	a	a	h	b	a	b	h	b	b	h	h	h	a	b	-	h	h	h	a	h
marker27539	Chr4	31351771	<aaxbb>	-	-	-	-	a	-	-	-	-	-	a	b	-	a	b	-	-	-	-	h	-	-	-	a	-	-	-	a	-	h	-	-	-	b	b	h	b	-	a	-	-	-	-	-	a	-
marker38240	Chr4	31369194	<aaxbb>	a	h	h	a	a	b	h	h	h	h	h	b	h	h	h	h	h	h	h	h	h	h	b	h	h	a	a	a	h	h	a	b	h	b	b	h	h	h	a	h	h	h	h	h	h	h
marker80419	Chr4	31455018	<aaxbb>	a	h	h	a	a	h	-	h	h	h	h	b	h	a	h	b	h	h	h	h	h	h	b	h	h	a	a	a	h	h	a	b	h	b	b	h	h	h	a	h	h	h	h	h	h	h
marker46329	Chr4	31523560	<aaxbb>	a	a	h	a	a	h	h	h	h	h	h	b	h	a	h	h	h	h	h	h	h	h	b	h	h	a	a	-	h	h	a	b	h	b	b	h	h	h	a	h	h	h	h	h	a	h
marker74956	Chr4	31598034	<aaxbb>	a	a	h	a	a	-	h	h	a	h	h	b	h	a	a	h	h	h	h	h	h	h	b	h	h	a	a	a	h	h	a	b	h	b	b	h	h	h	-	h	b	h	h	-	a	h
marker3510	Chr4	31664637	<aaxbb>	-	-	-	-	-	-	-	-	-	-	-	-	-	-	-	-	-	-	-	-	-	-	-	-	-	-	-	-	-	-	-	-	-	-	-	-	-	-	-	-	-	-	-	-	-	-
marker6960	Chr4	31923728	<aaxbb>	-	a	h	-	a	b	h	a	h	-	h	b	b	a	-	-	h	-	-	h	-	h	-	h	-	a	-	h	-	b	-	b	-	b	b	h	-	-	-	-	-	-	-	b	a	h
marker83502	Chr4	31963784	<aaxbb>	h	a	h	a	a	h	h	h	h	b	h	b	h	a	h	h	h	h	h	h	h	h	b	h	h	a	a	h	h	h	a	b	h	b	b	h	h	h	a	h	h	h	h	b	a	h
marker44583	Chr4	32050206	<aaxbb>	a	h	h	a	a	h	a	h	h	h	h	b	h	a	h	h	h	h	h	h	h	h	h	h	h	a	a	h	h	h	a	h	h	b	b	h	h	h	a	h	h	h	h	b	a	h
marker49201	Chr4	32061351	<aaxbb>	a	a	h	h	a	h	h	h	h	h	h	h	h	a	h	h	h	h	h	h	h	h	b	h	h	a	a	h	h	h	a	b	h	b	b	h	h	h	a	h	h	h	h	b	a	h
marker16611	Chr4	32092550	<aaxbb>	a	-	b	-	-	-	-	b	a	-	b	b	a	-	h	b	-	b	h	-	-	-	b	b	-	a	-	b	b	h	b	b	-	b	b	-	-	b	-	b	-	b	h	b	a	h
marker96414	Chr4	32166709	<aaxbb>	a	h	h	a	a	h	h	h	a	h	h	b	a	a	h	h	h	h	h	h	h	h	b	h	h	a	a	h	h	h	a	b	h	b	b	h	h	h	a	h	-	h	h	h	a	a
marker43068	Chr4	32172646	<aaxbb>	a	a	h	a	a	h	h	h	h	h	h	h	h	a	h	h	h	h	h	h	h	h	b	h	h	a	a	h	h	h	a	b	h	b	b	h	h	h	a	h	h	h	h	h	a	h
marker68848	Chr4	32183535	<aaxbb>	a	h	h	a	a	h	h	h	h	h	h	b	h	a	h	h	h	h	h	h	h	h	b	h	h	a	a	h	h	h	a	b	h	b	b	h	h	h	a	h	h	h	h	h	a	h
marker45492	Chr4	32183967	<aaxbb>	a	a	h	a	a	h	-	h	h	b	h	b	h	a	h	a	h	h	h	h	h	-	-	h	b	a	a	h	a	h	a	b	-	b	b	h	b	h	a	a	-	b	a	b	a	h
marker35028	Chr4	32281184	<aaxbb>	-	h	h	a	a	-	a	h	a	h	h	b	h	a	h	-	h	h	b	h	a	h	b	h	h	a	a	h	a	-	a	b	h	b	b	h	h	a	h	h	-	h	h	b	a	h
marker49672	Chr4	32404630	<aaxbb>	a	h	h	a	a	h	h	h	h	h	h	b	h	a	h	h	h	h	h	h	h	h	b	h	h	a	a	h	h	h	a	b	h	b	b	h	h	h	a	h	h	h	h	h	a	h
marker93121	Chr4	32458281	<aaxbb>	a	h	h	a	a	h	h	h	h	h	h	b	h	a	h	h	h	h	h	h	h	h	b	h	h	a	a	h	h	h	a	b	h	b	b	h	h	h	h	h	h	h	h	h	a	h
marker15892	Chr4	32480983	<aaxbb>	a	a	h	a	h	h	h	h	h	h	h	b	h	h	h	h	h	h	h	h	h	h	b	h	h	a	a	h	h	h	a	b	h	b	b	h	h	h	a	h	h	h	h	b	a	h
marker38473	Chr4	32618629	<aaxbb>	-	-	-	a	-	-	-	-	-	-	h	b	-	-	-	a	-	-	-	-	b	-	b	-	-	a	a	h	-	-	a	b	-	b	b	b	-	-	a	-	-	-	-	b	a	h
marker4958	Chr4	32703611	<aaxbb>	a	h	h	a	h	h	h	h	h	h	h	b	h	a	h	h	h	h	h	h	h	h	h	a	h	a	h	h	h	h	a	b	h	b	b	h	h	h	a	h	h	h	h	b	a	h
marker47244	Chr4	32704275	<aaxbb>	a	h	h	a	a	h	h	h	h	h	h	b	h	a	h	h	h	h	h	h	h	h	b	a	h	a	a	h	h	h	a	b	h	b	b	h	h	h	a	h	h	h	h	b	h	h
marker96702	Chr4	32705525	<aaxbb>	a	-	h	a	a	h	a	h	h	-	h	b	-	a	a	-	-	-	h	h	h	h	b	a	b	a	a	a	a	-	a	b	h	b	b	h	a	a	a	a	a	-	a	b	a	h
marker56812	Chr4	32723625	<aaxbb>	a	a	h	a	a	h	h	h	h	h	h	b	h	h	h	h	h	h	h	h	h	h	b	h	h	a	a	h	h	h	a	b	h	b	b	-	h	-	a	h	a	h	h	b	a	h
marker112071	Chr4	32769344	<aaxbb>	a	a	-	a	-	h	h	b	-	h	h	b	-	-	-	h	h	-	h	-	-	h	b	a	h	a	a	b	h	-	a	b	b	-	-	h	h	-	a	b	-	h	b	b	-	-
marker58566	Chr4	32784573	<aaxbb>	-	-	b	-	-	-	-	h	-	b	a	-	a	a	h	-	h	-	-	-	h	a	b	-	b	-	-	h	-	-	b	b	-	b	b	a	-	-	-	-	b	b	-	-	h	b
marker6040	Chr4	32944161	<aaxbb>	a	h	h	h	a	h	a	h	h	h	h	b	h	a	h	h	h	h	h	h	h	h	-	h	h	a	a	h	h	h	a	b	h	b	b	h	h	h	h	h	h	h	h	h	h	h
marker100934	Chr4	33050391	<aaxbb>	a	a	h	h	-	h	h	h	h	h	h	b	h	a	h	a	h	h	h	h	h	h	b	h	h	a	a	h	h	h	a	b	h	b	b	h	h	h	a	h	h	h	h	b	a	h
marker30774	Chr4	33508074	<aaxbb>	h	-	h	a	a	h	h	h	h	h	h	b	h	a	b	a	a	h	h	h	h	h	b	a	h	a	a	h	h	h	a	b	h	h	b	h	b	h	a	h	h	h	h	b	a	h
marker14365	Chr4	33523441	<aaxbb>	h	h	h	a	a	h	h	h	h	h	h	b	h	a	h	a	h	h	h	h	h	h	h	a	h	h	a	h	h	h	a	b	h	h	b	h	b	h	a	h	h	h	h	b	a	h
marker22843	Chr4	33572492	<aaxbb>	h	a	h	a	a	h	h	h	h	h	h	b	h	a	h	a	a	b	b	-	h	h	b	a	h	a	a	h	h	a	a	b	h	h	b	h	b	h	a	a	h	h	h	b	a	h
marker71763	Chr4	33600831	<aaxbb>	h	h	h	a	a	h	h	h	h	h	h	b	h	a	h	a	h	h	h	h	h	h	b	a	h	a	a	h	h	h	a	b	h	h	b	h	b	h	a	h	h	h	h	b	a	h
marker55492	Chr4	33656727	<aaxbb>	h	a	h	a	a	h	h	h	h	h	h	b	h	a	h	a	h	h	h	h	h	h	b	h	h	a	a	h	h	h	a	b	h	h	h	h	b	h	a	h	h	h	h	b	a	h
marker91660	Chr4	33687313	<aaxbb>	h	a	a	a	a	b	-	h	-	h	-	b	-	a	a	a	a	h	h	-	a	h	b	a	-	a	-	-	-	a	a	b	h	a	b	h	b	a	a	-	-	h	-	b	-	h
marker16597	Chr4	33692398	<aaxbb>	h	h	a	a	a	h	h	h	h	h	h	b	a	a	h	a	h	h	h	h	b	a	b	a	-	a	a	h	h	h	a	b	h	h	b	h	-	h	a	b	-	a	h	b	a	h
marker45021	Chr4	33740314	<aaxbb>	h	a	h	a	a	h	h	h	h	h	h	b	h	a	h	a	h	h	h	h	h	h	b	a	h	a	h	h	h	h	a	b	h	h	b	h	b	h	a	h	h	h	h	b	a	h
marker48798	Chr4	33748377	<aaxbb>	h	a	h	a	a	h	a	a	h	h	h	b	h	a	h	a	h	h	h	h	h	h	b	a	h	a	a	h	h	h	a	b	h	h	b	h	b	h	a	a	h	h	h	b	a	h
marker90106	Chr4	33760794	<aaxbb>	h	a	h	a	a	h	a	h	h	a	-	b	h	a	h	a	h	h	h	h	h	h	h	a	h	a	a	h	h	h	a	b	h	h	b	h	b	h	a	h	h	h	h	b	a	h
marker95452	Chr4	33786441	<aaxbb>	h	a	h	a	a	h	h	h	h	h	h	b	h	a	h	a	h	h	h	h	h	h	b	h	h	a	a	h	h	h	a	b	h	h	b	h	b	h	a	h	h	h	h	b	a	h
marker42463	Chr4	33793208	<aaxbb>	-	a	h	a	a	h	h	h	h	h	h	b	h	a	h	a	h	h	h	h	h	h	b	a	h	a	a	h	h	h	a	b	h	h	b	h	b	h	a	h	h	h	h	b	a	h
marker65644	Chr4	33805079	<aaxbb>	-	-	-	-	-	-	a	-	-	-	-	-	-	-	-	-	-	-	-	-	-	-	-	-	-	-	-	-	-	-	-	-	-	-	-	-	-	h	b	-	-	h	-	h	-	-
marker59032	Chr4	33867437	<aaxbb>	h	a	h	a	a	-	a	h	h	h	h	b	h	a	h	a	h	h	h	h	h	h	b	h	h	h	a	h	h	h	a	b	h	h	b	h	b	h	a	h	a	h	h	b	a	h
marker73830	Chr4	33936175	<aaxbb>	h	h	h	a	a	h	a	h	h	h	h	b	h	a	h	a	h	h	h	h	h	h	b	a	h	a	a	h	h	h	a	b	h	h	b	h	h	h	a	h	h	h	h	b	a	h
marker50665	Chr4	33952394	<aaxbb>	h	h	h	a	a	h	h	h	h	h	h	b	h	a	h	a	h	h	h	h	h	h	h	a	h	a	a	h	h	h	h	b	h	h	h	h	b	h	a	h	h	h	h	h	a	h
marker57261	Chr5	749442	<aaxbb>	-	-	b	-	-	-	-	-	-	-	-	-	-	-	-	-	-	-	-	-	-	-	-	-	-	-	-	-	-	-	-	-	-	-	-	-	-	-	-	-	-	-	-	-	-	-
marker3600	Chr5	1244849	<aaxbb>	a	a	h	b	h	a	h	b	h	h	h	a	b	h	a	b	h	a	h	b	h	a	a	h	h	b	h	h	a	h	h	h	b	a	a	h	h	b	h	h	h	h	h	h	h	h
marker67731	Chr5	1425222	<aaxbb>	a	a	h	b	h	a	b	b	a	h	h	a	b	h	a	b	h	a	h	b	h	a	a	b	h	b	h	a	a	h	h	h	b	a	a	h	h	b	h	h	h	h	h	h	h	h
marker8256	Chr5	1507604	<aaxbb>	a	h	h	b	h	a	h	b	h	h	h	h	b	h	a	b	h	a	h	b	h	a	a	b	h	b	h	h	a	h	h	h	b	a	a	h	h	b	h	h	h	h	h	h	h	h
marker11344	Chr5	1516088	<aaxbb>	a	h	h	b	h	a	h	h	a	h	h	a	b	h	a	b	h	a	h	b	h	a	a	b	h	b	h	h	a	h	h	h	b	a	a	h	h	b	h	h	h	h	h	h	h	h
marker98071	Chr5	1717882	<aaxbb>	a	a	h	b	h	a	h	b	h	h	h	a	b	h	a	b	h	a	h	b	h	a	a	b	h	b	h	h	a	h	h	h	b	a	a	h	h	b	h	h	h	h	h	h	h	h
marker82622	Chr5	1759308	<aaxbb>	-	-	-	b	b	a	b	b	-	-	-	a	b	h	a	h	-	-	-	-	h	-	-	b	b	b	-	-	-	-	-	a	-	a	a	h	-	b	b	-	-	b	b	-	h	-
marker18996	Chr5	1790167	<aaxbb>	a	h	h	b	h	a	b	b	a	h	h	a	b	h	a	b	h	a	h	b	h	a	a	b	h	b	h	h	a	h	h	h	b	a	a	h	h	b	a	h	h	h	h	h	h	h
marker105933	Chr5	1791020	<aaxbb>	a	h	h	b	h	a	b	h	a	h	h	a	b	h	a	b	h	a	h	b	h	a	a	b	h	b	h	h	a	h	h	h	h	a	a	h	h	b	h	h	h	h	h	h	h	h
marker24390	Chr5	1833780	<aaxbb>	a	h	h	b	h	a	b	b	a	h	h	a	-	h	h	b	-	a	h	b	h	a	a	h	h	b	h	h	a	h	h	h	b	a	a	h	h	b	h	h	h	h	h	h	h	h
marker94750	Chr5	1848517	<aaxbb>	a	a	h	b	-	a	b	-	a	-	h	a	b	a	-	b	-	a	-	b	h	-	a	b	a	b	h	h	a	h	a	-	b	a	a	h	h	-	h	-	a	h	a	h	h	h
marker98122	Chr5	1911333	<aaxbb>	a	-	-	b	h	a	-	-	a	b	h	-	-	-	a	-	-	-	-	b	a	-	-	-	h	b	-	h	-	b	-	a	-	a	a	b	-	-	a	-	-	h	-	a	h	-
marker24637	Chr5	1926818	<aaxbb>	a	h	h	b	b	a	b	b	h	h	h	a	b	h	a	b	h	a	h	b	h	a	a	b	h	b	h	h	a	h	h	h	b	a	a	h	h	b	h	-	h	h	h	h	h	h
marker67923	Chr5	1967697	<aaxbb>	a	a	h	b	h	a	b	h	a	h	h	a	b	h	a	b	h	a	h	b	h	a	a	b	h	b	h	h	a	h	h	h	b	a	a	h	h	b	h	b	h	h	h	h	h	h
marker77645	Chr5	1967811	<aaxbb>	-	-	h	b	-	-	-	b	-	b	h	-	b	b	-	-	-	-	b	-	b	-	-	b	-	b	b	h	-	-	h	b	b	-	-	h	h	b	b	h	-	b	-	h	b	b
marker105270	Chr5	2224796	<aaxbb>	-	-	-	-	-	-	-	-	-	-	-	-	-	-	-	-	-	-	-	-	-	-	-	-	-	-	-	-	-	-	-	-	-	-	-	-	-	-	-	-	b	-	-	-	-	-
marker84360	Chr5	2364067	<aaxbb>	-	-	h	b	-	a	a	a	-	a	-	-	-	a	-	a	h	-	-	h	-	h	a	-	b	b	-	h	h	-	a	b	a	-	b	a	h	-	h	-	h	b	-	b	b	-
marker21972	Chr5	2417639	<aaxbb>	a	h	h	b	h	a	h	h	h	h	h	h	b	h	a	b	b	a	h	h	h	a	h	h	h	b	h	h	a	h	h	h	b	a	a	h	h	b	h	h	h	h	h	h	a	h
marker11799	Chr5	2439400	<aaxbb>	-	-	h	-	-	a	-	b	-	h	h	h	-	-	a	b	b	-	-	-	-	a	-	b	h	b	h	h	a	-	b	a	b	a	-	b	-	b	a	-	-	-	-	a	a	b
marker49414	Chr5	2439439	<aaxbb>	-	h	-	b	b	-	b	b	-	-	-	b	b	-	a	b	b	-	-	b	-	-	-	b	h	b	-	b	a	-	b	h	b	-	a	h	-	-	a	-	-	b	b	a	a	b
marker64678	Chr5	2443103	<aaxbb>	a	h	h	b	h	a	h	b	h	h	h	h	b	h	a	b	b	a	h	-	h	-	a	b	h	h	h	h	a	h	b	h	h	h	a	h	h	b	a	h	h	h	h	h	a	h
marker26005	Chr5	2646828	<aaxbb>	b	b	b	b	-	a	b	b	b	h	h	h	b	b	a	b	b	a	a	b	h	a	a	b	h	b	h	h	-	h	b	b	b	a	a	b	h	-	-	-	h	b	b	-	a	h
marker16549	Chr5	3489341	<aaxbb>	b	h	h	b	h	h	h	b	h	h	h	h	b	h	a	b	b	h	h	b	h	a	h	b	h	b	h	h	a	h	b	h	b	a	a	h	b	b	a	b	h	h	h	a	a	h
marker51781	Chr5	3780396	<aaxbb>	b	h	h	b	a	h	b	h	b	h	h	h	b	h	a	b	b	h	h	b	h	a	h	b	h	b	h	h	a	h	b	h	b	h	a	h	h	b	a	b	h	h	h	a	a	h
marker90399	Chr5	3892904	<aaxbb>	b	h	h	b	a	h	b	b	-	h	h	h	b	h	a	b	b	h	h	b	h	a	h	h	h	b	h	h	a	h	b	h	b	a	a	h	b	b	a	b	a	a	h	a	a	h
marker66733	Chr5	3988350	<aaxbb>	h	h	h	b	a	h	h	h	h	h	h	h	b	h	a	b	b	h	h	b	h	a	h	h	h	h	h	h	a	h	b	h	b	a	a	h	h	b	a	b	h	a	h	a	a	h
marker55359	Chr5	4118286	<aaxbb>	b	-	h	b	a	h	b	b	-	-	h	h	b	h	a	b	b	a	h	b	h	a	h	b	h	b	-	h	a	b	b	h	b	h	a	h	b	b	-	b	-	a	a	a	-	h
marker17021	Chr5	4294679	<aaxbb>	b	h	h	b	h	h	h	b	b	h	h	h	b	h	a	b	b	a	h	b	h	a	h	h	h	h	h	h	a	h	h	h	h	a	a	h	b	b	a	b	h	a	h	a	a	h
marker11110	Chr5	4316202	<aaxbb>	b	h	h	h	h	h	h	h	h	h	h	h	b	h	a	b	b	h	h	h	h	a	h	h	h	b	h	h	a	h	h	h	b	a	a	h	h	b	a	b	h	a	h	a	a	h
marker22659	Chr5	4323382	<aaxbb>	-	a	h	-	-	b	h	b	-	-	h	a	b	h	a	-	-	a	-	b	a	a	a	b	h	b	h	h	a	h	h	a	b	a	a	a	b	-	a	b	a	a	a	a	a	a
marker51934	Chr5	4327311	<aaxbb>	b	h	h	b	a	b	h	h	b	h	h	h	b	h	a	b	b	h	h	b	h	a	h	b	h	b	h	h	a	h	h	h	b	a	a	h	h	b	a	b	h	a	h	a	a	h
marker43357	Chr5	4431621	<aaxbb>	b	h	h	b	b	h	b	b	b	h	h	h	b	h	a	b	b	a	h	b	h	a	h	b	-	b	h	h	a	h	h	h	b	h	a	b	h	b	a	-	h	a	h	a	a	h
marker40764	Chr5	4442159	<aaxbb>	-	b	h	b	a	-	-	b	b	-	a	-	-	b	-	-	-	a	-	-	h	-	a	b	-	b	a	h	-	b	h	-	-	a	a	-	b	-	a	-	h	-	a	a	-	-
marker64091	Chr5	4458988	<aaxbb>	b	h	h	b	h	h	h	b	h	h	h	h	b	h	a	b	b	h	h	b	h	a	h	b	h	b	h	-	a	h	h	h	b	h	h	h	h	b	a	b	h	a	h	h	a	h
marker13735	Chr5	4478807	<aaxbb>	b	h	h	b	h	h	b	b	b	h	h	h	b	h	a	b	b	h	h	b	h	a	h	b	h	b	h	h	a	h	h	h	b	a	a	h	h	b	a	b	h	a	h	a	a	h
marker107099	Chr5	4489571	<aaxbb>	b	h	h	b	h	h	h	b	b	h	h	h	b	h	a	b	b	a	h	b	h	a	h	b	h	b	h	h	a	h	h	h	b	a	a	h	h	h	a	b	h	a	h	a	a	h
marker49453	Chr5	4493764	<aaxbb>	b	h	h	b	-	h	b	b	b	h	h	h	b	h	a	b	b	a	h	b	h	a	h	b	h	b	h	h	a	h	h	h	b	a	a	h	h	b	a	b	h	h	h	a	a	h
marker47329	Chr5	4505431	<aaxbb>	-	h	-	b	-	-	h	h	-	h	-	-	-	-	a	-	b	h	-	-	-	a	-	-	-	-	-	h	a	-	-	h	-	a	a	-	-	-	h	-	-	a	h	a	a	-
marker4803	Chr5	4558385	<aaxbb>	b	h	h	b	h	h	h	b	b	h	h	h	b	h	a	b	b	h	h	-	a	a	h	b	h	b	h	h	a	h	-	-	b	a	a	h	b	b	a	b	-	a	b	a	a	h
marker102672	Chr5	4602919	<aaxbb>	b	-	a	b	-	-	-	b	-	h	a	-	b	b	a	b	b	h	b	-	h	a	a	b	-	-	h	h	a	-	h	h	-	a	a	h	-	b	a	-	a	a	-	a	a	b
marker70887	Chr5	4610380	<aaxbb>	b	h	h	b	h	h	h	b	b	h	h	h	h	h	a	b	b	h	h	b	h	a	h	h	h	b	h	h	a	h	h	h	b	a	a	h	h	b	h	b	h	a	h	a	a	h
marker22180	Chr5	4611013	<aaxbb>	b	h	h	b	h	b	b	b	b	h	h	h	b	h	a	b	b	a	h	b	h	a	h	b	h	b	a	h	a	h	h	h	h	a	a	h	b	b	-	b	-	a	h	a	a	h
marker16628	Chr5	5145944	<aaxbb>	b	h	h	b	h	h	h	h	b	h	b	h	h	h	a	b	b	a	h	b	h	a	h	b	h	b	h	h	a	h	h	h	b	a	a	h	h	b	h	b	a	a	b	a	a	h
marker34680	Chr5	5182957	<aaxbb>	b	a	h	b	h	-	b	b	-	h	b	-	b	h	-	b	b	h	-	b	-	a	h	b	-	b	h	h	-	h	-	h	b	a	-	b	b	b	b	-	a	a	b	a	a	b
marker6569	Chr5	5237062	<aaxbb>	b	h	h	b	h	h	h	b	b	h	h	h	h	h	a	b	b	a	h	b	h	a	h	b	h	b	h	h	a	h	h	h	b	a	a	h	b	b	h	b	a	a	b	a	a	h
marker77276	Chr5	5293073	<aaxbb>	b	h	h	b	a	h	a	b	b	h	b	h	-	h	a	b	h	h	h	b	h	a	h	b	h	b	h	h	a	h	h	h	b	a	a	a	h	b	h	-	a	a	b	a	a	h
marker30083	Chr5	5309950	<aaxbb>	b	h	h	b	h	h	h	h	b	h	b	h	h	h	a	b	b	h	h	b	h	a	h	b	h	b	h	h	a	h	h	h	b	a	a	h	h	h	h	b	a	a	h	a	a	h
marker27957	Chr5	5328454	<aaxbb>	-	h	h	b	h	a	h	b	b	h	b	h	b	h	a	-	-	a	h	b	h	a	a	b	h	b	h	h	a	h	h	h	b	a	a	h	b	b	h	b	a	a	b	a	a	h
marker69580	Chr5	5330544	<aaxbb>	b	h	h	b	h	h	h	b	b	h	b	h	b	h	a	b	b	h	h	b	h	a	h	b	h	b	h	h	a	h	h	h	b	h	a	h	h	b	h	b	a	a	b	a	a	h
marker36826	Chr5	5336991	<aaxbb>	-	-	-	-	h	-	-	b	-	-	b	h	b	-	a	b	b	-	-	b	-	a	h	b	h	b	-	h	-	-	h	-	-	-	a	h	b	-	-	-	-	a	-	a	a	-
marker63106	Chr5	5360599	<aaxbb>	b	a	h	b	-	h	a	b	-	h	b	h	b	h	a	b	b	a	h	b	h	a	h	b	h	b	h	h	a	h	-	h	b	a	a	h	b	b	h	b	a	a	-	a	a	h
marker112982	Chr5	5360891	<aaxbb>	b	h	h	b	h	b	h	b	b	h	b	h	b	h	a	b	b	a	h	b	h	a	a	b	h	b	h	h	a	h	h	h	-	a	a	h	b	b	h	b	a	a	-	a	a	a
marker66826	Chr5	5378155	<aaxbb>	b	b	h	b	h	h	b	b	b	h	b	h	b	h	a	b	b	h	h	b	h	a	h	b	h	b	h	h	a	h	-	h	b	a	a	h	b	b	h	b	a	a	b	a	a	h
marker72997	Chr5	5410228	<aaxbb>	b	h	h	b	h	h	b	b	b	h	b	h	b	h	a	b	h	a	h	b	h	a	h	b	a	b	h	-	a	h	h	h	b	h	a	h	h	b	h	b	a	a	b	a	a	h
marker48708	Chr5	5447289	<aaxbb>	b	h	h	h	h	h	h	b	b	h	b	h	b	h	a	b	h	h	h	b	h	h	h	b	h	b	h	h	a	h	h	h	b	a	a	h	h	b	h	b	a	h	b	a	a	h
marker63818	Chr5	5452544	<aaxbb>	b	h	h	b	h	h	b	b	-	h	b	h	b	h	h	b	b	h	h	b	h	h	h	b	h	b	h	h	h	h	h	h	b	h	h	h	h	b	h	b	h	h	b	h	h	h
marker34484	Chr5	5454274	<aaxbb>	h	h	h	b	h	h	h	b	b	h	b	h	b	h	a	b	h	h	h	h	h	a	h	b	h	b	h	h	a	h	h	h	b	a	a	h	h	b	h	b	a	a	b	a	a	h
marker26728	Chr5	5454429	<aaxbb>	b	h	h	h	h	h	h	h	b	h	b	h	b	h	a	b	b	h	h	b	h	a	h	b	h	h	h	h	a	h	h	h	b	a	a	h	h	b	h	b	a	a	h	a	a	h
marker61665	Chr5	5466554	<aaxbb>	b	h	h	b	h	h	h	b	h	h	b	h	b	b	a	b	b	a	h	b	h	a	h	b	h	b	h	h	a	h	a	h	b	a	a	h	b	b	h	b	a	a	b	a	a	h
marker8706	Chr5	5530194	<aaxbb>	-	-	-	-	h	-	-	-	-	a	b	-	-	-	a	-	-	-	a	-	a	a	b	-	-	-	-	h	a	b	-	-	b	a	a	h	-	b	-	b	-	a	-	a	a	-
marker45229	Chr5	5594308	<aaxbb>	-	h	a	-	-	b	h	-	-	h	-	-	-	-	-	-	b	h	-	-	-	-	-	-	h	-	-	b	a	-	-	a	-	-	-	h	-	-	-	-	a	a	-	a	a	a
marker86933	Chr5	5660564	<aaxbb>	-	b	-	b	h	-	h	b	b	-	b	h	b	-	-	-	b	a	h	b	h	a	-	b	h	b	h	h	a	-	b	b	-	a	a	b	b	b	-	b	-	a	-	a	a	h
marker12637	Chr5	5683449	<aaxbb>	-	h	h	b	h	-	b	b	b	-	b	h	b	h	a	-	b	a	h	b	h	a	b	b	h	b	h	h	a	h	h	h	b	a	a	h	h	-	b	-	a	a	-	a	-	h
marker12383	Chr5	5761769	<aaxbb>	b	b	h	b	h	-	b	b	-	h	b	h	b	-	a	b	b	a	h	b	h	a	h	b	h	b	b	h	a	-	-	h	b	a	a	a	b	b	b	b	a	a	b	a	a	h
marker20508	Chr5	5795463	<aaxbb>	-	-	h	b	h	h	h	-	b	h	-	h	b	h	a	b	b	a	-	b	-	a	h	b	-	b	h	h	a	-	h	h	-	a	a	-	b	b	h	b	a	a	b	a	a	-
marker110957	Chr5	5824767	<aaxbb>	b	-	b	b	-	-	b	h	b	a	b	h	b	h	a	b	b	h	h	b	a	a	h	b	b	b	h	b	-	b	-	h	b	a	-	h	b	-	h	-	-	a	b	a	a	a
marker97395	Chr5	5844984	<aaxbb>	b	b	b	b	h	h	b	b	-	h	b	h	b	h	a	b	b	-	h	b	h	a	h	b	h	b	b	h	a	a	h	h	b	a	a	h	b	b	h	b	a	a	b	a	a	h
marker3011	Chr5	5853985	<aaxbb>	b	h	h	b	h	h	h	b	b	h	b	h	h	h	a	b	h	a	h	h	h	a	h	b	h	h	h	h	a	h	h	h	b	a	a	h	h	b	h	b	a	a	b	a	a	h
marker79298	Chr5	5879927	<aaxbb>	b	-	h	b	h	a	b	b	b	h	b	h	b	h	a	b	b	-	h	-	h	a	h	b	a	b	h	h	a	h	h	h	b	a	a	h	b	b	a	b	a	a	-	a	a	h
marker57854	Chr5	5881067	<aaxbb>	b	h	h	b	h	h	-	b	b	h	b	h	b	-	a	-	b	a	h	b	a	a	-	b	h	b	h	h	a	h	h	h	b	a	a	h	-	b	h	b	a	a	-	a	a	a
marker39089	Chr5	5889293	<aaxbb>	b	h	-	b	-	h	b	b	b	h	b	-	b	-	a	b	b	a	a	-	b	a	h	b	-	b	h	h	a	h	h	b	b	a	a	-	b	b	a	b	a	a	b	a	a	a
marker5668	Chr5	5909913	<aaxbb>	b	h	h	b	h	h	h	b	b	h	b	h	b	h	a	b	h	a	h	b	h	a	h	b	h	b	h	h	a	h	h	h	h	a	a	h	h	b	h	b	a	a	b	a	a	h
marker58426	Chr5	5917592	<aaxbb>	b	-	h	b	h	-	b	b	b	h	b	h	b	h	a	b	-	-	h	b	h	-	b	b	a	b	h	h	-	-	h	b	b	a	a	h	b	b	h	b	-	a	b	a	a	h
marker11312	Chr5	5921563	<aaxbb>	b	h	h	b	h	h	h	b	b	h	h	h	h	h	a	b	b	h	h	b	h	a	h	b	h	b	h	h	a	h	h	h	b	a	a	h	h	b	h	b	a	h	h	a	a	h
marker36657	Chr5	6015027	<aaxbb>	b	h	h	b	h	h	h	h	b	h	b	h	b	h	a	b	h	h	h	b	h	a	h	b	h	b	h	h	a	h	h	h	b	a	a	h	b	b	h	b	a	a	b	a	a	h
marker70256	Chr5	6042650	<aaxbb>	b	h	h	b	h	h	h	b	h	h	-	h	b	h	a	b	b	h	h	b	h	a	h	b	h	h	h	h	a	h	h	h	b	a	a	h	h	b	h	b	a	h	b	a	a	h
marker64665	Chr5	6080417	<aaxbb>	b	h	h	b	h	h	b	h	h	h	b	h	b	h	a	b	b	h	h	b	h	a	h	h	h	b	h	h	a	h	h	h	b	a	a	h	h	h	h	b	a	a	b	a	a	h
marker11541	Chr5	6130362	<aaxbb>	b	-	b	-	a	-	-	h	b	a	b	b	b	-	a	-	-	h	h	-	a	a	h	b	-	-	-	h	a	a	h	a	b	a	a	h	b	-	-	-	-	a	-	-	-	-
marker39283	Chr5	6140999	<aaxbb>	b	b	h	b	b	h	h	b	b	h	b	h	b	h	a	b	b	a	h	b	h	a	h	b	a	h	h	h	a	h	h	h	b	a	a	h	b	b	h	b	a	a	b	a	a	h
marker51060	Chr5	6152219	<aaxbb>	-	h	h	-	-	-	-	b	-	-	b	-	b	-	a	b	b	h	h	b	h	a	h	b	h	b	-	h	a	-	h	a	b	a	a	h	b	b	a	-	-	h	b	a	a	-
marker37818	Chr5	6171557	<aaxbb>	b	h	h	b	h	h	h	b	b	b	b	h	h	h	a	b	b	a	h	b	h	a	h	b	h	b	h	h	a	h	h	h	b	h	a	h	h	b	h	b	a	a	h	a	a	h
marker16186	Chr5	6204729	<aaxbb>	-	-	-	-	-	-	-	-	-	-	b	-	-	-	a	-	-	-	-	-	-	-	-	-	-	-	-	b	-	-	-	-	b	a	-	-	-	-	-	-	-	-	-	a	a	h
marker13811	Chr5	6214704	<aaxbb>	b	h	h	b	h	h	h	b	b	h	b	h	b	h	a	b	b	h	h	b	h	a	h	b	h	b	h	h	-	h	h	h	h	a	a	h	h	b	h	b	a	a	b	a	a	h
marker106730	Chr5	6240383	<aaxbb>	b	h	h	b	h	h	-	b	b	h	b	h	b	h	a	b	h	h	h	b	h	a	h	-	h	h	h	h	a	-	h	h	b	a	a	h	h	-	-	b	a	a	b	a	a	h
marker71682	Chr5	6254630	<aaxbb>	b	a	h	b	h	b	h	b	-	b	b	b	b	h	a	b	-	a	b	b	h	-	-	b	b	b	b	h	-	-	a	h	b	a	a	h	h	b	b	b	a	a	-	-	a	-
marker55533	Chr5	6261220	<aaxbb>	-	h	a	-	-	-	b	-	-	a	b	-	-	h	-	b	b	a	-	-	h	a	a	b	h	b	h	h	-	-	b	-	b	-	a	-	b	b	-	b	-	a	-	-	-	h
marker77455	Chr5	6287641	<aaxbb>	-	-	-	b	-	-	-	b	-	h	-	-	b	-	-	-	-	-	-	-	a	-	-	-	-	-	-	h	a	-	-	b	b	-	-	-	-	-	-	-	-	-	-	a	-	-
marker54753	Chr5	6312210	<aaxbb>	b	h	h	b	h	h	b	b	b	h	b	h	b	h	a	b	b	h	b	b	h	a	h	b	h	b	h	h	a	h	a	h	b	a	a	h	h	b	a	b	a	a	b	a	a	h
marker54078	Chr5	6314133	<aaxbb>	b	h	h	b	h	h	h	b	b	h	b	h	b	h	a	b	b	h	h	b	h	a	h	b	h	b	h	h	a	h	h	h	b	a	a	h	h	b	h	b	a	h	b	a	a	h
marker87023	Chr5	6332261	<aaxbb>	b	h	h	b	h	h	h	b	b	h	b	h	b	h	a	b	b	h	h	b	h	a	h	b	h	b	h	h	a	h	h	h	b	a	a	h	h	b	h	b	a	a	b	a	a	h
marker37153	Chr5	6354156	<aaxbb>	b	h	h	b	-	h	h	b	b	a	b	a	b	a	a	b	b	h	h	-	h	a	h	b	h	b	h	h	a	a	h	h	b	a	a	h	b	b	h	-	a	a	b	a	a	h
marker24577	Chr5	6359798	<aaxbb>	b	h	h	b	h	h	b	b	b	h	b	h	h	h	a	b	b	a	h	b	h	a	h	b	h	b	h	h	a	h	h	h	b	h	a	h	h	b	h	b	a	a	h	a	a	h
marker17661	Chr5	6430477	<aaxbb>	b	a	h	b	a	-	b	b	b	h	b	h	b	a	a	-	b	-	-	b	h	a	-	b	-	b	a	h	a	h	h	-	b	a	a	h	-	-	-	b	a	a	b	a	a	-
marker1632	Chr5	6437205	<aaxbb>	b	b	h	b	h	a	b	b	b	h	b	b	b	h	a	b	b	a	h	b	h	a	h	b	h	b	a	h	-	b	-	h	b	a	a	h	b	b	h	-	-	-	b	a	a	h
marker109218	Chr5	6459503	<aaxbb>	-	h	a	b	-	h	b	b	-	-	b	h	b	a	-	-	b	a	-	b	h	a	h	b	h	b	a	h	a	a	-	h	b	a	a	-	h	b	h	b	-	a	-	a	h	h
marker78374	Chr5	6463931	<aaxbb>	b	h	h	b	h	h	h	b	b	h	b	h	b	h	a	b	b	h	h	b	h	a	h	b	h	b	h	h	a	h	h	h	b	a	a	h	b	b	h	b	a	h	b	a	a	h
marker46753	Chr5	6464595	<aaxbb>	-	h	h	b	h	h	b	b	b	h	b	h	b	h	-	b	b	a	h	b	h	a	h	b	b	b	b	h	a	h	h	h	h	a	a	h	b	b	h	b	a	a	b	a	a	h
marker67425	Chr5	6465233	<aaxbb>	-	-	-	-	-	b	-	b	b	b	b	b	b	h	a	h	b	-	b	b	h	a	h	b	a	b	h	h	a	-	h	-	b	a	-	-	-	b	h	b	a	a	b	-	a	-
marker93285	Chr5	6477613	<aaxbb>	b	h	h	b	h	h	b	b	b	h	b	h	b	h	h	b	h	a	h	b	h	a	h	b	h	b	h	h	a	h	h	h	b	a	a	h	h	h	h	b	a	a	b	a	a	h
marker72226	Chr5	6491118	<aaxbb>	b	-	a	b	a	-	-	-	-	-	-	a	-	-	a	-	-	-	h	b	h	a	-	-	h	-	-	h	a	b	h	-	b	a	a	-	-	b	-	-	a	a	-	a	a	-
marker46848	Chr5	6514932	<aaxbb>	h	h	h	h	h	h	h	h	b	h	b	h	b	h	a	b	b	h	h	b	h	h	h	b	h	b	h	h	a	h	h	h	b	a	a	h	h	b	h	b	a	a	b	a	a	h
marker39998	Chr5	6533295	<aaxbb>	-	h	h	b	b	h	b	b	b	h	b	-	b	h	a	b	b	a	b	b	h	-	h	b	-	b	h	h	a	h	h	h	b	a	a	h	b	b	a	-	a	a	b	a	a	h
marker35552	Chr5	6648180	<aaxbb>	b	h	h	b	a	h	b	h	b	h	b	h	b	h	a	b	b	h	h	b	h	a	h	b	h	b	h	h	a	h	h	h	b	a	a	h	b	b	h	b	a	a	b	a	a	h
marker106295	Chr5	6649628	<aaxbb>	b	b	h	b	b	b	b	b	b	h	b	h	b	h	a	b	b	h	b	b	h	a	h	b	h	b	b	h	a	h	b	h	b	a	a	h	b	b	b	b	-	h	b	a	a	h
marker78740	Chr5	6671569	<aaxbb>	h	h	h	h	h	h	h	b	b	h	b	h	b	h	a	b	b	h	h	b	h	a	h	b	h	b	h	h	h	h	h	h	b	a	a	h	h	h	h	b	a	a	b	a	a	h
marker95390	Chr5	6685056	<aaxbb>	-	-	h	b	a	-	-	b	-	h	-	h	b	-	a	-	-	-	b	b	-	-	-	b	-	b	-	a	-	a	h	-	b	-	a	h	-	b	a	-	a	-	-	a	a	-
marker109335	Chr5	6696557	<aaxbb>	b	h	h	b	h	h	h	b	b	-	b	h	b	h	a	b	b	h	h	b	h	h	h	b	h	b	h	h	a	h	b	h	b	a	a	h	b	b	h	b	a	h	b	a	a	h
marker100308	Chr5	6722867	<aaxbb>	b	h	h	b	h	h	h	b	b	h	b	h	b	h	a	b	h	h	h	b	h	a	h	b	h	b	h	h	a	h	h	h	b	a	h	h	h	b	h	b	a	a	b	a	a	h
marker53629	Chr5	6742089	<aaxbb>	-	b	-	-	-	-	-	-	-	-	b	-	-	-	-	-	-	-	-	-	-	-	-	-	-	b	-	-	-	-	-	-	-	a	-	h	b	-	-	-	-	-	-	-	a	-
marker81198	Chr5	6792691	<aaxbb>	b	h	h	h	h	h	h	b	b	h	b	h	b	h	a	b	b	h	h	b	h	a	h	b	h	b	h	h	a	a	h	h	b	a	a	h	h	b	h	b	a	a	b	a	a	h
marker7216	Chr5	6805590	<aaxbb>	b	h	h	b	h	h	h	b	b	h	b	h	b	h	a	b	b	h	h	b	h	a	h	b	h	b	h	h	a	a	h	h	b	a	a	h	h	b	h	b	a	a	b	a	a	h
marker25237	Chr5	7057470	<aaxbb>	b	h	h	b	h	h	h	b	b	h	b	h	b	h	a	b	h	a	h	b	h	h	h	b	h	b	h	h	a	a	h	h	b	a	a	h	b	b	h	b	a	h	b	a	a	a
marker53577	Chr5	7321949	<aaxbb>	b	h	h	b	h	h	h	b	b	h	b	h	b	b	a	b	b	a	h	b	h	h	h	b	h	b	h	h	a	a	b	h	b	a	a	h	h	b	h	b	-	h	b	a	a	a
marker73446	Chr5	7357174	<aaxbb>	-	a	a	a	-	a	-	a	a	-	a	a	-	-	a	-	a	a	a	-	a	a	-	a	a	a	a	-	-	a	-	-	a	-	-	a	a	-	a	-	-	-	-	a	-	-
marker44386	Chr5	7414352	<aaxbb>	b	h	h	b	h	h	h	b	b	h	h	h	b	h	a	b	b	h	h	b	h	h	h	b	h	b	h	h	a	a	h	h	b	a	a	h	b	b	h	b	h	h	b	a	a	a
marker11274	Chr5	7461637	<aaxbb>	b	h	h	b	h	h	b	b	b	h	b	h	b	h	a	b	b	a	h	b	h	h	h	b	h	b	h	h	a	h	h	h	b	a	a	h	h	b	h	b	a	h	b	h	h	a
marker51883	Chr5	7473828	<aaxbb>	-	-	-	-	-	b	-	-	-	-	-	-	-	-	-	-	-	-	-	-	-	-	-	-	-	-	-	-	-	-	b	-	-	-	b	-	-	-	-	-	-	-	-	-	-	-
marker72639	Chr5	7895360	<aaxbb>	-	-	-	-	-	-	h	b	-	-	b	a	-	-	-	b	-	a	h	b	b	h	-	b	-	b	-	h	-	-	b	b	-	a	a	b	b	-	a	b	a	h	-	a	-	a
marker59366	Chr5	8024244	<aaxbb>	-	-	-	-	-	-	-	a	-	b	-	-	-	-	a	-	-	-	-	-	-	-	-	-	-	-	-	-	-	-	-	-	-	-	-	-	-	-	-	-	-	-	-	-	h	-
marker52811	Chr5	8464939	<aaxbb>	-	-	-	b	-	-	-	-	b	-	b	-	-	-	-	-	-	b	-	b	b	b	b	-	-	b	b	-	-	b	b	b	b	-	-	-	b	b	-	b	-	-	-	-	-	-
marker72373	Chr5	8828229	<aaxbb>	-	-	-	-	-	-	-	-	-	-	-	-	-	-	-	-	-	-	-	-	-	b	-	-	a	-	-	a	-	-	-	-	-	-	-	-	-	-	-	-	-	-	-	-	-	b
marker59923	Chr5	10018433	<aaxbb>	-	-	-	-	-	-	-	-	-	-	-	-	-	-	-	-	-	-	-	-	-	-	-	-	-	-	-	-	-	-	-	-	-	-	-	-	-	-	-	-	-	-	-	-	h	-
marker108345	Chr5	10266098	<aaxbb>	-	-	h	-	a	h	h	-	b	-	-	-	-	-	-	-	-	-	-	-	-	a	-	-	-	b	b	-	-	-	-	-	b	-	-	b	b	-	-	-	a	-	-	-	h	-
marker2512	Chr5	10477158	<aaxbb>	-	h	h	b	h	h	h	b	-	a	b	a	b	b	-	b	h	a	a	b	h	h	b	b	h	b	b	h	a	h	h	h	b	-	a	b	b	b	h	b	a	h	b	a	h	a
marker99949	Chr5	11348362	<aaxbb>	-	-	-	-	-	-	-	-	-	-	-	-	-	-	-	-	-	-	-	-	-	-	-	-	-	-	-	-	-	-	-	-	b	-	-	-	-	-	-	-	-	-	-	-	-	-
marker60746	Chr5	11787852	<aaxbb>	-	-	-	-	-	-	-	-	-	-	-	-	-	-	-	a	-	-	-	-	-	-	-	-	-	-	-	-	-	-	-	-	-	-	-	-	-	-	-	-	-	-	-	-	a	-
marker104897	Chr5	11791407	<aaxbb>	b	b	-	-	b	b	a	-	-	-	b	-	b	b	-	b	-	b	-	b	-	-	-	-	b	-	-	b	-	b	-	-	-	-	-	b	b	-	-	-	b	h	-	h	-	b
marker44715	Chr5	11911142	<aaxbb>	-	-	-	-	-	-	-	-	-	-	-	-	-	-	-	-	-	-	-	-	-	-	-	-	-	-	-	-	-	-	-	-	-	-	-	-	-	-	-	-	-	-	-	-	-	-
marker73361	Chr5	12126639	<aaxbb>	b	h	h	h	h	h	h	b	b	a	b	h	b	b	a	b	h	h	a	b	h	h	h	b	h	b	b	h	a	a	h	h	b	a	a	b	h	b	h	b	a	h	b	a	h	a
marker65479	Chr5	12616764	<aaxbb>	b	h	h	h	h	h	h	b	b	a	b	h	b	b	a	b	h	h	a	b	h	h	b	b	h	b	b	h	a	h	h	h	b	a	a	b	h	b	h	b	a	h	b	a	h	a
marker32086	Chr5	12686202	<aaxbb>	-	-	a	-	-	-	-	b	b	a	-	h	-	-	-	-	-	-	-	b	-	-	-	-	-	b	-	h	a	-	h	h	b	a	a	b	-	-	-	b	a	h	-	-	-	-
marker68089	Chr5	12862136	<aaxbb>	b	h	a	-	a	a	a	-	b	a	b	a	b	b	a	-	a	a	a	-	-	a	h	-	a	-	b	a	a	a	a	a	-	a	a	b	b	b	a	-	a	h	b	a	a	a
marker106989	Chr5	13454127	<aaxbb>	b	h	h	h	h	h	h	b	b	a	b	h	b	b	a	b	h	h	a	b	h	h	h	b	h	b	b	h	a	a	h	h	b	a	a	b	b	b	h	b	a	h	b	a	h	a
marker54476	Chr5	13673300	<aaxbb>	-	h	h	h	-	h	h	b	-	a	b	-	-	b	a	b	h	h	a	b	h	a	b	b	a	b	-	h	a	a	h	b	b	a	a	b	h	b	h	b	a	b	-	a	h	a
marker48702	Chr5	13706937	<aaxbb>	b	h	h	h	h	h	h	b	b	a	b	h	b	b	h	b	h	a	a	b	h	h	b	b	h	b	b	h	a	h	h	h	b	a	a	b	h	b	h	b	a	b	b	a	h	a
marker14604	Chr5	13768212	<aaxbb>	b	-	h	-	h	-	-	b	b	a	b	-	b	b	-	b	h	b	a	b	-	h	b	b	-	b	-	a	a	h	h	-	b	a	a	b	b	b	h	b	a	b	b	a	h	a
marker53991	Chr5	13799355	<aaxbb>	-	-	b	-	-	-	-	-	-	-	-	-	-	-	-	-	-	-	-	-	-	-	-	-	-	a	-	-	-	-	b	-	a	-	-	-	-	-	-	-	-	-	-	-	-	-
marker90819	Chr5	13854480	<aaxbb>	b	-	b	b	b	b	b	b	b	-	b	b	-	b	-	b	b	-	-	b	b	b	b	b	b	b	b	b	-	-	b	b	b	-	-	b	b	b	b	b	-	b	b	-	b	-
marker108101	Chr5	13966151	<aaxbb>	-	-	h	-	h	-	b	b	b	a	b	h	b	b	-	b	h	a	-	b	h	-	-	b	h	b	b	h	a	a	h	h	b	a	a	b	b	b	b	-	a	b	-	a	h	a
marker66536	Chr5	13982731	<aaxbb>	-	-	h	h	h	a	-	-	b	a	-	-	b	-	a	-	-	-	-	b	h	-	-	-	-	-	-	a	-	h	-	-	b	a	a	b	b	b	-	-	-	b	-	-	h	a
marker53552	Chr5	14030954	<aaxbb>	b	h	h	h	h	h	h	b	b	a	b	h	b	b	a	b	h	h	a	b	h	h	h	b	h	b	b	h	a	a	h	h	b	h	a	b	h	h	h	b	a	h	b	a	h	h
marker10211	Chr5	14159151	<aaxbb>	b	-	-	h	b	h	h	b	b	a	b	h	b	b	a	b	h	a	a	b	h	h	b	b	b	b	b	h	a	a	h	h	b	a	a	b	b	b	h	b	a	b	b	a	h	a
marker99802	Chr5	14170496	<aaxbb>	b	a	h	h	h	h	b	b	b	a	b	h	b	b	a	b	-	h	a	b	h	h	b	b	h	b	h	h	a	a	h	h	b	a	a	b	b	b	a	b	a	b	b	a	h	a
marker108774	Chr5	14190212	<aaxbb>	b	a	h	h	h	h	-	b	h	a	b	h	b	b	a	b	h	h	a	b	h	h	b	b	h	b	b	h	h	h	h	h	h	a	a	b	h	b	h	b	a	b	h	a	h	a
marker26625	Chr5	14199279	<aaxbb>	b	a	h	h	h	h	h	b	b	a	b	h	b	h	a	b	h	h	a	b	h	h	h	b	h	b	b	h	a	a	h	h	b	a	a	b	b	h	h	b	a	h	b	a	h	a
marker3691	Chr5	14214276	<aaxbb>	b	h	h	h	h	h	h	b	b	a	b	h	b	b	a	b	h	a	a	b	h	h	h	b	h	b	b	h	a	a	h	h	b	a	a	b	b	b	h	b	a	b	b	a	h	a
marker83073	Chr5	14231553	<aaxbb>	b	a	b	-	a	-	-	b	-	-	b	-	b	-	a	b	-	a	-	-	-	b	b	-	-	b	b	h	a	a	-	-	b	-	a	-	b	b	b	-	-	b	b	-	-	a
marker79317	Chr5	14468567	<aaxbb>	-	-	b	-	-	-	-	-	-	-	-	-	-	-	-	-	-	-	-	-	-	b	-	-	-	-	-	-	-	-	-	-	-	-	-	-	-	-	-	-	-	-	-	-	-	-
marker110866	Chr5	14906532	<aaxbb>	b	h	h	h	h	h	h	b	b	a	b	h	b	b	a	b	h	h	a	b	h	h	b	b	h	b	b	h	a	a	h	h	b	h	a	b	h	b	h	b	a	b	b	a	h	a
marker74661	Chr5	14923350	<aaxbb>	b	h	h	h	h	h	b	b	b	a	b	h	b	b	a	b	h	h	a	b	h	h	h	b	h	b	b	h	a	a	h	h	b	a	a	b	h	b	h	b	a	h	b	h	h	a
marker92734	Chr5	14923692	<aaxbb>	b	a	h	h	h	h	h	b	b	a	b	h	b	b	a	b	h	h	a	b	h	h	h	b	h	b	b	h	a	a	h	h	b	a	a	b	h	b	h	b	a	b	b	a	h	a
marker29181	Chr5	15021545	<aaxbb>	b	a	h	h	h	h	b	b	-	a	b	h	-	h	a	b	a	a	a	b	h	a	b	b	h	b	h	h	a	a	h	h	b	a	a	b	b	b	h	b	a	b	b	a	h	a
marker45964	Chr5	15045635	<aaxbb>	b	h	h	h	h	h	b	b	b	a	b	h	b	b	a	b	h	a	a	h	h	h	-	b	h	b	b	h	a	a	-	h	b	a	a	b	b	b	h	b	-	b	b	a	h	a
marker112794	Chr5	15077272	<aaxbb>	b	h	h	h	h	h	h	h	b	a	b	h	b	b	a	b	h	h	a	b	h	h	h	b	h	b	b	h	a	a	h	h	b	a	a	b	h	b	h	b	a	h	b	a	h	h
marker82064	Chr5	15081540	<aaxbb>	-	-	-	-	-	-	b	-	-	-	-	-	-	-	-	-	-	-	-	-	-	-	-	-	-	-	-	-	-	-	-	-	-	-	-	-	-	-	-	-	-	b	-	-	-	-
marker22321	Chr5	15084252	<aaxbb>	b	a	h	-	h	a	-	h	-	a	b	h	b	b	a	b	-	h	a	-	h	a	b	-	h	-	b	h	a	a	a	h	-	a	a	b	h	-	-	-	a	b	b	a	a	a
marker69518	Chr5	15095042	<aaxbb>	-	a	h	h	h	h	h	h	b	a	b	h	b	h	a	h	h	a	a	h	h	h	h	b	h	b	b	h	a	a	h	h	b	a	a	b	h	b	h	b	a	h	b	a	h	a
marker30223	Chr5	15132845	<aaxbb>	b	h	h	h	h	h	h	h	b	a	b	h	b	b	a	b	h	h	h	b	h	h	h	b	h	b	b	h	a	h	h	h	b	a	a	b	h	b	h	b	a	h	b	a	h	a
marker62201	Chr5	15211605	<aaxbb>	-	h	a	a	h	a	-	h	b	h	b	a	-	-	a	b	a	h	h	-	h	h	-	b	h	h	-	h	h	a	h	h	b	h	h	b	h	b	h	b	h	-	b	h	h	a
marker5520	Chr5	15228947	<aaxbb>	b	a	h	h	h	h	h	h	b	a	b	h	b	b	a	b	h	h	a	h	h	h	b	b	h	b	b	h	a	a	h	h	b	a	a	b	h	b	h	b	a	h	b	a	h	a
marker35787	Chr5	15489968	<aaxbb>	b	b	b	b	b	b	b	b	b	b	b	b	b	b	-	b	b	b	-	b	b	b	b	b	b	b	b	h	-	-	h	b	b	-	-	b	b	b	b	b	-	b	b	b	b	-
marker104802	Chr5	15496467	<aaxbb>	-	a	h	h	b	-	b	h	b	a	b	h	b	b	a	b	h	h	a	b	h	h	b	b	h	b	b	h	a	a	h	h	b	a	a	b	h	b	b	b	a	b	b	a	h	a
marker82933	Chr5	15516207	<aaxbb>	b	h	h	h	h	h	h	h	b	a	b	h	b	b	a	b	h	h	a	b	h	h	h	b	h	b	b	h	h	h	b	h	b	a	a	b	h	b	h	b	a	h	b	a	h	a
marker95540	Chr5	15569903	<aaxbb>	b	-	-	-	-	-	b	-	-	-	b	-	-	-	-	b	a	-	-	-	-	h	-	b	b	b	b	h	-	-	-	-	b	-	-	b	b	-	h	-	-	-	-	-	b	-
marker91020	Chr5	15570161	<aaxbb>	b	h	h	h	h	h	b	h	b	a	b	h	h	b	a	b	h	h	h	b	h	h	h	b	h	b	h	h	a	h	h	h	b	h	a	b	h	b	h	b	a	h	b	h	h	a
marker26351	Chr5	15572145	<aaxbb>	b	a	h	b	-	b	b	b	b	-	b	h	b	-	a	b	h	h	a	b	h	h	b	b	-	b	b	h	-	-	-	h	-	a	a	b	h	b	-	b	a	b	b	a	h	a
marker17182	Chr5	15575985	<aaxbb>	b	h	h	h	h	h	h	h	b	a	b	h	b	b	a	b	h	h	a	h	h	h	b	h	h	b	b	h	a	h	h	h	b	a	a	b	h	b	h	h	a	b	b	a	h	a
marker36454	Chr5	15590233	<aaxbb>	b	a	h	h	h	h	h	h	b	a	b	h	h	b	a	b	h	h	a	b	h	h	b	b	h	h	b	h	a	a	h	h	b	a	a	b	h	b	h	b	a	b	b	a	h	a
marker102372	Chr5	15647380	<aaxbb>	b	a	h	a	h	a	h	h	-	a	b	a	b	b	a	-	b	h	a	b	h	b	h	b	h	b	b	h	a	a	a	-	b	h	a	b	b	b	a	b	a	h	b	a	h	a
marker109883	Chr5	15703197	<aaxbb>	b	h	h	h	h	h	h	h	b	a	b	h	b	b	a	b	h	h	a	b	h	h	b	b	h	b	b	h	a	a	h	h	b	a	a	b	h	b	h	b	a	b	b	a	h	a
marker6169	Chr5	15750220	<aaxbb>	b	h	h	h	h	h	h	h	b	a	b	h	b	b	a	b	h	h	a	b	h	h	h	b	h	b	b	h	a	h	h	h	b	h	a	b	h	b	h	b	a	b	b	h	h	a
marker61126	Chr5	15774559	<aaxbb>	-	-	a	a	a	a	h	-	-	a	-	-	-	-	-	b	-	a	a	-	-	h	-	-	h	-	-	h	a	-	h	-	b	a	a	b	-	-	a	b	-	-	-	a	-	a
marker70354	Chr5	15816086	<aaxbb>	b	h	b	-	-	b	-	h	-	a	b	a	b	-	-	-	-	-	a	b	-	-	b	b	b	-	b	h	-	-	b	h	b	-	a	b	b	b	-	-	a	b	-	a	h	-
marker104437	Chr5	15824423	<aaxbb>	b	-	h	h	b	b	h	h	b	a	b	h	b	b	-	b	h	a	a	b	h	h	h	b	h	b	b	h	a	a	h	b	b	a	a	b	b	b	h	b	-	b	b	a	h	a
marker35729	Chr5	15870609	<aaxbb>	b	a	h	h	-	b	-	b	b	a	b	h	b	-	-	b	-	a	-	b	b	h	b	b	h	b	b	h	a	h	h	h	b	a	a	b	b	b	-	-	-	b	-	a	b	a
marker102183	Chr5	16011520	<aaxbb>	b	a	h	h	h	h	h	h	b	a	b	h	b	b	h	b	h	h	a	b	h	h	b	b	h	b	b	h	a	h	h	h	b	a	a	b	b	b	h	b	a	b	b	a	h	a
marker29424	Chr5	16047200	<aaxbb>	b	h	h	h	h	h	h	h	b	a	b	h	b	b	a	b	h	h	a	h	h	h	b	b	h	b	b	h	a	h	h	h	b	a	a	b	h	b	h	b	a	b	b	a	h	a
marker27434	Chr5	16080564	<aaxbb>	b	a	h	b	h	b	h	h	b	a	b	h	b	b	-	b	h	h	-	b	h	h	b	b	h	b	b	h	a	h	h	h	b	a	a	b	h	b	h	b	-	b	h	a	h	a
marker80372	Chr5	16087196	<aaxbb>	b	-	-	-	-	-	h	a	-	-	-	-	-	b	-	-	-	-	a	b	b	b	b	b	b	b	b	h	a	-	-	-	-	-	a	b	b	b	h	-	-	-	-	-	-	a
marker104341	Chr5	16113897	<aaxbb>	b	h	h	h	h	h	h	h	b	a	b	h	b	b	a	b	h	h	a	h	h	h	h	b	h	b	b	h	a	a	h	h	b	a	a	b	h	b	h	b	a	b	b	a	h	a
marker51742	Chr5	16157710	<aaxbb>	b	a	h	h	h	h	h	h	b	a	b	h	b	b	a	b	h	h	a	h	h	h	b	b	h	b	b	h	a	h	h	h	b	a	a	b	b	b	h	-	a	b	b	a	h	a
marker32674	Chr5	16177708	<aaxbb>	-	-	-	-	-	-	-	-	-	-	-	-	-	-	-	-	-	-	-	-	-	-	-	-	-	-	-	-	-	-	-	-	-	-	-	-	-	-	-	-	-	-	-	-	b	-
marker107760	Chr5	16182529	<aaxbb>	-	a	-	h	-	b	-	b	-	-	b	-	-	b	-	-	-	h	a	b	h	-	b	b	h	b	-	-	a	a	-	-	b	a	a	b	-	b	-	-	-	-	-	a	h	a
marker66917	Chr5	16200145	<aaxbb>	b	h	h	h	h	b	h	h	b	a	b	h	b	b	a	b	h	h	a	b	h	h	b	b	h	b	b	h	a	h	h	h	b	a	a	b	b	b	h	b	a	b	b	a	h	a
marker34183	Chr5	16200259	<aaxbb>	-	a	h	h	-	-	-	h	-	a	b	b	-	b	a	-	-	-	-	-	-	b	-	-	-	b	b	h	a	-	h	-	h	a	-	b	b	b	h	b	-	b	-	-	h	a
marker99707	Chr5	16227710	<aaxbb>	b	a	h	h	h	b	h	h	b	a	b	h	b	b	h	b	h	h	a	b	h	h	b	b	h	b	b	h	a	h	h	h	b	a	a	b	h	b	h	b	a	b	b	a	h	a
marker89265	Chr5	16227977	<aaxbb>	b	a	a	-	h	b	h	-	-	a	-	-	b	b	a	-	-	a	h	b	-	-	-	-	-	-	h	h	a	a	h	-	b	a	a	b	-	b	h	b	a	-	-	a	-	a
marker70497	Chr5	16231419	<aaxbb>	b	h	h	h	h	b	h	h	b	a	b	h	b	b	a	b	h	h	a	h	h	h	h	b	h	-	b	h	a	h	h	h	b	a	a	b	h	b	h	b	a	b	h	a	h	a
marker46410	Chr5	16272073	<aaxbb>	b	h	h	h	h	b	h	h	b	a	b	h	h	b	a	b	h	a	a	h	h	h	-	b	h	b	b	h	a	h	h	h	h	h	a	b	h	b	h	b	a	h	b	a	h	a
marker39105	Chr5	16275309	<aaxbb>	b	-	-	b	-	b	h	h	b	-	b	-	b	b	-	b	-	h	a	b	b	h	b	b	h	b	b	h	a	h	-	h	b	-	a	b	b	b	h	b	a	b	b	-	h	-
marker74765	Chr5	16301799	<aaxbb>	b	h	h	h	h	b	h	h	b	a	b	h	b	h	a	b	h	h	a	b	h	h	h	b	h	b	b	h	a	h	-	h	b	a	a	b	h	b	h	b	a	b	b	a	h	a
marker28454	Chr5	16302565	<aaxbb>	b	a	-	h	a	b	h	h	b	a	b	h	-	h	a	b	b	a	a	b	h	h	h	b	h	b	b	h	a	a	-	h	b	a	a	b	h	b	-	b	-	b	b	a	h	a
marker28044	Chr5	16310876	<aaxbb>	b	b	b	h	h	b	-	h	b	a	b	a	b	b	a	b	b	h	a	b	h	h	b	b	-	b	-	h	a	a	b	b	b	a	a	b	b	b	h	b	-	b	b	a	h	a
marker90026	Chr5	16357933	<aaxbb>	b	h	h	h	h	b	h	h	h	a	b	h	b	b	a	b	h	h	a	b	h	h	b	b	h	b	b	h	a	h	h	h	h	a	a	b	h	b	h	b	a	h	h	a	h	a
marker76309	Chr5	16440870	<aaxbb>	b	h	h	h	h	b	h	h	b	a	b	h	b	b	a	b	h	h	a	b	h	h	h	b	h	b	b	h	a	h	h	h	-	a	a	h	h	b	h	b	a	b	b	a	h	a
marker39621	Chr5	16502262	<aaxbb>	b	a	h	h	h	b	h	h	b	a	b	h	b	b	a	b	h	h	a	b	h	h	-	b	h	b	b	h	h	h	h	h	b	a	a	b	h	b	h	b	a	h	h	a	h	h
marker100340	Chr5	16529641	<aaxbb>	b	a	h	h	h	b	h	h	b	a	b	h	b	b	h	b	h	a	a	b	h	h	h	b	h	b	b	h	a	a	h	h	b	a	a	b	b	b	h	-	a	b	b	a	h	a
marker44201	Chr5	16896583	<aaxbb>	b	a	h	h	h	b	h	h	b	a	b	h	b	b	h	b	h	h	a	b	h	h	h	b	h	b	b	h	a	h	h	h	b	a	a	b	h	b	h	h	h	b	h	a	h	a
marker104906	Chr5	17229034	<aaxbb>	b	h	h	a	-	b	h	h	-	a	b	b	b	b	a	b	b	h	-	b	-	h	b	h	b	b	b	b	a	a	h	h	b	-	a	b	h	b	h	-	a	h	b	-	h	-
marker22832	Chr5	17287504	<aaxbb>	b	a	h	a	h	b	h	h	b	a	h	h	h	b	h	b	h	h	a	h	h	h	h	h	h	b	b	b	a	h	h	h	h	a	a	b	h	b	h	h	a	h	b	a	h	a
marker110744	Chr5	17577871	<aaxbb>	b	h	h	a	h	b	h	h	b	h	h	h	h	b	a	b	h	h	a	h	h	h	h	h	h	b	b	b	a	h	h	h	b	a	a	b	h	b	h	h	a	b	h	a	h	h
marker18551	Chr5	17601112	<aaxbb>	b	a	h	a	h	b	h	h	b	a	h	h	a	b	a	b	h	h	a	h	h	h	h	h	h	b	b	b	a	h	h	h	b	a	a	b	a	b	h	h	a	h	b	h	h	h
marker31786	Chr5	17870039	<aaxbb>	b	h	h	a	h	b	h	h	b	a	b	h	a	b	a	b	h	a	a	h	h	h	b	h	h	h	b	b	h	a	h	h	b	a	a	b	a	h	h	h	a	b	b	a	h	h
marker37166	Chr5	17924620	<aaxbb>	b	a	h	a	h	b	h	h	b	a	b	h	a	b	a	b	b	h	a	h	h	h	b	h	h	h	-	b	a	a	h	h	b	a	h	b	-	h	h	h	h	h	b	a	h	h
marker30285	Chr5	17964009	<aaxbb>	b	h	h	a	h	b	h	h	b	a	h	h	a	b	h	b	h	h	a	h	h	h	h	h	h	h	h	b	h	h	h	h	h	a	a	b	h	h	h	h	a	b	b	a	h	h
marker90841	Chr5	18009052	<aaxbb>	b	a	h	a	h	b	h	h	b	a	h	h	a	b	a	b	b	h	a	h	h	h	h	h	h	h	b	b	a	a	h	h	b	a	a	b	a	h	h	h	a	b	b	a	a	h
marker60112	Chr5	18021145	<aaxbb>	b	a	h	h	h	b	h	h	b	a	b	h	a	b	a	b	b	h	a	h	h	h	h	h	h	h	b	b	a	h	h	h	b	a	a	b	h	h	h	h	a	b	b	h	h	h
marker26959	Chr5	18028920	<aaxbb>	b	a	h	a	h	b	h	h	b	a	b	h	a	b	a	b	b	a	a	h	h	h	b	h	h	h	b	b	a	a	h	h	b	a	a	b	h	h	h	h	a	b	-	a	h	h
marker1867	Chr5	18136859	<aaxbb>	-	-	-	-	-	-	-	-	-	-	-	-	-	-	-	-	-	-	-	-	-	-	-	-	-	-	-	-	-	-	-	-	-	-	-	-	-	b	-	-	b	b	-	b	-	-
marker799	Chr5	18303912	<aaxbb>	-	-	-	-	-	-	-	a	-	a	-	-	-	-	-	-	-	-	-	-	-	-	-	-	-	-	-	-	-	-	-	b	-	-	-	-	-	-	-	-	-	b	-	b	a	-
marker70830	Chr5	18627498	<aaxbb>	-	-	-	-	-	-	-	-	-	-	-	-	-	-	-	-	-	-	-	-	-	-	-	-	-	-	-	-	-	-	-	-	-	-	-	-	-	-	-	-	-	-	-	-	-	-
marker88144	Chr5	19102081	<aaxbb>	b	a	h	h	h	h	h	h	b	a	h	h	a	b	a	b	b	a	a	h	h	h	b	h	h	a	h	b	h	h	h	h	b	a	a	b	h	h	b	a	a	b	h	a	h	h
marker97504	Chr5	19390112	<aaxbb>	b	h	h	h	h	h	h	h	b	a	h	h	a	b	h	b	h	h	h	a	h	h	b	a	h	h	h	b	h	a	h	h	b	a	a	b	h	h	h	h	a	b	h	a	h	h
marker73625	Chr5	19390164	<aaxbb>	-	a	h	-	-	-	h	h	-	a	-	-	-	-	a	-	-	h	h	-	a	a	b	a	b	h	b	b	a	-	a	a	-	a	a	b	a	h	-	a	a	b	-	-	h	h
marker105277	Chr5	19390183	<aaxbb>	-	-	-	-	-	a	-	-	-	-	b	-	a	-	-	-	-	-	-	a	-	h	-	-	b	-	-	-	-	a	-	h	-	-	-	-	-	a	-	a	-	-	-	-	-	a
marker40778	Chr5	19449397	<aaxbb>	b	a	h	h	h	h	h	h	b	a	h	h	a	b	a	b	b	a	h	a	h	h	h	a	b	h	h	b	h	a	h	h	b	a	a	b	a	h	b	a	a	b	h	a	h	h
marker95736	Chr5	19466157	<aaxbb>	b	h	h	h	-	h	b	h	b	a	h	h	-	b	a	b	b	h	h	a	h	h	b	a	b	h	h	b	h	h	h	h	b	a	a	b	h	h	b	a	a	b	h	a	h	-
marker63244	Chr5	19467106	<aaxbb>	b	h	h	h	h	h	h	h	b	a	h	h	a	b	h	b	h	h	h	a	h	h	h	h	b	h	h	b	h	h	h	h	b	a	a	b	h	h	h	a	a	h	h	a	h	h
marker37715	Chr5	19499375	<aaxbb>	b	h	h	h	h	h	h	h	b	a	h	h	h	h	a	b	b	h	h	h	h	h	b	h	b	h	h	b	h	h	h	h	b	h	a	b	h	h	b	a	a	b	h	a	h	h
marker1113	Chr5	19501142	<aaxbb>	-	a	h	h	h	h	h	h	b	a	h	h	a	b	a	b	b	h	h	h	h	h	h	a	b	h	h	b	h	h	h	h	h	a	a	b	a	h	b	a	a	h	h	a	h	h
marker96305	Chr5	19501592	<aaxbb>	b	a	-	-	h	b	-	b	b	-	b	b	-	b	-	b	b	h	-	a	h	-	b	a	b	b	b	h	h	-	-	h	-	a	a	b	h	a	b	-	-	-	-	-	b	h
marker93209	Chr5	19582848	<aaxbb>	b	a	h	a	a	h	a	h	b	a	b	h	a	b	a	b	-	a	h	a	h	h	b	a	b	h	h	b	h	a	a	a	b	a	a	b	h	a	b	a	a	b	a	a	h	h
marker60661	Chr5	19586102	<aaxbb>	b	a	h	h	h	h	h	h	b	a	h	h	a	h	a	b	b	h	h	a	h	h	b	a	b	h	h	b	h	a	h	h	b	a	h	b	h	h	b	a	a	h	h	a	h	h
marker58832	Chr5	19638772	<aaxbb>	-	-	b	-	-	-	h	-	-	-	-	-	-	b	-	-	-	-	a	a	h	a	b	a	b	a	-	b	h	a	-	a	-	-	a	-	a	-	-	-	a	b	-	-	h	-
marker80859	Chr5	19641937	<aaxbb>	b	a	h	b	h	h	h	b	b	a	b	h	a	b	a	b	b	h	h	a	h	h	h	h	b	h	b	b	h	h	h	h	b	a	a	b	h	h	b	a	a	b	b	a	h	h
marker26867	Chr5	19660814	<aaxbb>	b	a	b	h	h	h	h	h	b	a	b	h	a	b	a	b	b	a	h	a	h	h	-	a	b	h	a	b	h	a	h	h	h	a	a	b	a	a	b	a	a	b	a	a	h	h
marker64645	Chr5	19684611	<aaxbb>	b	a	h	h	h	h	h	h	b	a	h	h	a	b	a	b	b	h	h	a	h	h	b	a	b	h	h	b	h	a	h	h	b	h	a	b	a	h	b	a	a	b	h	a	h	h
marker51037	Chr5	19699242	<aaxbb>	-	a	h	h	h	-	-	-	b	a	-	b	a	-	a	b	b	-	a	-	-	-	-	-	b	h	b	b	-	a	-	a	b	a	-	b	h	-	b	-	-	-	-	-	h	-
marker101700	Chr5	19699265	<aaxbb>	b	a	h	h	h	h	h	h	b	a	h	h	a	b	h	b	b	h	h	a	h	h	b	h	b	h	h	b	h	h	h	h	b	a	a	b	h	h	b	a	a	h	h	a	h	h
marker53571	Chr5	19699310	<aaxbb>	b	-	b	b	b	b	b	b	b	-	b	b	-	b	-	b	b	b	b	-	b	b	b	-	b	b	b	b	b	-	b	b	b	-	-	b	a	b	b	-	-	b	b	-	b	b
marker5641	Chr5	19753019	<aaxbb>	b	h	h	h	h	h	h	h	b	a	b	h	a	b	a	b	b	h	h	a	h	b	b	a	b	h	h	b	h	h	h	h	b	a	a	b	a	h	b	a	a	b	h	a	h	h
marker106837	Chr5	19761681	<aaxbb>	b	a	h	h	h	h	h	h	b	a	h	h	a	b	a	b	b	h	h	a	h	h	b	a	b	h	h	b	h	h	h	h	b	a	a	b	h	h	b	a	a	h	h	h	h	h
marker66437	Chr5	19777018	<aaxbb>	b	a	h	h	h	h	h	h	b	a	h	h	h	b	a	b	b	h	h	h	h	h	b	a	b	h	h	b	h	a	h	h	b	a	a	b	h	h	b	h	a	b	h	a	h	h
marker13614	Chr5	19782483	<aaxbb>	b	h	h	h	h	h	h	h	b	a	h	h	a	b	h	b	b	h	h	a	h	h	b	-	b	h	h	b	h	a	h	h	b	a	a	b	h	h	h	a	a	b	h	h	h	h
marker66994	Chr5	19800699	<aaxbb>	-	-	-	h	a	h	a	h	b	-	b	-	a	b	h	b	-	-	-	a	h	a	-	a	b	a	-	b	-	-	-	b	-	a	a	-	a	h	b	-	a	b	-	a	h	h
marker17342	Chr5	19896670	<aaxbb>	b	a	h	h	b	h	h	h	b	a	h	h	a	b	a	b	b	h	h	a	h	h	b	a	b	h	h	b	h	a	h	h	b	a	a	b	h	h	b	h	a	b	h	a	h	h
marker104653	Chr5	19904807	<aaxbb>	b	h	h	h	h	h	h	h	b	a	h	h	a	b	a	b	h	h	h	h	h	h	h	-	b	h	h	b	h	h	h	h	b	a	a	b	h	h	b	h	a	b	h	a	h	h
marker92298	Chr5	19907423	<aaxbb>	b	a	a	-	-	h	h	a	-	a	h	h	a	b	a	b	b	a	h	h	h	h	b	a	-	a	h	h	h	a	h	b	b	a	a	b	a	h	-	-	a	b	-	a	h	h
marker37087	Chr5	19934092	<aaxbb>	b	-	h	b	-	-	h	h	-	-	h	a	-	b	a	b	b	-	h	a	h	-	b	-	-	a	h	b	a	a	a	-	b	-	-	b	h	h	b	b	a	b	h	a	h	-
marker68450	Chr5	19954218	<aaxbb>	b	h	h	h	h	h	h	h	b	h	h	h	a	b	h	b	b	h	h	a	h	h	h	h	h	h	h	b	h	h	h	h	b	a	a	b	h	h	b	h	h	b	h	h	h	h
marker2813	Chr5	19981189	<aaxbb>	-	a	h	a	a	h	a	a	-	a	b	b	a	-	a	-	b	a	-	a	-	h	-	-	b	h	h	b	-	a	a	h	-	a	a	b	a	a	-	h	a	-	h	a	-	a
marker78391	Chr5	20017449	<aaxbb>	b	h	h	h	h	h	h	h	b	a	h	h	a	b	a	b	b	h	h	a	h	h	b	a	b	h	h	b	h	h	h	h	b	a	a	b	a	h	b	h	a	b	h	a	h	h
marker75342	Chr5	20086271	<aaxbb>	-	-	-	-	-	-	-	-	-	-	-	-	-	-	-	-	-	-	-	-	-	-	-	-	-	h	h	h	-	-	b	-	h	-	-	-	-	-	-	-	-	-	-	-	-	-
marker17960	Chr5	20121575	<aaxbb>	-	a	-	h	h	b	h	a	-	a	b	h	-	b	-	b	-	a	b	a	h	h	b	a	b	-	h	b	h	a	h	h	b	a	a	b	a	h	-	-	a	b	h	a	-	-
marker10688	Chr5	20149818	<aaxbb>	-	a	h	h	h	h	h	h	b	h	h	h	a	b	a	b	b	a	h	a	h	h	b	a	b	h	h	b	h	a	h	h	b	a	a	b	h	h	h	h	a	b	h	a	h	b
marker45032	Chr5	20150487	<aaxbb>	b	a	h	h	h	h	h	h	b	a	b	h	a	b	a	b	b	h	h	a	h	h	b	a	b	h	h	b	h	h	h	h	b	a	a	b	a	h	b	h	h	b	h	h	h	h
marker37580	Chr5	20171008	<aaxbb>	h	a	h	h	h	h	h	h	b	a	h	h	a	b	a	b	h	h	h	h	h	h	b	h	b	h	h	b	h	a	h	h	b	a	a	b	h	h	b	h	a	b	h	a	h	h
marker18096	Chr5	20172838	<aaxbb>	b	h	h	h	h	h	h	h	b	a	h	h	a	b	a	b	b	h	h	a	h	h	h	h	b	h	h	h	h	h	h	h	b	a	a	b	h	h	b	h	a	b	h	a	h	h
marker25623	Chr5	20202505	<aaxbb>	-	-	-	a	-	-	-	-	-	-	-	-	a	-	-	-	-	-	b	a	-	a	-	-	-	a	a	b	-	a	-	h	b	a	-	-	a	-	-	-	a	-	-	a	b	-
marker46804	Chr5	20237848	<aaxbb>	b	a	h	h	h	h	h	h	b	a	h	h	a	h	a	b	b	h	h	h	h	h	h	a	b	h	h	b	h	h	h	h	h	a	a	b	h	h	b	h	h	b	h	a	h	h
marker76223	Chr5	20263352	<aaxbb>	b	-	a	b	-	b	h	h	b	-	b	b	a	b	a	b	b	a	h	a	b	h	b	a	b	b	b	b	h	-	h	a	b	-	a	b	a	-	b	-	a	b	b	-	b	b
marker31968	Chr5	20334482	<aaxbb>	-	a	h	b	b	-	-	-	b	-	b	h	a	b	a	-	-	b	b	h	h	h	b	a	b	h	-	b	b	-	b	-	b	a	a	b	h	-	b	-	-	b	-	a	h	h
marker7097	Chr5	20341698	<aaxbb>	b	a	h	h	h	b	-	h	b	a	h	h	a	-	a	b	b	h	h	a	a	h	b	a	b	h	h	b	h	a	a	h	h	a	a	b	a	h	b	h	a	b	b	-	h	h
marker50360	Chr5	20342022	<aaxbb>	b	a	h	h	h	h	h	h	b	a	h	h	a	b	a	b	b	h	h	h	h	h	h	a	b	h	h	b	h	a	h	h	b	a	a	b	h	h	b	h	a	b	h	a	h	h
marker31613	Chr5	20383747	<aaxbb>	b	a	h	h	h	h	h	h	h	h	h	h	a	b	a	b	-	h	h	a	h	h	h	a	b	h	h	b	h	h	h	h	b	a	a	b	h	h	b	h	a	b	h	a	h	h
marker5496	Chr5	20393032	<aaxbb>	b	h	h	h	h	h	h	h	h	a	h	h	a	b	h	b	b	a	h	a	h	h	h	h	b	h	h	b	h	h	h	h	b	a	a	b	h	h	b	h	a	h	h	a	h	h
marker4071	Chr5	20494381	<aaxbb>	-	-	b	b	-	-	a	-	-	a	-	-	-	-	-	-	-	-	-	-	-	-	-	a	-	-	-	b	b	-	-	-	-	-	-	-	-	b	-	-	-	-	-	-	b	-
marker98760	Chr5	20506934	<aaxbb>	b	h	h	h	h	h	h	h	b	a	b	h	a	b	a	b	b	h	b	a	h	h	b	a	b	h	h	b	h	a	h	h	b	a	a	b	h	h	b	h	-	h	h	a	h	h
marker31460	Chr5	20520827	<aaxbb>	b	a	a	h	h	h	h	h	b	a	h	h	a	b	a	b	h	h	h	h	h	h	b	h	b	h	h	b	h	h	h	h	b	a	a	b	a	h	b	h	a	h	a	a	h	a
marker89907	Chr5	20542361	<aaxbb>	b	a	h	h	h	h	h	h	b	a	h	h	a	b	a	b	b	h	h	h	h	h	b	h	b	h	h	b	h	a	h	h	b	a	a	b	h	h	b	h	a	b	h	a	h	h
marker33054	Chr5	20720417	<aaxbb>	b	a	h	h	h	h	h	h	b	a	h	h	a	b	h	h	b	h	h	a	h	h	h	h	b	h	h	b	h	a	h	h	b	a	a	b	-	h	b	h	a	b	h	a	h	h
marker79764	Chr5	20814484	<aaxbb>	b	h	a	h	h	h	h	h	h	a	h	h	a	h	a	b	h	h	h	a	h	h	h	h	b	h	h	b	h	h	h	h	b	h	a	b	a	h	b	h	a	b	h	h	h	h
marker159	Chr5	20982196	<aaxbb>	-	-	-	-	-	-	-	-	-	-	-	-	-	-	-	-	b	-	-	a	-	b	-	-	-	a	-	-	b	-	-	-	-	a	-	-	-	-	-	-	a	b	-	-	a	-
marker41167	Chr5	21609084	<aaxbb>	-	-	-	b	-	-	-	b	-	b	-	-	-	-	-	-	-	-	-	-	-	-	-	-	-	-	-	-	-	-	-	-	b	-	-	-	-	-	-	-	-	-	-	-	b	-
marker38374	Chr5	22231499	<aaxbb>	-	-	-	-	-	-	a	-	-	-	-	-	-	-	-	-	-	-	-	-	-	-	-	-	-	-	b	-	-	-	-	-	-	-	-	-	-	-	-	-	-	-	-	-	-	-
marker81860	Chr5	22255395	<aaxbb>	b	a	a	h	h	h	h	h	h	a	h	h	a	b	a	b	b	h	h	h	h	b	h	h	b	h	h	b	h	h	a	b	b	a	h	b	h	h	b	h	a	b	h	h	h	h
marker89565	Chr5	22500928	<aaxbb>	-	a	a	-	-	-	h	h	-	b	b	h	a	-	-	b	b	a	h	h	-	b	-	a	b	-	h	b	-	h	a	-	b	a	a	b	a	h	b	a	-	b	-	h	h	h
marker109630	Chr5	22882700	<aaxbb>	h	-	a	b	-	h	h	h	b	b	b	h	a	b	-	b	h	h	h	h	b	b	h	a	b	h	-	b	-	-	a	b	b	a	a	b	h	h	b	-	a	b	-	a	b	b
marker90757	Chr5	23062882	<aaxbb>	h	a	a	h	h	h	h	h	b	h	h	h	a	b	h	b	h	a	h	h	h	b	h	a	b	h	h	b	h	h	a	b	h	a	a	b	a	h	h	h	a	b	h	h	h	h
marker108357	Chr5	23508236	<aaxbb>	h	h	a	h	h	h	h	h	b	b	b	h	h	b	a	b	h	h	h	h	h	b	h	h	h	h	h	b	h	h	a	b	h	a	a	b	h	h	b	h	a	h	h	h	h	h
marker98562	Chr5	23524379	<aaxbb>	h	h	h	h	h	h	h	h	b	b	h	h	a	b	a	b	h	h	h	h	h	b	h	a	h	h	h	b	h	h	a	b	b	a	a	b	h	h	h	h	a	h	h	h	h	h
marker90862	Chr5	23928194	<aaxbb>	b	h	a	h	h	h	h	h	b	b	h	h	a	b	a	b	h	h	h	h	h	b	h	a	h	h	a	b	h	b	a	b	b	a	a	b	h	a	b	h	a	b	h	h	h	h
marker44227	Chr5	23987437	<aaxbb>	h	h	a	h	a	h	h	h	b	b	h	h	a	b	a	b	h	a	h	h	h	b	h	a	h	h	a	h	h	-	a	b	b	a	a	b	a	a	b	h	a	b	h	h	h	h
marker110111	Chr5	24923976	<aaxbb>	-	-	-	-	-	-	-	-	-	-	-	-	-	a	-	-	-	-	-	-	-	-	-	-	-	-	-	-	-	-	-	-	-	-	-	-	-	-	-	-	-	a	-	-	-	-
marker29249	Chr5	25382299	<aaxbb>	h	h	h	h	h	h	h	h	b	b	h	h	h	b	h	b	h	h	h	h	h	b	h	-	h	h	h	b	b	h	a	h	b	a	a	b	h	h	b	h	h	b	h	h	h	h
marker57691	Chr5	26207387	<aaxbb>	-	-	-	-	-	-	a	-	-	-	-	-	-	-	-	-	-	-	-	-	-	-	-	-	-	-	-	-	-	-	-	b	-	-	-	-	-	h	-	-	-	h	-	-	-	-
marker15374	Chr5	26299752	<aaxbb>	-	-	a	h	h	-	-	-	-	-	b	-	-	-	a	-	-	-	-	-	a	-	-	a	-	b	-	b	-	-	-	-	h	a	b	b	-	-	b	-	-	-	-	-	-	-
marker57114	Chr5	26756054	<aaxbb>	-	-	-	-	-	-	-	-	-	-	a	-	-	-	-	h	-	h	-	-	-	-	-	-	-	-	-	-	-	-	-	-	-	h	-	-	-	-	-	-	-	-	-	-	-	-
marker21213	Chr5	26854006	<aaxbb>	h	h	a	h	h	h	h	h	b	b	h	h	h	h	h	b	h	h	h	h	h	b	h	-	h	h	a	h	b	h	a	h	h	a	h	b	h	a	b	h	h	h	h	h	a	b
marker22261	Chr5	26982420	<aaxbb>	h	h	a	h	h	h	h	h	b	b	h	h	h	h	h	b	h	a	h	h	h	b	h	h	h	h	a	b	b	h	a	h	h	a	h	b	h	a	b	h	h	b	h	h	a	b
marker104559	Chr5	26988723	<aaxbb>	h	h	a	h	h	h	h	h	b	b	h	h	h	h	-	b	h	a	h	a	h	b	h	a	h	h	a	b	b	h	a	h	h	a	h	b	a	a	b	h	a	b	h	h	a	b
marker107342	Chr5	27020775	<aaxbb>	-	-	-	-	h	-	b	-	-	b	b	-	-	-	-	-	b	a	-	-	-	-	-	-	h	-	-	b	-	b	-	-	-	a	h	-	-	-	-	-	-	-	-	b	-	b
marker73396	Chr5	27022478	<aaxbb>	a	h	a	h	h	h	h	h	b	b	h	h	h	h	h	b	h	h	h	h	h	b	h	a	h	h	a	b	b	h	a	h	h	a	h	b	h	a	b	h	h	b	h	h	a	b
marker40897	Chr5	27026480	<aaxbb>	h	h	a	h	h	-	h	h	b	h	h	h	h	h	h	b	h	h	h	h	h	b	h	a	h	h	a	b	b	h	a	h	h	a	h	b	a	a	b	h	h	b	h	h	a	b
marker90612	Chr5	27092375	<aaxbb>	h	h	a	h	h	a	h	h	b	b	h	h	h	h	-	b	h	a	h	h	h	b	h	a	h	h	a	b	b	h	a	h	b	a	h	b	h	a	b	h	h	b	h	h	a	h
marker20046	Chr5	27100752	<aaxbb>	h	h	h	h	h	h	h	h	b	b	h	h	h	h	h	b	h	h	h	h	h	b	h	a	h	h	h	h	b	h	a	h	h	a	h	b	h	a	b	h	h	b	h	h	a	b
marker60854	Chr5	27101897	<aaxbb>	h	h	a	b	h	h	h	h	b	b	h	h	a	h	-	b	-	a	h	h	h	b	h	a	h	h	a	b	b	h	-	h	-	-	b	b	a	a	b	h	-	b	h	b	a	b
marker88471	Chr5	27122169	<aaxbb>	h	h	a	h	h	h	-	h	b	b	b	h	h	h	h	b	h	h	h	h	h	b	h	a	h	h	a	b	b	h	a	h	h	h	h	b	h	h	b	-	h	b	h	h	a	h
marker18936	Chr5	27151748	<aaxbb>	-	-	-	-	-	-	-	-	-	-	-	-	-	-	-	-	-	-	-	-	-	-	-	-	-	h	h	-	-	-	h	-	b	-	-	-	-	-	-	-	-	-	-	-	-	-
marker102341	Chr5	27181635	<aaxbb>	h	h	a	h	h	h	h	h	-	b	h	h	h	h	h	b	h	a	h	h	h	b	h	a	h	h	a	b	b	a	a	h	h	a	h	b	h	a	b	a	-	b	b	h	a	b
marker29809	Chr5	27246702	<aaxbb>	-	h	a	h	h	-	h	h	b	b	b	h	h	-	h	b	h	a	h	h	h	b	h	h	h	h	a	b	b	h	a	h	h	a	h	b	a	a	b	h	h	b	h	h	a	b
marker58647	Chr5	27256783	<aaxbb>	h	h	a	h	h	h	h	h	b	b	h	h	h	h	h	b	h	a	h	h	h	b	h	a	h	h	a	b	b	h	a	h	h	a	h	b	a	a	h	h	h	h	h	h	a	b
marker82946	Chr5	27303502	<aaxbb>	h	h	a	h	h	h	h	h	b	b	h	h	h	h	h	b	h	h	h	h	h	b	h	h	h	h	a	b	b	h	a	h	h	a	h	b	h	a	b	h	h	b	h	h	a	b
marker60269	Chr5	27312023	<aaxbb>	h	h	h	h	h	h	h	h	b	h	h	h	h	h	h	b	h	h	h	h	h	h	h	h	h	h	h	b	b	-	h	h	h	-	h	b	h	a	b	h	h	h	h	h	a	b
marker112352	Chr5	27387160	<aaxbb>	h	h	a	h	h	h	h	h	b	b	h	h	h	-	h	b	h	a	h	h	h	b	h	a	h	h	a	b	b	h	a	h	a	a	h	b	a	a	b	h	h	b	h	-	a	b
marker64274	Chr5	27446631	<aaxbb>	-	-	-	b	a	-	a	h	b	-	-	-	b	-	-	-	-	a	h	-	-	-	-	a	-	-	-	b	-	-	-	-	-	a	a	b	a	-	b	-	-	b	b	-	a	b
marker12531	Chr5	27454420	<aaxbb>	h	b	h	h	h	h	h	h	b	b	h	h	h	h	h	b	h	h	h	h	h	b	h	a	h	h	a	h	b	h	a	h	h	a	h	b	a	a	b	h	h	h	h	h	a	b
marker31447	Chr5	27485391	<aaxbb>	h	b	a	h	h	h	h	h	b	h	h	h	h	h	h	b	h	h	h	h	h	b	h	a	h	h	a	b	b	h	a	h	h	a	h	b	h	a	b	b	h	b	h	h	a	b
marker75828	Chr5	27548577	<aaxbb>	h	h	a	h	h	h	h	h	b	b	h	h	h	h	h	b	h	h	h	h	h	b	h	a	h	h	-	h	b	h	a	h	h	a	h	b	h	a	b	h	h	b	h	h	-	b
marker105320	Chr5	27562620	<aaxbb>	-	-	a	h	-	a	h	h	b	b	h	h	a	h	-	b	h	a	-	-	h	b	h	h	h	h	a	b	b	a	a	-	a	a	h	b	a	a	-	h	-	b	h	h	a	b
marker6069	Chr5	27578236	<aaxbb>	h	b	a	h	h	h	h	h	b	b	b	h	h	h	h	b	h	a	h	h	h	b	h	a	h	h	a	b	b	h	a	h	h	a	h	b	h	h	b	h	h	b	b	h	a	b
marker65803	Chr5	27610763	<aaxbb>	-	-	-	-	-	-	-	-	-	-	-	-	-	-	-	-	-	-	-	-	-	-	-	-	-	-	-	-	-	-	-	a	-	-	-	-	-	-	-	-	-	-	-	-	-	-
marker32429	Chr5	27638464	<aaxbb>	h	h	a	h	h	h	h	h	h	b	h	h	h	h	h	h	h	h	h	h	h	b	h	a	h	h	h	b	b	h	a	h	h	a	h	b	h	a	b	h	h	b	h	h	a	h
marker74009	Chr5	27643206	<aaxbb>	h	h	a	h	h	h	h	h	b	b	h	h	h	h	h	b	h	h	h	h	h	b	h	a	h	h	a	b	b	h	a	h	h	a	h	b	h	a	b	h	h	b	h	h	h	b
marker65288	Chr5	27655147	<aaxbb>	h	h	h	h	b	h	h	h	b	b	h	h	h	b	h	b	h	h	-	h	h	b	h	a	h	h	a	b	b	h	-	h	h	h	h	b	h	a	b	h	h	b	h	h	a	b
marker69360	Chr5	27656212	<aaxbb>	h	b	a	a	h	h	h	h	b	b	h	h	h	h	-	b	h	h	h	h	h	b	h	a	h	-	a	b	b	h	a	h	h	a	h	-	h	a	b	h	h	b	h	h	a	b
marker107927	Chr5	27670979	<aaxbb>	-	-	-	b	-	-	-	h	b	b	b	b	a	-	h	-	-	h	h	a	h	b	h	-	-	a	-	b	-	-	a	h	-	a	b	-	-	-	b	-	-	b	-	h	a	b
marker33537	Chr5	27702640	<aaxbb>	h	b	a	b	h	h	h	h	b	-	h	h	h	h	h	b	h	a	b	h	h	b	h	a	h	-	a	b	b	h	a	h	-	a	h	b	h	a	-	h	b	b	h	b	a	b
marker50874	Chr5	27720112	<aaxbb>	h	b	a	h	h	h	h	h	b	b	b	h	h	h	h	b	h	h	h	h	h	b	h	h	h	h	a	b	b	h	h	h	h	h	h	b	h	a	h	h	h	h	h	h	a	h
marker53990	Chr5	27727237	<aaxbb>	h	b	a	h	h	h	h	h	h	b	b	h	h	h	h	b	h	a	h	h	h	b	h	a	h	h	a	b	b	h	a	h	-	h	h	b	h	a	b	h	h	h	h	h	a	b
marker14777	Chr5	27728521	<aaxbb>	-	-	a	-	-	h	a	-	-	-	-	-	-	-	-	-	-	-	b	a	-	-	-	-	a	-	-	b	-	-	-	-	-	-	-	-	a	-	-	-	-	-	-	-	a	b
marker74780	Chr5	27865032	<aaxbb>	h	h	h	h	h	h	h	h	b	b	h	h	h	h	a	b	h	h	h	h	h	b	h	h	h	h	a	b	b	h	a	h	h	h	h	b	h	a	b	h	h	b	h	h	a	b
marker98980	Chr5	27955930	<aaxbb>	b	b	-	b	b	-	-	b	-	b	b	b	b	b	-	-	b	-	-	b	b	b	b	-	-	b	-	b	b	b	-	b	-	-	b	b	-	-	-	b	-	b	-	-	-	b
marker24827	Chr5	27978922	<aaxbb>	-	-	a	-	b	-	a	h	b	b	-	h	h	a	b	-	-	-	-	-	h	-	-	a	h	h	h	b	b	h	-	-	h	a	h	-	a	-	-	-	-	-	-	-	-	b
marker68123	Chr5	28008749	<aaxbb>	h	b	a	h	-	-	h	h	b	b	h	h	h	h	b	b	a	h	-	h	h	b	h	a	h	h	a	b	b	h	a	h	h	a	h	b	a	a	b	b	h	b	h	h	a	b
marker38101	Chr5	28013024	<aaxbb>	-	-	-	h	h	-	h	b	b	b	-	h	-	h	-	-	-	a	-	h	-	-	b	-	-	h	-	b	b	-	-	-	h	a	h	b	a	-	b	-	-	b	-	-	a	-
marker104988	Chr5	28096756	<aaxbb>	h	h	a	h	h	h	h	h	b	b	b	h	h	h	h	b	h	a	h	h	h	b	h	a	h	h	a	b	b	h	a	h	h	h	h	b	h	h	b	h	h	h	h	b	a	b
marker5103	Chr5	28138577	<aaxbb>	h	h	a	h	h	h	h	h	h	b	h	h	h	h	h	h	h	h	h	h	h	b	h	h	h	h	h	b	b	h	a	h	h	a	h	b	h	a	b	h	h	h	h	h	a	b
marker66891	Chr5	28143066	<aaxbb>	a	h	a	h	h	h	h	h	b	b	b	h	h	h	h	b	h	h	h	h	h	b	h	h	h	h	a	b	b	h	h	h	h	a	h	b	h	a	b	h	h	h	h	h	a	b
marker3044	Chr5	28205247	<aaxbb>	b	b	-	-	h	-	-	h	-	-	b	b	b	-	-	b	-	-	-	-	b	-	-	-	-	h	-	b	b	-	-	b	-	-	h	-	a	-	b	-	-	-	b	a	-	b
marker104162	Chr5	28262137	<aaxbb>	-	b	a	-	h	a	h	b	b	b	b	-	-	b	b	b	h	a	-	h	b	b	h	-	h	h	a	b	b	b	-	a	h	a	h	b	a	a	-	b	-	b	-	h	-	-
marker49106	Chr5	28324963	<aaxbb>	h	-	h	h	-	b	-	a	b	b	h	-	-	a	a	b	a	a	a	h	-	b	h	a	-	h	a	b	b	-	a	h	h	a	h	b	h	a	-	h	h	h	b	h	a	-
marker93730	Chr5	28376454	<aaxbb>	h	b	a	h	h	h	h	h	b	b	h	h	h	h	h	b	h	a	h	h	h	b	h	a	h	h	a	b	h	h	a	h	h	a	h	h	h	a	b	h	h	h	h	h	a	b
marker58705	Chr5	28455850	<aaxbb>	h	h	h	h	h	h	h	h	b	b	h	h	h	h	h	h	h	h	h	h	h	b	h	h	h	h	h	b	b	h	a	h	h	h	h	b	h	a	b	h	h	h	h	h	a	b
marker9932	Chr5	28468655	<aaxbb>	h	-	a	a	h	-	-	-	b	b	h	h	-	-	-	-	-	-	-	h	-	-	b	a	-	-	a	b	b	h	a	a	h	a	h	-	a	a	b	h	-	h	-	a	a	-
marker104091	Chr5	28486523	<aaxbb>	h	-	a	h	h	a	h	h	b	b	h	h	h	h	h	b	-	a	h	a	h	b	h	a	h	h	a	b	b	h	a	h	h	a	h	b	a	a	-	a	h	a	-	h	a	b
marker49596	Chr5	28486657	<aaxbb>	h	b	a	h	h	h	h	h	b	b	h	h	h	h	h	b	h	h	h	h	h	b	h	a	h	h	a	b	b	h	a	h	h	a	h	b	a	a	b	h	h	h	h	h	a	b
marker44213	Chr5	28500437	<aaxbb>	h	b	h	h	a	h	h	h	b	b	h	h	h	h	a	h	h	h	a	a	h	b	h	a	h	h	a	b	b	-	a	h	h	a	a	b	h	a	b	h	h	a	h	h	a	b
marker62803	Chr5	28520587	<aaxbb>	h	b	h	h	h	h	h	h	b	b	h	h	h	h	h	b	h	a	h	h	h	b	h	a	h	h	a	b	b	h	h	h	h	a	h	b	a	a	b	h	h	h	h	h	a	b
marker82745	Chr5	28611272	<aaxbb>	h	h	a	h	h	-	-	h	-	b	h	h	-	h	b	b	h	h	h	h	h	b	h	a	h	h	a	b	b	b	a	h	h	-	h	b	a	-	b	-	h	h	b	h	a	b
marker86774	Chr5	28617735	<aaxbb>	-	b	a	h	h	-	h	h	b	b	h	b	h	b	b	b	-	h	h	h	-	b	b	a	h	a	a	b	b	a	a	h	h	a	h	b	h	a	b	a	-	-	a	a	a	b
marker6453	Chr5	28674540	<aaxbb>	h	h	a	h	h	h	h	h	b	b	h	h	h	h	h	b	h	h	h	h	h	b	h	a	h	h	h	b	b	h	a	h	h	a	h	b	h	a	h	h	h	h	h	h	a	b
marker4828	Chr5	28709115	<aaxbb>	h	b	a	h	h	b	h	h	b	b	b	h	h	h	h	b	b	a	h	h	h	b	h	h	b	h	-	h	b	h	-	-	h	a	h	b	a	-	b	h	h	b	h	h	a	b
marker16995	Chr5	28716523	<aaxbb>	h	b	a	h	h	h	-	-	-	b	b	h	h	h	h	b	h	-	h	a	h	b	a	a	-	h	a	h	b	h	h	h	h	a	-	b	a	a	-	-	b	-	b	-	a	b
marker15706	Chr5	28731666	<aaxbb>	h	h	h	h	h	h	h	h	b	b	h	h	h	h	h	b	h	h	h	h	h	b	h	a	h	h	a	b	b	h	a	h	h	a	h	b	a	a	b	h	h	h	h	h	a	b
marker4586	Chr5	29022839	<aaxbb>	-	-	-	-	-	-	-	-	-	-	-	-	-	-	-	-	-	-	-	-	-	-	-	-	-	-	-	b	-	-	-	-	-	-	-	-	-	-	-	-	-	-	-	-	-	-
marker40544	Chr5	29053880	<aaxbb>	-	-	-	-	-	-	-	-	-	-	-	-	-	-	-	-	-	-	-	-	-	-	-	-	-	h	-	-	-	-	-	-	-	-	-	-	-	-	-	-	-	-	-	-	-	-
marker88003	Chr5	29056692	<aaxbb>	-	-	-	-	-	-	-	-	-	-	-	-	-	-	-	-	-	-	-	-	-	-	-	-	-	-	-	-	-	-	b	-	-	-	-	-	-	-	-	-	-	-	-	-	-	-
marker66364	Chr5	29121470	<aaxbb>	h	b	a	h	h	h	h	h	b	b	h	h	h	h	h	b	h	h	h	h	h	b	h	h	h	h	h	b	h	h	h	h	h	a	h	b	a	a	b	h	h	h	h	h	a	b
marker93315	Chr5	29137667	<aaxbb>	-	-	-	-	-	-	-	-	-	-	-	-	-	-	-	-	-	-	-	-	-	-	-	-	-	-	a	-	-	-	-	-	-	-	-	-	-	-	-	-	-	-	-	-	-	-
marker41253	Chr5	29155720	<aaxbb>	h	h	a	h	h	h	h	h	b	b	h	h	h	h	h	b	h	h	h	h	h	b	h	a	h	h	a	b	b	h	h	h	h	a	h	b	h	a	h	h	h	h	h	h	a	h
marker1471	Chr6	2361552	<aaxbb>	h	h	h	h	h	b	a	a	a	h	h	h	a	a	b	a	h	a	b	a	b	h	h	h	h	a	h	h	h	h	h	h	b	a	b	b	h	b	h	-	b	h	h	a	h	a
marker54716	Chr6	2400531	<aaxbb>	a	-	-	h	a	-	-	-	-	a	-	-	a	-	-	-	-	-	-	-	-	-	-	h	a	a	-	a	-	a	-	-	-	a	b	b	a	-	-	b	-	-	-	-	b	-
marker75460	Chr6	3183246	<aaxbb>	h	b	h	h	h	b	h	a	-	h	h	h	a	a	h	h	h	h	b	a	b	h	h	h	a	a	h	h	h	h	a	h	b	a	b	b	h	h	b	b	b	h	h	a	-	h
marker12581	Chr6	3245678	<aaxbb>	h	h	h	h	h	b	h	a	h	h	h	h	a	a	h	h	h	h	b	a	b	h	h	h	h	a	h	h	h	h	a	h	b	a	b	b	h	h	h	b	b	h	h	a	h	h
marker9892	Chr6	3303073	<aaxbb>	h	h	h	h	h	b	h	a	a	h	h	h	a	a	h	h	h	h	b	a	b	h	h	h	a	a	h	h	h	h	a	h	b	a	b	b	h	h	h	b	b	h	h	a	h	h
marker86358	Chr6	3428876	<aaxbb>	h	h	h	h	h	b	h	a	h	h	-	h	a	a	h	h	h	h	b	a	b	h	h	h	a	a	h	h	h	h	a	h	b	h	b	h	h	h	h	b	b	h	a	a	h	h
marker9021	Chr6	3596232	<aaxbb>	-	-	a	a	a	b	a	a	a	-	h	-	a	a	h	a	a	a	b	a	b	h	-	a	-	a	a	h	h	-	a	h	b	a	b	-	-	h	a	-	b	h	a	a	h	h
marker98831	Chr6	4133971	<aaxbb>	h	h	h	b	-	b	h	a	a	h	h	h	h	a	h	b	h	a	b	a	b	h	h	a	a	a	h	h	h	h	a	-	b	a	b	b	h	h	-	b	b	h	a	-	b	h
marker10603	Chr6	4156202	<aaxbb>	h	h	h	h	h	b	h	a	a	h	h	h	h	a	h	b	h	h	b	a	b	h	h	h	a	a	h	h	h	h	a	h	b	a	b	b	h	b	a	b	b	h	a	a	h	h
marker81741	Chr6	4252344	<aaxbb>	-	-	-	-	-	-	-	a	a	a	a	-	-	-	-	b	-	-	-	a	-	-	h	b	-	-	-	h	-	-	-	-	-	-	-	-	a	-	-	b	-	a	-	a	-	-
marker98010	Chr6	4256384	<aaxbb>	a	a	a	a	h	b	h	a	a	h	h	h	h	a	h	b	h	a	b	-	b	h	h	h	a	a	h	h	h	h	a	h	b	a	b	b	h	h	a	b	b	h	a	a	h	-
marker29884	Chr6	4305617	<aaxbb>	b	a	h	h	h	b	h	a	-	h	h	b	h	-	h	b	h	a	b	a	b	h	h	h	-	a	h	h	b	h	a	h	b	a	b	b	b	a	a	b	-	h	a	a	h	b
marker81689	Chr6	4317614	<aaxbb>	h	h	h	h	h	b	h	h	h	h	h	h	h	a	h	b	h	a	b	a	b	h	h	h	a	a	h	h	b	h	h	h	b	a	b	b	h	h	a	b	b	h	h	a	h	h
marker18238	Chr6	4327494	<aaxbb>	h	h	h	h	h	b	h	a	a	h	h	h	h	a	h	b	h	h	b	a	b	h	h	h	a	a	h	h	b	h	a	h	b	a	h	b	h	h	a	b	b	h	h	a	h	h
marker86684	Chr6	4328166	<aaxbb>	h	h	h	h	h	b	h	a	a	h	h	h	h	a	h	b	h	a	b	a	b	h	h	h	a	a	h	h	b	h	a	h	h	a	-	b	h	a	a	b	-	a	a	a	h	h
marker61982	Chr6	4341171	<aaxbb>	h	h	h	h	h	b	h	a	a	h	h	h	h	h	h	b	h	a	b	a	b	h	h	h	a	a	h	h	b	h	a	h	b	a	b	b	h	h	a	b	b	h	a	a	h	h
marker63621	Chr6	4342140	<aaxbb>	h	h	h	h	h	b	h	a	a	h	h	h	b	a	a	b	h	a	b	a	b	h	h	h	a	a	h	h	b	h	a	h	b	a	b	b	h	h	a	b	b	-	a	a	h	h
marker4433	Chr6	4367096	<aaxbb>	h	b	b	h	h	b	h	h	h	-	b	b	a	a	-	b	h	a	b	a	b	h	h	h	a	a	h	h	b	h	a	b	b	a	b	b	h	h	a	b	b	h	a	a	h	h
marker58346	Chr6	4376241	<aaxbb>	b	-	h	a	h	-	h	a	a	h	h	-	-	a	-	b	a	a	b	a	b	h	a	h	a	a	-	h	-	h	a	a	b	a	b	b	a	h	a	-	-	h	a	h	h	a
marker29082	Chr6	4414374	<aaxbb>	-	a	h	a	h	-	-	a	a	-	-	a	h	a	h	-	b	-	-	a	b	b	h	-	-	a	a	b	b	-	-	h	b	a	b	b	-	-	a	-	b	h	-	a	h	b
marker25513	Chr6	4592676	<aaxbb>	h	h	h	h	h	b	h	a	a	h	h	h	h	a	h	b	h	a	b	a	b	h	h	h	a	a	h	h	b	h	h	h	b	a	b	b	h	h	a	b	b	h	a	a	h	h
marker80081	Chr6	4598475	<aaxbb>	h	h	h	h	h	b	h	a	a	h	h	h	h	a	h	b	b	h	b	a	b	h	h	h	a	a	h	h	b	h	a	h	b	a	b	b	h	h	a	b	b	h	a	a	h	h
marker20611	Chr6	4612742	<aaxbb>	h	h	h	h	h	b	h	a	a	h	h	h	h	a	h	b	h	h	b	a	b	h	h	h	a	a	h	h	b	h	a	h	b	a	b	b	h	h	a	b	b	h	a	a	b	h
marker55645	Chr6	4630595	<aaxbb>	h	h	h	h	h	b	h	a	a	h	h	h	h	a	a	b	h	a	b	a	b	h	h	h	a	a	h	h	b	h	a	h	b	a	b	b	a	h	a	b	b	h	a	a	h	h
marker22954	Chr6	4677269	<aaxbb>	h	h	h	h	h	b	h	a	a	h	h	h	h	a	h	b	h	a	b	a	b	h	h	h	a	a	h	h	b	h	a	h	h	a	b	b	h	h	a	b	b	h	a	a	h	h
marker17765	Chr6	4722455	<aaxbb>	h	h	h	h	h	h	h	a	a	h	h	h	h	a	h	b	h	h	b	a	h	h	h	h	a	a	h	h	b	h	a	h	b	a	b	b	h	h	a	h	b	h	a	a	h	h
marker72230	Chr6	4838671	<aaxbb>	h	h	h	h	h	b	h	a	-	h	h	b	h	a	h	b	h	h	b	a	b	h	h	h	a	a	h	h	b	h	a	h	b	a	b	b	h	h	a	h	b	h	a	a	h	h
marker70697	Chr6	5127780	<aaxbb>	h	h	h	h	h	b	h	a	a	h	h	h	h	a	h	b	h	h	b	a	b	h	b	h	a	a	h	h	b	h	h	h	b	a	b	b	h	h	a	h	b	h	h	a	h	h
marker109649	Chr6	5162559	<aaxbb>	-	-	-	-	a	-	b	-	-	h	h	b	b	-	-	b	-	-	b	-	b	b	b	b	-	-	-	b	b	-	-	b	b	-	b	-	h	-	-	b	b	-	-	-	a	h
marker61443	Chr6	5167894	<aaxbb>	h	h	h	h	h	b	h	a	a	h	h	h	h	h	h	b	h	h	b	a	h	h	h	h	a	h	h	h	b	h	a	h	b	a	b	b	h	h	a	h	b	h	a	h	h	h
marker79502	Chr6	5174389	<aaxbb>	h	h	h	h	h	b	h	a	a	h	h	h	h	a	h	b	h	a	b	a	b	h	b	h	a	a	h	h	b	h	a	h	b	a	b	b	h	h	a	h	b	h	a	a	h	h
marker17898	Chr6	5218845	<aaxbb>	-	a	a	h	h	-	h	a	a	h	a	h	h	-	a	b	a	a	-	a	b	h	-	h	a	a	h	h	b	h	a	h	b	a	b	b	b	h	a	h	b	-	a	a	b	h
marker293	Chr6	5513040	<aaxbb>	h	h	h	h	h	b	h	a	a	h	h	h	h	a	h	b	h	h	b	a	h	h	h	h	h	h	h	h	b	h	h	h	b	h	h	b	h	h	a	h	h	h	a	h	h	h
marker84701	Chr6	5543789	<aaxbb>	a	-	h	h	a	b	b	a	h	h	h	h	h	a	h	b	-	-	-	a	b	a	h	h	a	a	h	h	b	h	a	h	b	a	b	b	h	h	a	h	b	h	a	a	h	h
marker45716	Chr6	5618507	<aaxbb>	h	h	h	h	h	b	h	a	a	h	h	h	h	a	h	h	h	h	b	a	b	h	h	h	a	a	h	h	b	h	h	h	b	h	h	b	h	h	a	h	b	h	h	a	h	h
marker12391	Chr6	5719932	<aaxbb>	h	h	h	-	b	b	h	-	-	-	h	-	-	a	a	h	-	a	b	a	h	b	b	h	a	-	b	h	-	h	-	h	-	a	b	b	h	-	-	-	b	h	-	a	h	h
marker2628	Chr6	5719938	<aaxbb>	-	h	-	-	-	b	a	a	a	-	h	h	h	a	-	-	h	a	b	-	b	-	b	b	-	-	h	h	-	h	a	a	b	a	-	b	h	-	a	-	b	-	a	-	h	h
marker53647	Chr6	5798809	<aaxbb>	-	-	a	a	-	-	-	-	-	-	-	-	-	-	a	-	-	-	b	b	b	h	-	-	-	-	-	-	-	h	a	-	-	a	b	b	-	-	-	-	-	-	-	a	h	-
marker74740	Chr6	6310354	<aaxbb>	-	-	-	-	-	-	-	-	-	-	-	-	-	-	-	-	-	-	-	-	-	-	-	-	-	-	-	-	-	-	-	-	-	-	-	-	-	-	-	-	-	-	-	-	-	-
marker29965	Chr6	6798938	<aaxbb>	-	-	a	-	-	-	-	-	-	-	-	-	-	-	-	-	-	-	-	-	-	-	-	-	-	-	-	-	-	-	-	-	-	-	-	-	-	-	-	-	-	-	-	-	b	-
marker40732	Chr6	7532496	<aaxbb>	a	h	a	h	b	-	-	a	-	h	h	-	h	a	a	a	-	h	-	h	b	h	b	h	h	a	b	b	b	h	a	b	h	h	b	b	h	b	h	h	h	h	h	a	a	h
marker34194	Chr6	7789174	<aaxbb>	a	-	-	h	b	a	a	a	-	h	-	-	a	-	a	-	-	b	h	-	b	h	b	-	-	a	b	b	-	-	a	-	a	h	b	-	h	b	a	-	h	-	b	a	a	h
marker1483	Chr6	7924331	<aaxbb>	a	a	a	h	b	h	h	a	a	h	h	h	h	a	a	a	a	h	h	h	b	h	b	h	h	a	b	b	b	h	a	h	h	h	b	b	h	b	h	a	h	h	h	a	a	h
marker111998	Chr6	7925409	<aaxbb>	a	-	a	-	-	-	b	a	a	-	-	-	b	-	-	-	-	b	-	a	b	-	h	h	h	a	-	b	b	-	a	h	-	b	b	b	h	-	-	-	a	-	-	a	a	-
marker108902	Chr6	7958012	<aaxbb>	h	h	h	h	b	h	a	a	h	h	h	h	a	h	h	h	a	h	h	h	b	a	b	h	h	a	b	b	-	h	h	a	h	h	-	b	h	b	a	h	b	a	h	a	a	a
marker56045	Chr6	7983790	<aaxbb>	a	h	a	h	b	h	h	a	a	h	h	h	h	a	a	a	a	h	h	h	h	h	b	h	h	a	b	b	b	h	a	h	h	h	b	b	h	b	h	h	h	h	h	a	h	h
marker111766	Chr6	7987774	<aaxbb>	a	a	a	h	b	h	h	a	h	h	h	h	h	a	a	a	a	h	h	h	b	h	b	h	h	a	b	h	b	h	a	h	h	h	b	b	h	b	h	h	h	h	h	a	a	h
marker57009	Chr6	8015970	<aaxbb>	a	a	a	a	b	h	h	a	h	h	h	h	h	a	a	a	a	h	h	a	b	h	h	h	h	a	b	b	b	h	a	h	h	h	b	b	h	b	h	h	h	a	h	a	a	h
marker31476	Chr6	8036906	<aaxbb>	a	a	a	h	b	h	h	a	a	h	h	h	h	a	a	a	a	h	h	h	b	h	b	h	h	a	b	b	b	h	a	h	h	h	b	b	h	b	h	h	h	h	h	a	a	h
marker58042	Chr6	8067839	<aaxbb>	a	a	a	h	b	h	h	a	a	h	h	h	h	a	a	a	a	h	h	h	b	h	b	h	h	a	b	b	b	h	a	h	h	h	b	b	h	b	h	h	h	h	h	a	a	h
marker12816	Chr6	8136920	<aaxbb>	a	h	a	h	b	h	h	h	h	h	h	h	h	a	a	a	a	h	h	h	b	h	h	h	h	a	b	b	b	h	a	h	h	h	b	b	h	b	h	h	h	h	h	h	a	h
marker42771	Chr6	8158728	<aaxbb>	a	-	h	-	-	h	-	a	a	-	-	-	-	-	-	-	-	-	-	-	b	b	-	-	-	a	-	b	-	-	a	-	-	-	-	b	-	-	-	a	-	-	-	a	a	h
marker8292	Chr6	8160149	<aaxbb>	a	-	h	-	b	h	b	a	-	-	h	h	h	-	-	a	a	h	b	-	b	h	b	b	h	-	h	b	b	h	-	h	-	h	b	b	h	b	-	-	h	b	h	-	-	h
marker73817	Chr6	8172006	<aaxbb>	a	h	a	h	b	h	h	a	a	h	h	h	h	a	a	a	a	h	h	h	b	h	h	h	h	h	b	b	b	h	a	h	h	h	b	b	h	b	h	h	h	h	h	a	a	h
marker17946	Chr6	8239638	<aaxbb>	a	a	a	h	b	-	h	h	a	h	h	-	h	a	a	a	a	h	h	-	b	h	b	h	h	a	b	b	b	h	a	h	h	h	b	b	h	b	h	a	h	h	h	a	a	h
marker80388	Chr6	8330475	<aaxbb>	a	a	a	h	b	h	h	-	a	h	h	h	h	a	h	a	-	h	h	h	b	h	b	h	h	a	b	b	b	h	a	h	h	h	b	b	h	b	h	h	h	h	h	h	h	h
marker12272	Chr6	8331299	<aaxbb>	a	h	a	h	b	h	h	a	a	h	h	h	h	a	a	a	a	h	h	h	b	h	b	h	h	a	b	b	b	h	a	h	-	h	b	b	h	b	h	b	h	h	b	a	a	h
marker43748	Chr6	8337707	<aaxbb>	a	a	a	h	b	h	h	h	a	h	h	h	h	a	a	a	a	h	h	h	b	h	b	h	a	a	b	b	b	h	a	h	h	h	b	b	h	-	h	b	h	h	h	a	a	h
marker97274	Chr6	8343147	<aaxbb>	a	h	a	h	b	h	h	a	a	h	h	h	h	a	a	h	a	h	h	h	b	h	b	h	h	a	b	b	b	h	a	h	h	h	b	b	h	b	h	h	h	h	h	a	a	h
marker15441	Chr6	8410681	<aaxbb>	a	-	a	-	b	-	h	a	a	h	a	b	a	a	-	a	a	-	a	-	-	a	h	h	-	a	b	b	b	-	a	h	h	h	-	b	a	b	h	-	a	a	h	a	a	-
marker19288	Chr6	8479654	<aaxbb>	a	h	a	h	b	h	h	a	a	h	h	b	a	a	a	a	a	h	h	h	b	h	b	h	h	a	b	b	b	h	a	h	h	h	b	b	h	b	h	h	h	h	h	a	-	h
marker26365	Chr6	8489305	<aaxbb>	a	h	a	h	b	h	h	a	a	h	h	b	a	a	a	a	a	h	h	h	b	h	b	h	h	a	b	b	b	h	-	h	h	h	b	b	h	b	h	h	h	h	h	a	a	h
marker40009	Chr6	8816574	<aaxbb>	-	a	a	h	b	b	h	a	a	h	h	b	a	a	a	a	a	h	h	h	b	h	b	h	h	a	b	b	b	h	h	h	h	h	b	b	h	b	h	b	h	h	h	a	a	h
marker112423	Chr6	8820929	<aaxbb>	a	h	a	h	b	h	h	a	a	h	h	b	a	a	a	a	a	h	h	h	h	h	b	h	h	a	b	b	b	h	h	h	h	h	b	b	h	b	h	h	h	h	h	a	a	h
marker66370	Chr6	8847192	<aaxbb>	-	-	-	-	a	-	-	-	-	-	-	-	-	-	-	-	-	-	-	a	-	-	-	-	-	-	-	-	-	-	-	-	-	-	-	-	-	-	-	-	-	-	-	-	-	-
marker99064	Chr6	8877204	<aaxbb>	a	a	a	h	b	h	h	a	a	h	h	b	a	a	a	a	a	h	h	h	b	h	b	h	h	a	b	b	b	h	a	h	h	h	b	b	h	b	h	h	h	h	h	a	a	h
marker17811	Chr6	8881761	<aaxbb>	a	a	a	a	b	h	b	h	a	h	h	b	a	a	a	a	a	h	h	h	b	h	b	h	h	a	b	b	b	h	a	h	a	h	b	b	h	b	h	h	h	h	h	a	a	h
marker32438	Chr6	8893437	<aaxbb>	a	h	a	h	b	h	h	a	a	h	h	b	a	a	a	a	a	-	h	a	b	h	b	h	a	a	b	b	b	h	a	h	h	h	b	b	h	h	h	a	h	h	h	a	a	a
marker42584	Chr6	8911354	<aaxbb>	a	-	a	-	b	-	-	a	-	h	h	b	a	-	-	a	a	b	-	h	b	h	b	a	-	a	-	b	b	h	-	h	-	-	b	b	b	-	h	-	-	h	-	a	-	-
marker101608	Chr6	8923175	<aaxbb>	a	h	h	h	b	h	h	a	a	h	h	b	a	a	a	a	a	h	h	h	b	h	b	h	h	a	b	b	b	h	h	h	h	h	b	b	h	b	h	a	h	h	h	a	a	h
marker13891	Chr6	8926638	<aaxbb>	-	a	a	-	b	-	-	-	a	b	b	b	a	-	a	a	-	-	-	h	b	-	b	b	-	h	b	b	b	-	a	-	-	h	b	-	h	b	-	b	-	h	a	a	a	h
marker78818	Chr6	8932676	<aaxbb>	a	a	a	-	b	h	h	a	a	h	h	b	a	a	a	a	a	h	h	h	b	h	b	h	h	a	b	b	b	h	a	h	b	h	h	b	h	b	h	h	h	h	h	a	a	h
marker97779	Chr6	8933395	<aaxbb>	a	h	a	h	b	h	h	a	a	h	h	h	a	a	a	a	a	h	h	h	b	h	h	h	h	a	b	b	b	h	a	h	h	h	b	b	h	b	h	h	h	h	h	a	h	h
marker39356	Chr6	8964301	<aaxbb>	a	a	a	-	-	-	-	a	-	-	h	-	a	a	a	a	-	a	a	-	-	-	b	h	-	a	-	b	-	-	-	h	-	-	b	b	h	-	h	-	-	h	h	a	a	a
marker44622	Chr6	8984342	<aaxbb>	-	a	a	-	h	b	b	a	a	h	h	b	a	a	a	-	a	h	a	h	b	h	b	h	a	a	b	b	b	h	a	h	h	h	b	b	a	b	h	h	-	h	h	a	a	h
marker82365	Chr6	8988662	<aaxbb>	-	a	-	-	-	-	-	-	-	-	-	-	-	-	-	-	-	-	-	-	-	-	-	-	-	-	-	-	-	-	-	-	b	-	-	-	h	-	-	-	-	-	-	-	-	-
marker25201	Chr6	9041502	<aaxbb>	a	h	a	h	b	h	h	a	a	h	h	b	a	a	-	a	a	h	h	h	b	h	b	h	h	a	b	b	b	a	a	h	h	h	b	b	h	b	h	h	h	h	h	a	a	b
marker24338	Chr6	9042241	<aaxbb>	-	a	-	-	b	-	b	a	-	h	h	b	a	-	-	a	a	-	h	-	b	h	b	b	-	a	b	b	b	h	a	a	h	b	b	b	-	b	a	h	h	b	h	a	a	a
marker111200	Chr6	9046590	<aaxbb>	-	-	-	b	-	b	-	-	-	-	b	-	-	-	-	-	-	-	-	b	-	-	-	-	-	-	b	b	-	-	-	-	-	-	-	b	-	-	-	-	-	b	-	-	-	b
marker80438	Chr6	9088628	<aaxbb>	a	h	a	h	b	h	h	a	a	h	h	b	a	a	a	a	a	h	h	h	b	h	b	h	h	a	b	h	b	h	a	h	h	h	b	b	h	b	h	h	h	h	h	a	a	h
marker48809	Chr6	9098300	<aaxbb>	a	a	a	h	b	h	h	a	a	h	h	b	a	a	a	a	a	h	h	h	b	h	h	h	h	h	b	b	b	h	a	h	h	h	b	b	h	b	h	h	h	h	h	h	a	h
marker97376	Chr6	9135036	<aaxbb>	h	a	h	a	b	a	h	a	a	a	a	-	h	h	a	h	a	h	a	h	-	a	-	a	h	h	h	b	-	a	a	h	a	h	h	-	a	-	a	h	h	h	a	a	a	a
marker107511	Chr6	9137346	<aaxbb>	a	a	a	h	-	h	a	a	a	h	h	b	a	a	a	-	a	-	-	a	b	h	b	h	-	a	h	b	b	a	a	h	h	a	-	b	b	b	-	a	h	h	-	a	a	h
marker61423	Chr6	9143285	<aaxbb>	a	a	a	h	b	h	h	a	a	h	h	b	a	a	a	a	a	h	h	h	b	h	b	h	h	a	b	b	b	h	h	h	h	h	b	b	h	b	h	h	h	h	h	a	a	h
marker106987	Chr6	9147740	<aaxbb>	a	-	-	a	b	-	-	a	-	b	b	b	-	a	a	a	-	-	h	h	b	h	-	h	-	a	b	h	b	h	a	b	b	h	b	b	h	b	-	b	-	-	-	a	a	b
marker74329	Chr6	9149860	<aaxbb>	a	a	h	h	b	h	h	a	a	h	h	b	a	a	-	a	a	h	h	h	b	h	b	h	h	a	b	b	b	h	a	h	h	h	b	b	h	b	h	h	h	h	h	h	a	h
marker81623	Chr6	9334089	<aaxbb>	a	a	a	-	b	a	h	a	a	-	h	b	a	a	a	a	a	h	h	h	b	h	b	h	h	a	-	b	b	h	a	a	h	-	b	b	h	b	-	h	b	b	a	a	a	h
marker69566	Chr6	9334359	<aaxbb>	a	a	h	h	b	h	h	a	a	h	h	b	h	a	a	a	a	h	h	h	b	h	b	h	h	a	b	b	h	h	h	h	h	h	b	b	h	b	h	h	h	h	h	a	a	h
marker10788	Chr6	9377096	<aaxbb>	-	a	-	-	-	-	-	a	a	-	-	-	-	-	a	-	-	a	-	-	-	-	-	b	h	a	-	b	-	-	-	h	-	-	-	-	-	-	h	-	-	-	b	a	a	-
marker94453	Chr6	9382204	<aaxbb>	-	a	a	h	b	b	h	a	-	a	h	b	a	a	a	a	a	-	h	h	b	a	b	h	-	a	b	b	b	b	a	h	h	h	b	b	-	b	a	-	-	h	a	a	a	b
marker96830	Chr6	9393693	<aaxbb>	-	-	a	b	b	b	b	a	a	h	h	b	a	-	-	a	a	-	h	a	b	h	b	h	b	a	b	b	b	-	a	h	h	h	b	-	h	b	-	b	-	b	h	-	a	h
marker76440	Chr6	9463512	<aaxbb>	a	a	a	h	b	-	h	a	a	-	h	b	a	a	a	a	a	-	h	-	b	h	b	-	h	a	b	b	b	a	a	b	b	h	b	b	h	b	a	h	-	h	-	a	a	h
marker58560	Chr6	9465008	<aaxbb>	a	a	a	h	b	a	h	a	h	h	h	b	a	a	a	a	a	h	h	h	b	h	b	h	a	a	b	b	b	h	a	h	h	h	b	b	h	b	b	h	h	h	h	a	a	h
marker98565	Chr6	9667990	<aaxbb>	a	-	a	h	b	h	a	a	a	h	h	b	a	a	a	a	a	h	h	h	b	h	b	a	a	a	b	b	b	h	a	h	h	h	b	b	a	b	h	-	h	h	a	a	a	a
marker91197	Chr6	9670139	<aaxbb>	a	h	h	h	b	a	h	a	a	h	h	b	a	a	a	a	a	h	h	h	b	h	b	h	h	a	b	b	b	h	a	h	b	h	b	b	h	b	b	a	h	h	a	a	a	h
marker91890	Chr6	9671437	<aaxbb>	a	a	a	h	b	h	h	a	a	h	h	b	a	a	a	a	a	h	h	h	b	h	h	h	h	a	b	b	b	h	a	h	h	h	b	b	h	b	h	h	h	h	h	a	a	h
marker71304	Chr6	9676861	<aaxbb>	a	a	a	h	b	h	h	a	h	h	h	b	a	a	a	a	a	h	h	h	b	h	b	h	h	a	b	b	b	h	-	h	h	h	b	b	h	b	h	h	h	h	h	a	a	a
marker109401	Chr6	9677166	<aaxbb>	a	h	a	h	b	h	h	a	h	h	h	b	a	a	a	a	a	h	h	h	b	h	b	h	h	a	b	b	b	h	a	h	h	h	b	b	h	b	-	-	h	h	h	a	a	h
marker55838	Chr6	9690928	<aaxbb>	-	a	a	b	b	-	a	a	a	h	b	b	-	-	a	-	-	-	-	b	b	h	b	h	h	-	b	b	-	b	a	b	-	h	-	b	-	b	b	h	b	h	-	-	a	h
marker101144	Chr6	9774891	<aaxbb>	a	a	-	-	-	a	-	-	a	a	a	b	-	a	-	-	a	h	h	h	-	-	b	-	-	a	-	b	-	a	-	a	a	-	b	b	-	b	-	-	-	h	h	-	a	-
marker96917	Chr6	9847203	<aaxbb>	-	-	-	-	-	-	-	-	-	-	-	-	-	-	-	-	-	-	-	-	-	-	-	-	-	-	-	-	-	-	-	-	-	-	-	-	-	-	-	-	-	-	-	-	-	-
marker17373	Chr6	9853094	<aaxbb>	-	-	-	h	b	a	b	a	a	h	-	b	-	a	a	a	-	-	-	a	b	a	b	b	h	a	-	b	b	a	a	h	h	-	-	-	h	b	-	-	-	h	-	a	a	-
marker10821	Chr6	9864601	<aaxbb>	a	a	a	h	b	h	h	a	a	h	h	b	a	a	a	a	h	h	h	h	b	h	h	h	h	h	b	b	b	h	a	h	h	h	b	b	h	b	h	h	h	h	h	a	a	h
marker13047	Chr6	9864692	<aaxbb>	-	a	a	b	b	b	b	a	a	b	b	b	a	-	a	-	-	b	h	-	b	b	b	h	h	a	b	b	b	b	a	h	b	h	b	b	h	b	h	b	b	b	h	b	-	h
marker106806	Chr6	9908879	<aaxbb>	a	a	a	h	b	h	h	a	a	h	h	b	a	a	a	a	a	h	h	h	b	h	b	h	h	a	b	b	b	h	a	h	h	h	b	h	h	b	h	a	h	h	b	a	a	h
marker97584	Chr6	9977008	<aaxbb>	a	a	a	h	b	b	h	a	a	h	h	b	a	a	a	a	a	h	h	h	b	h	h	h	h	a	h	h	b	h	a	h	h	h	b	b	h	b	h	-	h	h	h	a	a	h
marker36125	Chr6	9995066	<aaxbb>	-	-	-	-	b	-	-	a	-	b	a	b	-	a	-	-	a	-	-	h	-	-	-	a	b	a	-	b	-	h	-	b	-	h	b	-	a	-	-	-	-	b	-	-	a	-
marker56682	Chr6	10033950	<aaxbb>	-	a	a	-	-	-	-	a	-	-	-	-	a	-	-	-	-	-	-	h	-	-	-	-	b	-	-	b	-	-	-	-	b	h	-	b	-	-	-	-	-	h	-	a	a	h
marker111296	Chr6	10055331	<aaxbb>	-	-	a	-	b	-	-	-	-	-	h	-	a	-	a	-	-	b	h	-	b	b	-	a	-	a	b	b	b	-	a	h	-	b	-	b	b	b	-	-	-	h	-	a	a	b
marker65895	Chr6	10056763	<aaxbb>	-	-	-	-	-	-	-	-	-	-	-	-	-	-	-	-	-	-	-	-	-	-	-	-	-	-	-	-	-	-	-	-	-	-	-	-	-	-	-	-	-	-	-	-	-	-
marker55277	Chr6	10071499	<aaxbb>	a	a	a	h	b	h	h	a	a	h	h	b	a	a	a	a	a	h	h	h	b	h	b	h	h	a	b	h	b	h	a	h	h	h	b	b	h	b	h	h	h	h	h	a	a	h
marker83363	Chr6	10099861	<aaxbb>	a	-	-	h	b	a	h	a	a	h	a	b	-	a	a	a	a	h	a	b	b	a	-	h	h	a	-	b	b	h	a	-	a	a	b	b	h	b	-	-	-	h	a	a	a	a
marker29926	Chr6	10405626	<aaxbb>	a	a	a	h	b	h	h	a	a	h	h	b	a	a	a	a	a	h	h	h	b	h	b	h	h	a	b	b	b	h	a	h	h	h	b	b	h	b	h	h	h	h	h	a	a	h
marker52754	Chr6	10407053	<aaxbb>	a	a	a	h	b	h	b	a	h	h	h	-	-	a	a	a	a	h	h	h	b	h	b	h	h	a	b	b	b	h	a	h	h	h	b	b	h	b	h	-	h	h	h	a	a	h
marker45538	Chr6	10880368	<aaxbb>	a	-	a	h	-	a	b	a	a	h	h	-	a	a	a	h	a	h	-	h	b	-	b	h	h	a	b	-	-	a	a	h	h	h	-	b	h	-	a	-	h	a	h	a	a	b
marker106200	Chr6	10891465	<aaxbb>	-	-	-	-	-	-	-	-	-	-	-	-	-	-	-	-	-	-	-	-	-	-	-	-	-	-	-	-	-	-	-	-	-	-	-	-	-	-	-	-	-	-	-	-	-	-
marker57100	Chr6	11046523	<aaxbb>	a	a	h	h	b	h	h	a	a	h	h	b	h	a	a	h	a	h	a	h	b	a	b	h	h	h	b	b	b	h	a	h	h	b	b	b	h	b	h	h	h	h	h	a	a	h
marker83726	Chr6	11107554	<aaxbb>	a	a	a	h	b	h	b	a	a	h	h	b	h	a	a	h	a	h	a	h	b	a	h	h	h	h	b	b	b	h	a	h	h	b	b	b	h	b	h	h	h	h	h	a	a	h
marker69783	Chr6	11128570	<aaxbb>	a	a	a	h	b	h	b	a	a	h	h	b	h	-	-	h	a	b	a	h	b	a	b	h	h	h	b	b	b	h	a	h	h	b	b	b	h	b	-	a	h	h	h	a	a	h
marker105714	Chr6	12823012	<aaxbb>	-	-	-	-	-	-	-	-	-	-	-	-	-	-	-	-	-	-	-	-	-	-	-	-	-	-	-	-	-	-	a	-	-	-	-	-	-	-	-	-	-	-	-	-	-	-
marker61829	Chr6	12861770	<aaxbb>	-	-	a	b	-	b	b	a	b	b	-	h	h	b	a	h	a	b	-	a	h	a	b	h	b	h	h	b	h	b	a	b	b	b	b	b	b	b	-	h	h	b	h	a	h	h
marker78469	Chr6	12874034	<aaxbb>	-	-	-	a	a	-	-	-	-	a	-	-	-	-	-	a	-	b	-	-	-	h	-	-	-	a	-	-	-	-	a	-	-	a	-	-	-	-	-	-	-	-	-	-	a	-
marker40115	Chr6	13995136	<aaxbb>	h	a	h	b	h	h	h	a	h	h	h	h	h	h	a	h	a	b	a	h	a	a	b	h	h	b	b	b	a	b	a	h	h	b	b	b	b	b	h	h	b	b	h	a	h	a
marker43682	Chr6	14173722	<aaxbb>	h	a	h	b	h	h	h	a	h	h	b	h	h	h	a	h	a	b	a	h	a	a	b	h	h	b	b	b	a	h	a	h	h	b	b	b	h	b	h	h	h	b	h	a	h	a
marker87613	Chr6	14272212	<aaxbb>	-	-	-	-	-	-	-	-	-	-	-	-	-	-	-	-	-	-	-	-	-	-	-	-	-	-	-	-	-	-	-	-	-	-	-	-	-	-	-	-	-	-	-	-	-	-
marker47761	Chr6	16371774	<aaxbb>	-	-	b	-	-	-	-	-	-	-	-	-	-	-	-	-	-	-	-	-	-	-	-	-	-	-	-	-	-	-	-	-	-	-	-	-	-	-	-	-	-	-	-	-	-	-
marker34917	Chr6	17075151	<aaxbb>	h	a	h	b	h	h	h	a	h	h	h	h	h	h	a	h	a	b	a	h	a	a	b	h	h	b	b	h	a	h	h	h	h	b	b	b	b	b	h	h	h	b	h	a	h	a
marker29136	Chr6	17225430	<aaxbb>	h	a	h	b	h	h	h	a	h	h	h	h	h	h	a	h	a	b	a	h	a	a	b	h	h	b	b	b	a	h	a	h	h	b	b	b	h	b	h	h	h	b	h	h	h	a
marker86766	Chr6	17473466	<aaxbb>	b	a	h	b	b	h	h	a	h	a	b	h	h	b	a	h	a	b	a	h	a	a	b	h	h	b	b	b	a	h	a	h	b	b	b	b	b	-	h	h	h	b	h	a	h	a
marker38191	Chr6	18106282	<aaxbb>	-	-	-	-	-	-	-	-	-	-	-	-	-	-	-	-	-	-	-	-	-	-	-	-	-	-	b	-	-	-	b	-	b	-	-	-	-	-	-	-	-	-	-	-	-	-
marker77125	Chr6	18925405	<aaxbb>	-	-	-	-	-	-	-	-	-	-	-	-	-	-	-	-	b	-	-	-	-	-	a	-	-	-	-	-	-	-	-	-	-	-	-	-	-	-	-	-	a	a	-	-	-	-
marker42366	Chr6	21350363	<aaxbb>	h	h	h	b	h	h	h	h	h	h	h	b	h	h	a	h	a	b	h	h	a	a	b	h	h	b	b	b	a	h	a	h	h	h	b	b	h	h	a	b	h	h	h	a	b	h
marker40205	Chr6	21355218	<aaxbb>	-	a	h	b	-	a	b	h	h	a	-	-	h	a	a	h	-	b	h	-	a	a	b	-	h	-	h	b	a	h	a	h	a	-	b	b	-	h	a	-	h	h	a	a	b	h
marker105144	Chr6	21425535	<aaxbb>	a	-	h	-	h	b	b	a	-	-	-	-	-	-	a	-	-	b	-	-	a	a	b	-	b	-	b	b	a	-	a	-	h	h	b	-	-	-	-	b	-	h	b	a	b	-
marker9835	Chr6	21456881	<aaxbb>	-	a	h	b	-	-	b	a	-	h	b	b	b	h	a	-	-	b	-	b	a	-	-	-	b	-	b	b	a	h	a	-	h	h	b	b	-	-	-	b	-	h	-	a	-	a
marker31784	Chr6	21489891	<aaxbb>	-	-	-	-	-	-	-	-	-	-	-	-	-	-	-	-	-	-	-	-	-	-	-	-	-	-	-	-	-	-	-	-	-	-	-	-	-	-	-	-	-	-	-	-	-	-
marker19630	Chr6	21548455	<aaxbb>	h	h	h	b	a	h	h	h	h	h	b	b	h	h	a	h	a	b	h	h	a	a	b	h	h	h	b	b	h	h	a	h	h	h	b	b	h	h	a	b	h	h	h	a	b	h
marker29271	Chr6	22086387	<aaxbb>	-	-	-	-	-	-	-	-	-	-	-	-	-	-	-	-	-	-	-	-	-	-	-	-	-	-	-	-	-	-	-	-	-	-	-	-	-	-	-	-	-	-	-	-	-	-
marker98782	Chr6	22280938	<aaxbb>	-	-	-	-	-	-	-	-	-	-	-	-	-	-	-	-	-	-	-	-	-	-	b	-	-	-	-	h	-	-	-	-	-	-	-	-	-	b	-	-	-	-	-	-	-	-
marker98990	Chr6	22425724	<aaxbb>	h	a	h	b	h	h	b	h	h	h	b	b	h	h	a	h	a	h	h	h	a	a	h	h	h	b	b	b	a	h	a	h	h	a	b	b	h	h	a	b	-	h	-	h	b	h
marker106224	Chr6	22432284	<aaxbb>	-	-	-	-	-	-	b	b	-	-	-	-	-	-	-	-	-	-	-	-	-	b	-	b	-	-	-	b	-	-	-	-	-	-	-	-	-	-	-	-	-	-	-	-	b	-
marker2135	Chr6	22672962	<aaxbb>	h	a	h	b	h	h	h	h	h	h	b	b	h	h	a	h	a	b	h	h	a	a	h	h	h	b	b	b	a	h	a	h	h	h	b	b	h	h	a	b	h	h	h	h	b	h
marker5201	Chr6	22804556	<aaxbb>	h	a	h	b	h	h	h	h	h	h	h	b	h	h	a	h	a	h	h	h	a	a	h	h	h	b	b	b	a	h	a	h	h	h	h	b	h	h	a	b	h	h	h	h	b	h
marker59951	Chr6	22812275	<aaxbb>	h	a	b	b	h	b	h	h	h	b	h	b	h	h	h	b	a	b	h	h	a	a	h	h	h	b	b	h	a	h	a	b	h	h	h	b	h	h	a	b	a	h	h	h	b	h
marker69487	Chr6	22826100	<aaxbb>	h	h	h	b	h	h	h	h	h	h	h	b	h	h	h	h	h	h	h	h	h	h	h	h	h	b	b	b	h	h	h	h	h	h	h	b	h	h	h	b	h	h	h	h	b	h
marker16067	Chr6	22828064	<aaxbb>	h	h	h	b	a	h	b	h	h	h	h	b	h	h	a	h	a	b	h	h	a	a	h	h	h	b	b	b	h	h	h	h	h	h	h	b	b	h	a	b	h	h	h	h	b	h
marker95676	Chr6	22837437	<aaxbb>	-	a	h	-	h	-	h	h	h	-	-	-	a	-	-	h	-	b	-	-	a	a	h	h	h	b	b	b	a	-	a	a	-	-	-	b	b	h	a	b	h	h	b	-	-	b
marker105813	Chr6	22844495	<aaxbb>	h	a	h	b	h	h	h	h	h	h	b	b	h	h	a	h	a	h	h	h	a	a	h	h	a	b	b	b	a	h	a	h	h	h	h	b	h	h	a	b	h	h	h	h	b	h
marker89239	Chr6	22969211	<aaxbb>	h	a	h	b	h	b	h	h	h	h	h	b	h	h	a	h	a	h	h	h	a	a	h	h	h	b	b	b	a	h	a	h	h	h	h	b	b	h	a	b	h	h	h	h	b	h
marker48938	Chr6	23005542	<aaxbb>	h	a	h	h	h	h	h	h	h	h	h	h	h	h	a	h	a	h	h	h	a	a	h	h	h	h	h	h	a	h	h	h	h	h	h	b	h	h	a	b	h	h	h	h	h	h
marker107891	Chr6	23031928	<aaxbb>	b	b	b	-	b	b	b	b	b	b	b	b	b	b	b	b	b	b	b	b	b	-	-	-	-	b	b	b	b	b	h	b	h	b	b	b	b	b	b	b	b	b	b	b	b	b
marker20727	Chr6	23123813	<aaxbb>	-	-	-	-	-	-	-	-	-	-	-	-	-	-	-	-	-	-	-	-	-	-	-	-	-	h	-	h	-	-	h	-	h	-	-	-	-	-	-	-	-	-	-	-	-	-
marker57115	Chr6	23160964	<aaxbb>	-	-	a	-	a	-	-	-	-	-	b	b	b	-	-	a	a	-	-	-	-	-	-	b	a	-	b	b	-	-	-	-	-	-	-	b	b	-	-	-	-	-	-	b	b	h
marker34238	Chr6	23231834	<aaxbb>	h	a	h	b	h	h	h	h	h	h	h	b	h	h	a	h	a	h	h	h	a	a	h	h	h	b	b	b	h	h	a	h	h	h	h	b	h	h	a	b	h	h	h	b	b	h
marker76829	Chr6	23374158	<aaxbb>	h	a	h	h	h	h	h	h	h	h	h	b	a	h	a	h	a	h	h	h	a	h	a	h	h	b	h	b	a	h	a	h	h	h	h	h	h	h	a	h	h	h	h	b	b	h
marker68853	Chr6	23375628	<aaxbb>	a	a	h	b	a	h	h	h	h	h	b	b	a	-	a	h	a	b	h	h	a	a	h	h	h	b	b	b	a	h	a	h	h	h	h	b	b	h	a	b	h	h	h	b	b	h
marker77889	Chr6	23380317	<aaxbb>	h	h	h	b	h	h	b	h	h	h	h	b	a	h	a	h	a	h	h	h	a	a	h	h	h	h	b	b	a	h	a	h	h	h	h	b	h	h	a	b	h	h	h	b	h	h
marker2002	Chr6	23395866	<aaxbb>	b	a	h	-	-	a	-	h	b	-	b	b	-	-	-	-	-	b	-	-	-	a	-	-	a	b	-	b	-	h	a	h	-	b	-	b	-	-	a	b	b	-	-	-	b	b
marker65735	Chr6	23405084	<aaxbb>	h	h	h	b	h	h	h	h	h	h	h	b	a	h	a	h	a	b	h	h	a	a	h	h	h	b	b	h	a	h	a	h	h	h	h	b	h	h	a	b	h	h	h	b	-	h
marker102451	Chr6	23415065	<aaxbb>	h	h	h	b	h	h	h	h	h	h	b	b	a	h	a	h	a	h	h	h	a	a	h	h	h	h	b	b	a	h	h	h	h	h	h	b	h	h	a	b	h	h	h	b	b	h
marker26722	Chr6	23442416	<aaxbb>	h	a	h	b	h	h	h	h	h	h	h	b	a	h	a	h	a	h	h	h	a	a	h	h	h	b	b	b	a	h	a	h	h	h	h	b	h	h	a	b	h	h	h	b	b	h
marker25104	Chr6	23474499	<aaxbb>	-	-	a	-	h	-	-	-	-	-	h	-	a	-	-	-	-	-	-	a	-	-	-	b	-	-	-	-	-	-	-	-	-	h	h	-	-	-	-	-	-	-	-	-	-	-
marker74096	Chr6	23487419	<aaxbb>	h	a	h	b	h	h	h	h	h	h	b	b	h	h	a	h	a	h	h	h	a	a	h	h	h	b	b	b	a	h	h	h	h	h	h	b	h	h	a	b	h	h	h	b	b	h
marker94858	Chr6	23494729	<aaxbb>	h	h	h	b	-	-	-	h	h	h	b	b	a	-	a	b	a	b	b	h	a	a	h	h	h	b	b	b	a	h	a	b	h	h	b	b	b	h	a	b	h	h	h	b	b	h
marker76088	Chr6	23540100	<aaxbb>	-	-	b	-	h	-	-	a	-	-	b	b	a	-	a	-	-	b	a	h	-	-	b	-	-	-	-	-	-	-	a	-	b	h	a	b	-	-	-	b	-	-	-	-	b	-
marker1516	Chr6	23541397	<aaxbb>	h	a	h	b	h	h	h	h	h	h	b	b	h	h	h	h	a	h	h	h	a	a	h	h	h	b	b	b	a	h	a	b	-	h	h	b	h	h	a	b	h	h	h	b	b	h
marker19480	Chr6	23555916	<aaxbb>	h	a	h	b	h	h	h	h	h	h	h	b	a	h	a	h	a	h	h	h	a	a	h	h	h	h	b	b	a	h	a	b	h	h	h	b	h	h	a	b	h	h	h	b	b	h
marker106592	Chr6	23560767	<aaxbb>	a	-	h	-	a	-	-	b	-	h	h	b	a	-	a	b	-	-	a	h	-	-	b	h	-	b	-	b	-	a	-	-	-	-	-	b	-	-	-	b	h	a	-	-	-	a
marker42336	Chr6	23611327	<aaxbb>	-	-	-	b	h	-	-	h	-	a	b	-	-	-	-	a	-	-	b	h	-	-	-	-	-	b	-	b	a	-	-	b	-	-	-	b	b	-	-	-	-	-	b	-	b	-
marker26312	Chr6	23803063	<aaxbb>	-	-	-	-	-	-	-	-	-	-	-	-	-	-	-	-	-	-	-	-	-	-	-	-	-	-	h	b	-	-	-	-	h	-	-	-	-	-	-	-	-	-	-	-	-	-
marker44708	Chr6	25449903	<aaxbb>	h	h	-	a	-	b	b	h	h	b	h	-	b	h	h	b	h	h	-	h	-	h	-	-	b	h	b	-	a	b	h	b	h	b	h	h	-	h	h	h	h	h	h	h	b	-
marker6310	Chr6	25587313	<aaxbb>	h	h	h	b	h	b	h	h	a	h	h	b	a	h	a	-	a	h	b	-	a	a	-	h	h	b	b	b	h	b	a	-	-	-	b	b	h	b	a	b	-	-	-	b	b	h
marker73139	Chr6	25622347	<aaxbb>	h	a	h	b	h	b	h	h	h	h	h	b	a	h	a	a	a	h	b	h	a	a	h	h	h	h	b	b	a	h	a	b	h	h	h	b	h	h	a	b	h	h	h	b	h	h
marker79204	Chr6	26068865	<aaxbb>	-	-	-	-	-	-	-	b	-	-	-	-	-	-	-	-	-	-	-	-	-	-	-	-	-	b	-	h	-	-	-	-	-	-	-	-	-	-	-	-	-	-	-	-	-	-
marker48246	Chr6	26766285	<aaxbb>	-	-	-	-	-	-	-	-	-	-	-	-	-	-	-	-	-	-	-	-	-	-	-	-	-	-	-	-	-	-	-	-	-	-	-	-	-	-	-	-	-	-	-	-	-	-
marker90159	Chr6	28013485	<aaxbb>	h	h	h	h	h	b	h	-	b	h	h	h	a	b	h	a	a	h	b	h	a	a	h	h	a	b	h	h	h	h	h	b	h	h	b	b	a	h	a	b	b	h	h	b	b	h
marker10623	Chr6	28925372	<aaxbb>	h	h	h	h	h	b	h	a	b	h	h	h	a	b	b	h	a	h	b	h	a	a	h	h	a	b	b	h	h	h	h	b	b	h	b	h	h	h	a	b	b	a	h	b	b	h
marker80732	Chr6	29754927	<aaxbb>	h	h	h	h	h	b	h	a	h	h	h	h	a	b	b	h	a	h	b	h	h	a	h	h	h	b	b	h	h	b	h	h	h	a	h	h	h	h	h	b	b	a	a	h	b	h
marker24781	Chr6	29770527	<aaxbb>	h	h	h	h	h	b	h	a	b	h	a	h	a	b	b	h	a	h	b	h	a	a	h	h	h	b	b	h	h	b	a	b	b	a	b	h	h	h	h	b	b	a	a	b	b	h
marker67488	Chr6	29798666	<aaxbb>	h	h	h	h	h	b	h	a	b	a	h	h	a	b	b	h	a	h	b	h	a	a	h	h	h	b	b	h	h	h	a	b	h	a	b	h	a	h	h	b	b	a	a	b	b	h
marker86139	Chr6	29823764	<aaxbb>	h	h	h	h	h	b	-	a	b	a	h	h	a	b	b	h	a	h	b	h	a	a	h	h	h	b	b	h	h	b	a	b	b	a	b	h	a	b	h	b	b	a	a	b	b	h
marker22441	Chr6	29851195	<aaxbb>	h	h	h	h	h	b	h	a	h	a	h	h	a	b	b	h	a	h	b	h	a	a	h	h	h	b	b	h	h	b	a	b	b	a	b	h	h	h	h	b	b	a	a	b	b	h
marker954	Chr6	29870657	<aaxbb>	a	-	h	-	a	b	b	a	-	a	h	a	a	b	b	h	a	-	b	h	a	a	-	b	b	b	-	h	h	-	a	b	-	a	b	a	a	-	-	-	b	-	a	b	b	-
marker110176	Chr6	29897912	<aaxbb>	h	h	h	h	h	b	h	a	b	a	a	h	a	b	b	h	a	h	h	h	a	a	h	h	h	h	b	h	h	h	a	b	b	a	b	h	a	h	h	b	b	h	a	b	h	h
marker82593	Chr6	29945622	<aaxbb>	h	h	h	h	h	b	h	a	b	h	h	h	a	b	b	h	a	h	b	h	a	a	h	h	h	b	b	h	h	h	a	b	h	a	b	h	h	h	h	b	b	a	a	b	b	h
marker100161	Chr6	29945956	<aaxbb>	h	h	h	h	h	b	h	a	-	a	h	h	a	b	b	h	a	h	b	h	a	a	h	h	h	b	b	h	h	h	a	b	b	a	b	h	h	h	h	b	b	a	a	b	b	h
marker109166	Chr6	29973024	<aaxbb>	-	a	h	h	h	b	b	a	b	a	a	h	a	b	b	h	a	h	b	h	a	a	a	h	a	b	b	h	h	b	a	b	-	a	b	h	a	-	h	b	-	a	a	b	b	h
marker21306	Chr6	30051531	<aaxbb>	-	-	-	-	-	-	-	-	b	-	a	-	-	-	-	-	-	-	-	-	-	-	-	-	-	-	-	-	-	-	-	-	-	a	b	-	-	-	-	-	b	-	-	b	-	-
marker93475	Chr6	30059995	<aaxbb>	h	h	-	-	b	b	h	a	-	a	a	b	a	b	b	h	-	h	b	h	a	a	-	h	h	b	b	h	h	b	a	-	-	a	b	h	a	h	-	b	-	a	a	b	-	h
marker76026	Chr6	30113858	<aaxbb>	h	h	h	h	h	b	h	a	b	a	h	h	a	b	b	h	a	h	b	h	a	a	h	h	h	b	b	h	h	b	a	h	b	a	b	h	h	h	h	b	b	a	a	b	b	h
marker30071	Chr6	30243405	<aaxbb>	h	h	h	h	h	b	a	h	b	h	h	h	h	b	-	h	h	h	b	h	h	h	h	h	h	b	b	h	h	b	h	b	b	h	b	h	h	h	h	b	b	h	h	b	b	h
marker65712	Chr6	30269147	<aaxbb>	-	-	h	b	-	-	-	-	-	a	a	b	-	-	b	h	a	-	-	h	-	a	-	-	-	b	-	h	h	b	-	-	b	-	b	h	-	h	-	-	b	a	-	b	b	b
marker6952	Chr6	30269508	<aaxbb>	h	a	h	-	b	b	h	a	b	a	h	h	a	b	b	h	a	h	b	h	a	a	h	h	h	b	b	h	h	-	a	b	-	a	b	h	a	h	h	-	b	a	a	-	b	h
marker3871	Chr6	30302470	<aaxbb>	h	h	h	h	h	b	h	a	b	a	h	h	h	b	b	h	a	h	b	h	a	a	h	h	h	h	b	h	h	h	a	b	b	h	b	h	h	h	h	b	b	a	h	h	b	h
marker43901	Chr6	30331365	<aaxbb>	h	h	h	h	h	b	h	a	b	a	-	h	a	b	b	h	a	h	b	h	a	a	h	h	h	b	b	h	h	h	a	b	b	a	b	h	h	h	h	b	b	h	a	b	b	h
marker64714	Chr6	30401905	<aaxbb>	h	h	h	h	h	b	h	a	b	a	h	h	a	b	b	h	h	h	b	h	a	a	h	h	h	b	b	h	h	h	h	b	b	a	b	h	h	h	h	b	b	h	-	h	b	h
marker67452	Chr6	30404259	<aaxbb>	h	h	h	h	h	b	h	a	b	h	h	h	h	b	b	h	a	h	b	h	a	a	h	h	h	b	b	h	h	h	a	b	b	a	b	h	h	h	h	b	b	a	a	b	b	h
marker92954	Chr6	30470985	<aaxbb>	b	a	h	h	h	b	-	a	h	a	a	h	a	b	b	h	a	-	b	h	a	a	h	a	a	b	b	h	h	b	a	-	b	a	b	h	a	h	-	b	-	a	a	b	b	-
marker30115	Chr6	30519397	<aaxbb>	-	-	h	-	a	-	-	-	-	a	-	-	-	-	b	-	h	-	-	-	-	-	-	h	h	b	-	h	b	b	-	-	b	-	b	-	a	-	-	-	-	-	a	-	-	a
marker11899	Chr6	30799405	<aaxbb>	h	h	-	h	a	-	-	a	-	a	a	h	a	b	b	h	a	a	b	h	a	a	-	h	h	b	b	h	a	b	a	b	b	a	b	-	a	h	-	b	b	a	a	b	b	h
marker71806	Chr6	30804197	<aaxbb>	h	h	h	h	-	b	b	a	b	a	h	h	a	b	b	h	-	h	b	h	a	a	h	h	h	b	b	h	h	b	a	b	b	a	b	h	a	b	h	b	b	a	a	b	b	h
marker74282	Chr6	30910355	<aaxbb>	h	h	h	h	h	b	h	a	b	a	h	h	a	b	b	h	a	h	b	h	h	a	h	h	h	b	b	h	h	h	a	b	b	a	b	h	h	h	h	b	b	a	a	b	b	h
marker19049	Chr6	30923515	<aaxbb>	h	h	h	h	h	b	h	a	b	a	a	h	a	b	b	h	h	h	b	h	a	a	h	h	h	b	b	h	h	h	a	b	b	a	b	h	h	h	h	b	b	a	a	b	b	h
marker50224	Chr6	31008623	<aaxbb>	h	h	h	h	h	b	h	a	b	a	h	h	a	b	b	h	h	h	b	h	a	a	h	h	h	h	b	h	h	b	h	b	b	a	b	h	h	h	h	b	b	h	h	b	b	h
marker24403	Chr7	15852	<aaxbb>	b	h	h	b	h	h	h	a	h	h	a	h	a	h	h	a	b	h	b	h	h	a	h	a	h	h	h	h	h	h	h	b	h	h	b	b	h	h	b	a	a	b	h	a	b	a
marker36938	Chr7	52426	<aaxbb>	b	h	h	b	h	h	h	a	h	h	a	h	a	h	h	a	b	h	b	h	h	a	h	a	h	h	a	h	h	h	a	b	h	h	b	b	h	h	h	a	a	b	h	a	b	a
marker31054	Chr7	86463	<aaxbb>	b	-	h	b	h	-	h	a	h	h	-	h	-	a	a	a	-	b	-	h	-	a	h	a	h	h	a	h	h	h	a	b	h	h	h	b	-	a	b	a	a	b	a	a	b	a
marker17640	Chr7	113924	<aaxbb>	b	a	h	b	h	h	a	a	h	h	a	h	a	h	h	a	b	h	b	h	h	a	h	a	h	h	a	h	h	h	a	b	h	h	b	b	h	h	b	a	a	b	h	a	b	a
marker37891	Chr7	123097	<aaxbb>	b	a	h	b	h	-	h	h	b	-	a	-	-	h	-	a	b	h	b	h	a	a	h	a	h	h	a	h	h	-	a	b	h	h	b	b	h	-	b	-	a	b	a	a	b	a
marker79653	Chr7	179079	<aaxbb>	b	h	h	b	h	h	h	a	h	h	a	h	a	h	h	a	h	h	h	h	h	a	h	a	h	h	a	h	h	h	h	b	h	h	b	b	h	h	h	a	h	b	h	h	h	a
marker42096	Chr7	194561	<aaxbb>	b	a	h	-	h	h	h	a	h	h	a	h	a	h	b	a	b	h	b	h	h	a	h	a	h	b	a	h	h	h	a	b	b	h	b	b	h	h	b	a	a	b	h	a	b	a
marker32890	Chr7	218215	<aaxbb>	b	a	h	b	h	h	h	a	h	h	a	h	a	h	-	a	b	h	b	h	h	a	h	a	h	h	a	h	h	h	a	b	h	a	b	b	h	h	b	a	a	h	h	a	b	a
marker112682	Chr7	256231	<aaxbb>	b	a	a	-	h	a	a	a	h	h	a	h	a	b	b	a	b	b	b	h	h	a	a	a	h	h	a	h	h	-	a	b	b	h	b	b	a	a	b	a	-	b	-	a	-	a
marker88714	Chr7	287471	<aaxbb>	b	h	h	b	h	h	h	a	h	h	a	h	a	h	h	a	b	h	b	h	h	a	h	a	h	h	h	h	h	h	a	b	h	h	h	b	h	h	b	h	a	b	h	a	b	a
marker61434	Chr7	769997	<aaxbb>	b	a	h	b	h	a	h	a	h	h	a	h	a	h	h	a	b	h	b	h	h	a	h	a	h	h	h	h	h	h	a	b	a	h	b	b	h	h	b	a	a	b	h	h	b	a
marker104365	Chr7	809007	<aaxbb>	b	h	h	b	h	h	h	a	h	h	a	h	a	h	h	a	b	h	b	h	h	a	h	a	h	h	a	h	h	h	a	b	a	h	b	b	h	h	h	a	a	b	h	a	b	a
marker103518	Chr7	1075798	<aaxbb>	b	a	h	b	h	h	h	a	h	h	a	h	a	h	h	a	b	h	b	a	h	a	h	a	h	h	b	h	h	h	a	b	a	h	b	b	h	h	b	a	a	b	h	a	b	a
marker813	Chr7	1532693	<aaxbb>	b	h	h	h	h	h	h	a	h	h	h	h	a	h	-	a	b	h	h	h	h	a	a	a	h	h	b	h	h	h	a	b	a	h	b	b	h	h	b	a	a	b	h	h	b	h
marker57034	Chr7	1641171	<aaxbb>	b	a	h	b	h	-	h	a	h	h	a	b	a	h	h	-	b	h	a	a	h	a	a	a	b	h	b	h	h	-	a	b	a	h	b	b	h	h	b	a	a	b	b	a	b	h
marker15951	Chr7	1727932	<aaxbb>	b	a	h	b	h	h	h	h	h	h	a	h	a	h	h	a	b	h	h	a	h	a	a	a	h	h	b	h	h	h	a	b	a	-	b	b	h	h	b	a	a	b	h	a	b	a
marker112579	Chr7	1743681	<aaxbb>	b	h	h	b	-	-	-	a	h	h	a	a	a	a	h	a	b	h	h	a	h	a	a	a	h	h	b	h	h	-	a	b	a	b	b	b	h	h	b	a	a	b	h	a	b	a
marker109484	Chr7	1743826	<aaxbb>	b	h	h	b	h	h	h	a	h	a	h	h	a	h	h	a	b	h	h	h	h	a	h	a	a	h	b	h	h	h	a	b	a	h	b	b	a	h	b	a	a	b	h	a	b	a
marker72799	Chr7	1744215	<aaxbb>	b	a	h	b	h	h	h	a	h	h	h	h	a	h	h	a	b	h	h	a	h	a	a	a	h	h	b	h	h	h	h	b	a	h	b	b	h	h	b	a	a	b	h	a	b	a
marker27515	Chr7	1750396	<aaxbb>	b	a	h	b	a	h	h	a	h	h	a	h	a	h	-	a	b	-	b	h	-	a	a	a	-	h	b	-	h	-	-	b	a	-	b	b	-	b	b	-	a	b	h	a	b	a
marker18997	Chr7	1766886	<aaxbb>	b	a	h	b	a	h	h	-	b	h	a	h	a	h	h	a	-	b	b	a	h	-	a	a	h	h	b	h	h	h	a	h	a	h	b	b	-	-	b	-	a	b	h	a	b	a
marker402	Chr7	1887368	<aaxbb>	-	-	-	-	-	-	-	-	-	-	-	-	-	-	-	-	-	-	-	-	-	-	-	-	-	-	-	-	-	-	-	-	-	-	-	-	-	-	-	-	-	-	-	-	-	-
marker108077	Chr7	2515183	<aaxbb>	b	a	h	b	h	-	h	a	a	h	a	h	h	h	-	a	-	h	-	h	h	a	a	a	h	h	b	h	a	h	a	b	h	h	b	b	h	h	h	-	a	b	h	a	b	a
marker11363	Chr7	3259439	<aaxbb>	-	-	-	-	-	-	-	-	-	b	-	-	-	-	-	-	-	-	-	-	-	-	-	-	-	-	-	-	-	-	-	b	-	-	-	-	-	b	-	-	-	b	-	b	-	-
marker107965	Chr7	3912191	<aaxbb>	h	a	h	b	b	h	h	a	h	h	a	h	b	h	h	h	b	h	h	a	a	a	h	a	a	h	h	h	a	h	a	b	h	h	b	b	h	b	-	a	a	b	h	b	a	a
marker81845	Chr7	3914914	<aaxbb>	h	h	h	b	b	h	h	a	h	h	a	h	h	h	h	h	b	h	h	h	a	a	h	a	h	h	h	h	a	h	a	h	h	h	b	b	h	b	h	a	a	b	h	b	a	a
marker11522	Chr7	4364681	<aaxbb>	-	a	a	a	a	-	-	a	-	a	a	-	a	a	-	-	a	-	-	a	-	-	-	a	a	a	-	a	a	a	a	a	-	a	a	a	a	a	-	-	-	a	a	a	a	a
marker56532	Chr7	4425643	<aaxbb>	-	-	a	a	-	-	-	-	-	-	a	a	a	-	-	-	-	-	a	-	-	-	-	-	a	h	-	a	a	a	-	-	b	a	b	a	a	b	b	-	-	h	-	-	h	-
marker45827	Chr7	4776685	<aaxbb>	-	a	h	b	b	h	b	-	h	h	h	h	h	-	-	h	b	b	b	a	a	h	b	a	a	h	a	h	h	h	a	h	h	h	b	b	h	b	b	a	-	b	-	b	h	h
marker97957	Chr7	4812958	<aaxbb>	-	-	-	h	-	-	-	h	-	h	-	-	-	-	-	-	-	-	-	-	-	-	-	-	-	-	-	-	-	-	-	-	-	-	-	-	-	-	-	-	-	-	-	-	h	-
marker10686	Chr7	4816511	<aaxbb>	-	-	-	-	-	-	h	a	-	-	a	-	-	-	-	-	b	b	h	-	a	a	b	-	-	a	-	b	b	-	-	-	-	-	-	b	-	b	b	a	a	-	-	b	a	h
marker82655	Chr7	5502029	<aaxbb>	-	-	-	-	-	-	-	-	-	-	-	-	-	-	-	-	-	-	-	-	-	-	-	-	-	-	-	-	-	-	-	-	-	-	-	-	-	-	-	-	-	-	-	-	-	-
marker36329	Chr7	5673266	<aaxbb>	-	-	-	-	a	-	-	-	-	-	a	-	a	a	-	-	-	-	a	-	a	-	-	-	-	-	-	-	-	a	-	-	-	a	a	a	-	-	-	-	-	-	-	-	-	-
marker73964	Chr7	6250478	<aaxbb>	-	-	b	-	-	-	-	b	a	b	-	-	-	-	-	-	-	-	-	-	-	-	-	-	-	-	-	h	-	-	-	-	-	-	-	-	-	-	-	-	-	-	-	-	-	-
marker103110	Chr7	6593655	<aaxbb>	-	-	-	-	-	-	h	-	-	-	-	-	-	-	-	-	-	-	-	-	-	-	-	-	-	-	-	-	-	-	-	a	-	-	-	-	-	h	-	-	-	h	-	b	-	-
marker103327	Chr7	7319738	<aaxbb>	-	-	-	-	-	-	-	-	-	b	h	-	-	-	-	-	-	-	-	-	-	-	-	a	a	-	-	-	-	-	-	-	-	-	-	-	-	-	-	-	-	-	-	-	-	-
marker92437	Chr7	7542609	<aaxbb>	-	-	-	-	-	-	-	-	-	-	-	-	-	-	-	-	-	-	-	-	-	-	-	-	-	-	b	b	-	-	b	-	-	-	-	-	-	-	-	-	-	-	-	-	-	-
marker24723	Chr7	8067365	<aaxbb>	-	-	-	-	-	-	-	-	-	-	-	-	-	-	-	-	-	-	-	-	-	-	-	-	a	-	-	-	-	-	-	-	-	-	-	-	-	-	-	-	-	-	-	-	-	-
marker62971	Chr7	8741048	<aaxbb>	-	-	-	-	-	-	-	-	-	-	-	-	-	-	-	-	-	-	-	-	-	-	-	-	-	-	-	-	-	-	-	-	-	-	-	-	-	-	-	-	-	-	-	-	-	-
marker14317	Chr7	9466382	<aaxbb>	-	-	-	-	-	-	-	-	-	-	-	-	-	-	b	a	-	-	-	-	b	-	-	-	-	-	-	-	-	-	-	-	-	-	-	b	-	-	b	-	-	-	-	b	-	-
marker91144	Chr7	9820976	<aaxbb>	-	-	-	b	-	-	-	b	-	-	-	b	b	b	-	b	-	-	b	-	b	-	-	b	-	b	h	b	-	-	b	h	b	-	-	b	-	b	b	-	-	b	-	b	b	b
marker21596	Chr7	10002218	<aaxbb>	-	-	-	-	b	-	-	b	-	-	a	a	b	-	b	a	a	b	b	a	-	-	-	-	-	-	-	h	-	-	-	a	b	b	b	h	-	-	-	-	-	b	-	h	a	a
marker104720	Chr7	10044431	<aaxbb>	-	-	-	-	-	-	-	-	-	-	-	-	-	-	-	-	-	-	-	-	-	-	-	-	-	-	-	-	-	-	-	-	-	-	-	-	-	-	-	-	-	-	-	-	-	-
marker62025	Chr7	10170510	<aaxbb>	h	-	h	-	-	h	b	b	-	-	h	-	-	b	b	-	-	b	b	-	a	h	-	b	-	b	h	b	h	b	h	b	h	b	b	b	h	h	b	-	a	b	h	h	-	a
marker24482	Chr7	10339401	<aaxbb>	a	a	h	b	b	h	h	b	h	h	h	a	h	b	b	h	h	h	b	h	a	h	a	b	a	h	h	h	h	h	h	h	h	b	b	h	h	h	h	a	a	b	h	h	a	a
marker46588	Chr7	10869744	<aaxbb>	b	b	b	b	b	b	b	b	b	-	b	b	b	-	b	b	-	b	-	-	b	b	-	b	-	b	b	-	b	b	b	-	b	b	b	-	b	b	b	-	b	-	-	b	b	b
marker25699	Chr7	11055150	<aaxbb>	a	a	h	b	b	h	b	b	h	h	h	a	h	b	b	h	b	h	-	h	a	h	a	b	a	-	b	h	h	h	h	h	h	b	b	h	b	h	-	a	a	b	h	b	a	a
marker1421	Chr7	11088306	<aaxbb>	a	h	h	b	b	h	b	b	h	h	h	a	h	b	b	h	h	h	b	a	a	h	a	b	h	h	h	h	h	h	h	h	h	b	b	h	h	h	h	a	a	h	h	h	a	a
marker100329	Chr7	11185019	<aaxbb>	-	a	-	-	-	-	h	h	-	-	h	a	b	-	-	-	b	-	b	-	-	-	a	-	-	h	h	h	b	b	-	a	-	b	-	b	-	h	-	-	-	b	-	a	a	a
marker78876	Chr7	11232624	<aaxbb>	-	-	-	b	-	b	h	b	h	-	b	a	b	-	-	-	-	b	b	-	-	-	-	b	a	-	-	a	b	-	b	b	-	-	-	-	b	-	-	-	-	b	-	-	a	a
marker25666	Chr7	11233739	<aaxbb>	a	a	h	b	b	h	h	b	h	h	h	a	h	b	b	h	h	h	b	h	a	h	h	h	a	h	h	h	h	h	h	h	h	b	b	h	b	h	h	a	a	b	h	h	a	a
marker112696	Chr7	11242595	<aaxbb>	a	a	h	b	b	b	a	b	h	h	h	a	h	b	b	h	a	b	-	a	a	h	h	b	a	h	h	h	a	h	h	h	h	b	b	h	b	h	h	a	a	b	h	h	a	a
marker90367	Chr7	11286317	<aaxbb>	a	a	h	b	b	h	h	b	h	h	h	a	h	b	b	h	h	h	b	h	a	h	a	b	a	h	h	h	h	h	h	h	h	b	b	h	h	h	h	a	a	b	h	h	a	a
marker33402	Chr7	11573168	<aaxbb>	a	h	h	b	b	h	h	b	h	h	h	a	h	b	b	h	h	h	b	h	a	h	a	b	a	h	h	h	h	h	h	h	h	b	b	h	h	h	h	a	a	b	h	h	a	a
marker57919	Chr7	11702882	<aaxbb>	a	a	h	b	b	h	h	b	h	h	h	a	h	b	b	h	h	h	h	h	a	h	a	b	a	h	h	h	h	h	h	h	h	b	b	h	h	h	h	a	a	b	h	h	a	a
marker46950	Chr7	11757918	<aaxbb>	a	h	h	b	b	h	h	b	h	h	h	a	h	b	b	h	h	h	b	h	h	h	h	b	a	h	h	h	h	h	h	h	h	b	b	h	h	h	h	a	a	-	h	h	a	a
marker103562	Chr7	12060162	<aaxbb>	-	-	-	-	-	-	-	-	-	-	-	-	-	-	-	-	-	-	-	-	-	-	-	-	-	b	-	-	-	-	-	-	b	-	-	-	-	-	-	-	-	-	-	-	-	-
marker87016	Chr7	12105352	<aaxbb>	a	a	h	b	b	h	h	b	h	h	h	h	h	b	b	h	h	h	b	h	h	h	h	b	a	h	h	h	h	h	h	h	h	b	b	h	h	h	h	a	a	h	h	h	a	a
marker53843	Chr7	12348581	<aaxbb>	a	a	h	b	b	h	h	b	h	h	h	h	h	b	b	h	h	h	b	h	h	h	a	h	h	h	h	h	h	h	h	h	h	b	b	h	b	h	h	a	a	b	h	h	a	a
marker15622	Chr7	12416926	<aaxbb>	-	-	-	-	-	-	-	a	-	-	-	-	-	-	-	-	-	-	-	-	-	-	-	-	-	b	-	b	-	-	-	-	-	-	-	-	-	-	-	-	-	-	-	-	-	-
marker6321	Chr7	12428013	<aaxbb>	a	-	h	h	b	h	h	b	h	h	h	h	h	b	b	h	h	h	b	h	a	h	a	b	a	h	h	h	h	h	h	h	h	b	b	h	h	h	h	a	a	h	h	h	a	h
marker11735	Chr7	12551988	<aaxbb>	a	h	h	b	b	h	h	b	h	h	h	a	h	b	b	h	h	h	b	h	a	h	h	b	a	h	h	h	h	h	h	h	h	b	b	h	h	h	h	a	a	b	h	h	a	a
marker30896	Chr7	12746348	<aaxbb>	h	h	h	h	b	h	h	b	h	h	h	a	h	b	b	h	h	h	b	h	a	h	a	b	a	h	h	h	h	h	h	h	h	b	b	h	h	h	h	a	a	h	h	h	a	a
marker27002	Chr7	12808325	<aaxbb>	a	a	h	h	b	h	h	b	a	h	h	a	h	b	b	h	h	h	b	h	a	h	h	b	a	h	h	h	h	h	h	h	h	b	b	h	h	h	h	a	a	b	h	h	a	a
marker43204	Chr7	12908463	<aaxbb>	-	a	-	-	-	-	a	-	-	-	-	-	-	-	-	-	-	-	-	-	-	-	-	-	-	-	-	-	-	-	b	-	-	-	-	-	-	-	-	-	-	-	-	b	-	-
marker98385	Chr7	13051656	<aaxbb>	a	-	-	-	-	-	-	-	-	-	-	-	a	-	-	-	a	-	-	-	-	-	-	-	-	-	-	-	-	-	-	-	-	-	-	a	b	a	-	-	-	-	-	-	-	-
marker98967	Chr7	13286350	<aaxbb>	-	-	b	b	b	b	b	h	-	b	-	-	h	-	-	-	b	-	b	-	-	-	-	-	-	h	-	h	b	-	a	-	h	b	b	b	-	-	-	-	-	b	h	h	a	-
marker45378	Chr7	13335384	<aaxbb>	a	a	h	b	b	h	h	b	h	h	h	a	h	b	b	h	h	h	b	a	a	h	a	h	a	h	h	h	h	h	h	h	h	b	b	h	b	h	h	a	a	b	h	h	a	a
marker7892	Chr7	13418125	<aaxbb>	a	a	h	b	b	h	h	b	h	h	h	a	h	b	b	h	h	h	b	h	a	h	h	b	a	h	h	h	h	h	h	h	h	b	b	h	h	h	h	a	a	b	h	h	a	a
marker3239	Chr7	13656888	<aaxbb>	a	a	h	b	b	h	h	b	h	h	h	a	h	b	b	h	h	h	b	h	a	h	a	b	a	h	h	h	h	h	h	h	h	b	b	h	h	h	h	a	a	b	h	h	a	a
marker72505	Chr7	13832946	<aaxbb>	a	h	h	b	b	h	h	b	h	h	h	a	h	b	b	h	h	h	b	h	a	h	a	b	a	h	b	h	h	h	h	h	h	b	b	h	b	h	h	a	a	b	h	h	a	a
marker51833	Chr7	13850683	<aaxbb>	a	-	b	-	b	-	a	b	-	-	-	a	h	-	b	-	-	b	b	a	a	b	a	-	-	h	h	h	h	h	b	b	-	b	b	-	b	h	h	a	-	b	h	h	a	a
marker57943	Chr7	14023226	<aaxbb>	a	a	h	h	b	h	h	b	h	h	h	a	h	b	b	h	h	h	b	a	a	h	a	b	a	h	h	h	h	h	h	h	h	b	b	h	b	h	h	a	a	b	h	h	a	a
marker89025	Chr7	14074951	<aaxbb>	a	a	h	h	b	-	h	-	h	a	h	a	h	b	b	h	h	h	b	a	a	-	a	b	a	a	h	h	a	h	-	h	a	b	-	h	b	-	b	a	a	b	-	h	a	a
marker45896	Chr7	14283086	<aaxbb>	a	h	h	b	-	a	a	b	h	h	h	a	h	b	b	h	h	h	b	-	a	h	a	h	a	h	h	h	h	h	a	a	h	b	b	h	b	h	a	a	a	h	a	a	a	a
marker2232	Chr7	14361208	<aaxbb>	a	h	h	b	b	h	h	h	h	h	h	a	h	b	b	h	h	h	b	h	a	h	a	h	a	h	h	h	h	h	h	h	h	b	b	h	h	h	h	h	a	h	h	h	a	a
marker44843	Chr7	14497015	<aaxbb>	a	a	h	b	b	h	h	b	h	h	h	-	a	-	b	h	a	a	-	a	a	h	a	b	a	h	a	b	h	h	b	h	h	-	b	-	b	h	b	a	a	-	h	a	a	a
marker3993	Chr7	14526643	<aaxbb>	a	a	-	b	b	a	h	b	-	a	h	a	h	b	b	-	a	h	-	a	a	h	a	b	a	h	-	h	b	b	h	h	h	b	b	h	h	h	a	a	-	b	h	h	a	a
marker54308	Chr7	14686866	<aaxbb>	a	a	h	b	b	h	h	b	h	h	h	a	h	b	b	h	h	h	b	a	a	h	a	b	a	h	h	h	h	h	h	h	h	b	b	h	h	h	h	a	a	h	h	h	a	a
marker33301	Chr7	14906417	<aaxbb>	-	-	-	-	-	-	-	-	-	-	-	-	-	-	-	-	-	-	-	-	-	-	-	-	-	-	-	a	-	-	-	-	-	-	-	-	-	-	-	-	-	-	-	-	-	-
marker63679	Chr7	15021957	<aaxbb>	-	-	-	-	-	-	-	-	-	-	a	-	-	-	-	-	-	-	-	-	-	-	-	-	-	-	-	-	-	-	-	-	-	-	-	-	a	-	-	-	-	-	-	-	-	-
marker61057	Chr7	15315301	<aaxbb>	a	a	h	b	b	h	h	b	a	h	h	a	a	b	b	h	h	h	b	a	a	h	a	b	a	a	a	h	h	h	h	h	h	b	h	h	h	a	h	a	a	h	a	h	a	a
marker68640	Chr7	15323797	<aaxbb>	a	a	h	b	b	h	h	b	h	h	h	a	h	b	b	h	h	h	b	h	a	h	a	b	a	h	h	h	h	h	h	h	h	b	h	h	h	a	h	a	a	h	a	h	a	a
marker19753	Chr7	15336153	<aaxbb>	a	a	a	b	b	-	-	-	h	a	b	a	a	b	-	-	h	-	b	a	a	-	a	b	-	-	b	h	-	-	h	-	a	b	-	-	b	-	h	a	-	h	a	h	a	a
marker64768	Chr7	15339023	<aaxbb>	a	h	h	h	b	h	h	b	h	h	h	a	h	b	b	h	h	h	b	h	a	h	a	h	a	h	h	h	h	h	h	h	h	b	h	h	h	a	h	a	h	h	a	h	a	a
marker42977	Chr7	15346399	<aaxbb>	-	-	-	-	-	-	-	-	-	-	-	-	-	-	-	-	-	-	-	-	-	-	-	-	-	-	-	-	-	-	-	-	-	-	-	-	-	-	-	-	-	-	-	-	-	-
marker59476	Chr7	15383863	<aaxbb>	a	a	h	b	b	h	h	b	h	h	h	a	h	b	b	h	h	h	b	a	a	h	a	b	a	h	h	h	h	h	a	a	h	b	h	h	b	a	h	a	a	h	a	h	a	a
marker25880	Chr7	15387043	<aaxbb>	-	a	h	b	b	b	-	b	h	h	h	a	h	b	b	b	b	h	-	a	a	h	a	b	a	h	h	h	b	h	h	h	h	b	h	h	b	a	b	a	a	h	-	b	a	a
marker80376	Chr7	15406430	<aaxbb>	a	a	h	b	b	h	h	b	h	h	h	a	h	-	b	h	h	b	b	a	a	h	a	b	a	h	h	h	h	h	h	h	h	b	h	h	b	a	h	a	a	h	a	h	a	a
marker84352	Chr7	15446127	<aaxbb>	a	a	h	b	b	h	h	b	h	h	h	a	h	h	b	h	h	b	b	h	a	h	a	h	a	-	h	h	-	h	b	h	-	b	-	h	b	a	-	-	-	h	a	a	a	a
marker103976	Chr7	15451302	<aaxbb>	a	a	h	b	b	h	h	b	h	h	h	a	h	b	b	h	h	h	b	h	a	h	a	b	a	h	h	h	h	h	h	h	h	b	h	h	h	h	h	a	a	h	a	h	a	a
marker69212	Chr7	15538955	<aaxbb>	a	a	h	b	b	h	h	b	h	h	h	a	h	b	b	h	h	h	b	a	a	h	a	b	a	h	h	h	h	h	h	h	h	b	h	h	h	a	h	a	a	h	a	h	a	h
marker63247	Chr7	15561621	<aaxbb>	a	a	h	b	b	h	h	b	h	h	h	a	h	h	b	h	h	h	b	h	a	h	a	h	a	h	h	h	h	h	h	h	h	b	h	h	h	a	h	a	a	h	a	h	a	a
marker18524	Chr7	15566012	<aaxbb>	a	a	h	b	b	h	h	b	h	h	h	a	h	h	b	h	h	h	b	a	a	h	a	b	a	h	h	h	h	h	h	h	h	h	h	h	h	a	h	a	a	h	a	h	a	a
marker14823	Chr7	15685978	<aaxbb>	a	a	h	b	b	h	h	h	h	h	h	a	h	b	b	h	h	h	b	a	a	h	h	b	a	h	h	h	h	h	h	h	h	b	h	h	b	a	h	a	a	h	-	h	a	a
marker57570	Chr7	15773301	<aaxbb>	-	-	-	b	b	-	-	b	a	-	h	a	h	-	-	a	a	h	-	a	a	a	a	b	-	h	h	h	-	h	h	h	h	b	a	h	h	a	-	a	a	h	-	h	a	a
marker63677	Chr7	15852046	<aaxbb>	a	a	h	b	b	h	h	b	h	h	h	h	h	b	b	h	h	h	b	h	a	h	h	b	a	h	h	h	h	h	h	h	h	b	h	h	h	a	h	a	a	h	a	h	a	a
marker48073	Chr7	15852431	<aaxbb>	a	h	h	b	b	h	h	b	h	h	h	a	h	b	b	h	h	h	b	a	a	h	h	b	a	h	h	h	h	h	h	h	h	b	h	h	b	a	h	a	a	h	a	h	a	a
marker59183	Chr7	15868300	<aaxbb>	a	a	h	b	b	a	h	b	h	h	h	a	h	b	b	h	b	h	b	h	a	h	a	b	a	h	h	h	h	h	h	h	h	b	h	h	h	a	a	a	a	h	a	h	a	a
marker13066	Chr7	15932421	<aaxbb>	a	h	h	b	b	h	-	b	-	-	-	a	-	-	-	-	-	-	b	h	a	-	a	-	a	h	-	-	-	-	-	-	h	-	h	h	-	a	a	a	a	-	h	h	a	a
marker89865	Chr7	16288695	<aaxbb>	a	-	b	b	b	h	b	b	b	h	h	a	h	b	b	h	h	h	b	a	a	h	a	h	a	h	b	h	h	h	b	h	b	b	h	h	b	a	a	-	a	h	h	h	a	h
marker75805	Chr7	16288888	<aaxbb>	a	a	-	b	b	a	h	b	h	a	h	a	-	b	-	h	a	b	-	a	h	-	a	b	a	h	h	h	-	a	b	a	h	-	b	h	b	a	-	a	a	a	-	h	a	h
marker67673	Chr7	16502502	<aaxbb>	a	a	h	h	h	h	h	h	h	h	h	a	h	h	h	h	h	h	h	h	a	h	a	h	a	h	h	h	h	h	h	h	h	h	h	h	h	a	a	a	a	h	h	h	h	h
marker16936	Chr7	17206501	<aaxbb>	h	h	h	h	b	h	h	h	h	h	b	a	h	b	b	h	h	h	b	h	a	h	a	b	h	h	h	h	b	h	b	b	h	b	h	h	h	a	a	a	a	h	h	a	a	h
marker65817	Chr7	17387397	<aaxbb>	h	a	h	h	b	h	h	h	h	h	b	a	h	b	b	h	h	h	b	a	a	h	h	b	h	-	h	h	b	h	b	b	h	b	h	h	h	a	h	h	a	h	h	a	h	h
marker82186	Chr7	17399391	<aaxbb>	b	a	-	-	b	-	b	h	b	h	b	a	h	-	b	-	-	h	-	a	a	h	a	b	a	h	a	a	-	-	b	-	h	b	h	a	b	a	a	-	-	h	b	a	a	-
marker80826	Chr7	17450261	<aaxbb>	-	a	h	h	b	-	b	h	h	h	b	a	h	-	b	a	h	-	b	a	a	h	a	b	-	h	h	h	b	h	b	b	h	b	h	a	h	a	h	h	a	h	h	a	a	h
marker44710	Chr7	17454467	<aaxbb>	b	-	-	-	b	-	-	h	a	-	b	-	-	-	-	-	-	-	-	a	a	-	a	b	a	-	-	a	-	-	-	b	-	-	a	-	b	-	-	b	-	-	b	-	-	h
marker45277	Chr7	17462686	<aaxbb>	-	a	-	h	b	a	-	h	h	-	b	a	h	-	-	-	-	b	b	a	a	h	a	b	a	a	b	h	b	h	b	b	h	b	h	h	b	a	a	h	a	h	h	a	a	-
marker93877	Chr7	17467748	<aaxbb>	a	a	-	-	-	-	-	-	-	a	-	-	-	-	-	-	b	-	-	-	-	-	-	-	-	a	-	-	-	-	-	-	h	-	a	a	b	-	-	-	-	a	-	-	a	-
marker81322	Chr7	17467753	<aaxbb>	b	-	b	b	b	b	b	b	-	b	b	-	b	b	b	b	b	b	b	-	-	b	-	b	-	b	b	b	b	b	b	b	b	b	b	b	b	-	-	b	-	b	b	-	-	b
marker15037	Chr7	17512613	<aaxbb>	h	a	h	b	b	h	h	h	h	h	b	a	h	b	b	h	h	h	b	a	a	h	h	b	a	h	h	h	b	h	b	b	h	b	h	h	b	a	a	h	a	h	h	a	a	h
marker60687	Chr7	17514779	<aaxbb>	h	a	h	h	b	h	h	h	h	h	b	a	h	b	b	h	h	h	b	a	a	h	h	b	a	h	h	h	b	h	b	b	h	b	h	h	h	a	a	h	a	h	h	a	a	h
marker12862	Chr7	17527168	<aaxbb>	h	a	h	h	b	h	h	h	h	h	h	a	h	b	b	h	h	h	b	a	a	h	h	b	h	h	h	h	b	h	b	b	h	b	h	h	h	h	a	h	a	h	h	h	a	h
marker44359	Chr7	17613007	<aaxbb>	-	-	-	b	-	-	-	-	-	-	-	h	-	-	-	-	-	-	-	-	-	-	-	-	h	-	-	-	-	-	-	-	-	-	-	-	-	-	a	-	-	-	-	-	-	-
marker57732	Chr7	17650817	<aaxbb>	h	a	h	h	b	h	h	h	h	h	b	h	h	b	b	h	h	h	b	a	a	h	h	b	a	h	h	h	b	a	b	b	h	b	h	-	b	a	a	h	a	h	h	a	a	h
marker73572	Chr7	17683819	<aaxbb>	h	h	a	a	-	h	h	h	-	h	b	-	h	h	-	h	h	b	b	a	a	-	a	b	a	-	h	h	b	-	b	b	h	b	h	h	b	a	a	-	-	-	h	a	a	b
marker72184	Chr7	17751137	<aaxbb>	h	-	h	a	b	-	b	h	-	h	b	a	-	-	-	-	h	-	b	a	a	-	-	b	-	-	h	h	-	a	b	b	-	b	b	-	b	-	a	h	a	a	-	-	a	h
marker11102	Chr7	17752962	<aaxbb>	h	h	h	h	b	h	h	h	h	h	b	a	h	b	b	h	h	h	b	a	a	h	a	b	a	h	h	h	b	h	b	b	h	b	h	h	b	a	h	h	a	h	h	a	a	h
marker59516	Chr7	17785280	<aaxbb>	b	a	-	h	-	h	h	a	-	h	b	a	h	b	b	h	b	b	b	a	-	h	a	b	a	-	a	h	b	-	b	b	h	b	-	h	b	-	a	-	a	h	-	a	a	h
marker50726	Chr7	17803579	<aaxbb>	-	a	h	h	b	h	h	h	a	h	b	a	h	-	b	h	a	b	b	a	a	h	a	b	a	h	h	h	-	h	b	-	h	b	h	h	h	a	a	b	a	h	a	a	a	a
marker92251	Chr7	17906115	<aaxbb>	a	-	-	-	b	-	h	h	a	h	b	a	b	-	-	h	a	-	-	-	a	a	a	b	-	a	h	h	b	-	-	b	h	b	h	h	b	a	a	-	a	h	b	a	a	h
marker16805	Chr7	17950665	<aaxbb>	h	h	h	h	h	h	h	h	h	h	h	a	h	-	b	h	h	h	b	a	a	h	a	b	a	h	h	h	h	h	b	b	h	b	h	h	h	a	a	h	a	h	h	h	a	h
marker14540	Chr7	18131541	<aaxbb>	-	a	-	-	b	-	b	b	-	b	-	a	-	b	b	-	-	-	-	-	a	-	-	b	-	a	a	-	-	-	-	-	b	h	h	a	b	-	-	-	-	h	-	a	-	b
marker69220	Chr7	18131958	<aaxbb>	-	a	h	h	b	h	h	h	h	h	b	a	-	b	b	h	-	h	b	a	a	h	a	b	a	h	h	h	b	h	b	b	h	b	h	b	h	a	a	h	a	h	-	a	a	h
marker31922	Chr7	18225877	<aaxbb>	-	-	-	-	a	-	a	a	a	-	a	-	a	-	-	-	a	-	-	a	a	-	-	a	-	a	-	-	-	a	a	-	a	a	a	a	-	a	-	-	-	a	-	a	a	-
marker8656	Chr7	18228166	<aaxbb>	b	a	h	-	b	h	h	h	h	h	b	a	h	b	-	h	b	h	b	a	a	a	a	b	a	h	h	h	b	h	b	b	h	b	h	h	h	a	a	b	a	h	a	a	a	-
marker62409	Chr7	18238586	<aaxbb>	b	a	h	h	b	h	h	h	h	h	b	a	h	h	b	b	h	b	b	-	a	h	a	b	a	b	h	h	b	h	b	b	h	b	h	h	b	-	a	h	a	h	h	a	a	h
marker9025	Chr7	18257570	<aaxbb>	h	a	h	h	b	-	h	b	-	-	b	-	h	b	b	h	h	b	b	-	a	-	-	b	a	b	h	-	b	h	b	b	h	-	h	a	b	-	a	h	a	h	b	a	a	h
marker18403	Chr7	18257573	<aaxbb>	a	a	a	a	-	a	a	a	-	a	-	a	a	-	b	-	-	h	b	a	a	h	a	-	a	a	a	a	b	-	-	-	a	-	-	b	b	a	a	-	a	a	a	a	a	a
marker98500	Chr7	18260437	<aaxbb>	b	-	b	b	b	b	b	b	-	b	b	-	b	b	b	-	b	b	b	-	-	b	-	b	-	b	b	b	b	b	-	b	b	b	h	-	b	-	-	-	-	-	-	-	-	b
marker58451	Chr7	18306440	<aaxbb>	h	a	h	h	b	h	h	h	h	h	b	a	h	b	b	h	h	h	b	a	a	h	a	b	a	h	h	h	b	h	h	b	h	b	h	h	h	a	h	h	-	h	h	a	a	h
marker83401	Chr7	18309803	<aaxbb>	h	a	h	h	b	h	h	h	h	h	b	a	h	b	b	h	h	h	b	a	h	h	a	b	a	h	h	h	b	h	b	b	h	b	h	h	h	a	h	h	a	h	h	h	a	h
marker54909	Chr7	18402438	<aaxbb>	h	h	h	h	b	h	h	h	h	h	b	a	h	h	b	h	h	h	b	a	h	h	a	h	a	h	h	h	b	h	b	b	h	b	h	h	b	a	a	h	a	h	h	a	a	h
marker60758	Chr7	18500400	<aaxbb>	-	-	h	h	b	h	h	h	-	h	b	a	h	b	b	h	h	b	b	a	a	h	a	b	a	h	h	h	b	h	b	b	h	b	h	h	-	a	a	h	a	h	-	a	a	h
marker54912	Chr7	18509472	<aaxbb>	h	a	h	h	b	h	h	h	h	h	b	a	h	b	b	h	h	b	b	a	a	h	a	b	a	h	h	h	h	h	b	b	h	b	h	h	b	a	a	h	a	h	-	a	a	h
marker27518	Chr7	18531953	<aaxbb>	a	a	-	h	b	-	a	-	b	h	b	-	a	b	b	-	h	-	b	a	a	h	a	b	a	h	b	h	b	h	b	b	-	-	b	h	b	-	a	-	a	h	h	a	a	b
marker25058	Chr7	18605926	<aaxbb>	h	a	b	h	b	a	h	a	h	a	b	a	h	-	-	a	-	b	b	a	a	h	a	b	a	h	h	h	b	h	b	-	-	b	h	h	b	a	a	-	-	h	-	a	a	h
marker103965	Chr7	18620948	<aaxbb>	-	a	b	h	b	b	-	b	a	-	b	-	b	b	b	h	-	b	b	-	a	h	h	-	a	a	h	h	b	-	-	b	-	b	h	-	b	a	-	-	-	b	h	a	a	h
marker67139	Chr7	18663551	<aaxbb>	-	-	b	a	-	b	a	h	-	h	b	-	-	-	-	-	-	b	-	a	-	a	a	b	-	-	h	-	b	-	-	b	a	b	-	h	b	a	-	-	-	b	-	-	a	h
marker21989	Chr7	18668881	<aaxbb>	-	-	a	-	-	-	-	-	-	-	-	-	b	-	-	-	-	-	-	a	-	-	-	-	-	h	-	b	-	b	-	-	a	-	-	a	b	-	-	-	-	h	-	-	-	-
marker81580	Chr7	18688342	<aaxbb>	h	a	h	h	b	-	h	a	h	h	h	a	h	b	b	h	h	h	b	a	a	h	h	b	a	h	h	h	b	h	b	b	h	b	h	h	h	a	a	-	a	h	h	a	a	h
marker24180	Chr7	18697358	<aaxbb>	h	a	h	h	-	h	h	h	h	h	b	a	b	b	b	h	h	h	b	a	a	b	a	b	a	a	-	h	b	h	b	b	h	b	a	h	h	-	a	b	a	h	h	a	a	h
marker63479	Chr7	18718695	<aaxbb>	h	a	h	h	b	h	h	h	h	h	b	a	h	b	b	h	h	h	b	h	a	h	a	b	a	h	h	h	b	h	b	b	h	b	h	h	h	a	a	h	a	h	h	a	a	h
marker89950	Chr7	18739203	<aaxbb>	h	a	h	h	b	h	h	h	h	h	b	a	h	b	b	h	h	h	b	h	a	h	h	b	a	h	h	h	b	h	b	b	h	b	h	h	b	a	a	h	a	h	h	a	a	h
marker17611	Chr7	18764823	<aaxbb>	h	-	h	-	-	-	h	h	h	h	b	a	h	b	b	h	-	h	b	a	a	h	a	b	a	h	h	h	b	h	b	b	h	b	h	h	b	a	a	h	a	h	a	a	a	-
marker98478	Chr7	18772056	<aaxbb>	-	-	-	-	-	-	-	-	-	-	-	-	-	-	-	-	-	-	-	-	-	-	-	-	-	-	-	-	-	-	-	-	-	-	-	-	-	-	-	-	-	-	-	-	-	-
marker14161	Chr7	18809533	<aaxbb>	h	h	h	h	b	h	h	h	h	h	b	a	h	b	b	h	h	h	b	a	a	h	a	b	a	h	h	h	b	h	b	b	h	b	h	h	b	a	a	h	a	h	h	h	a	h
marker102209	Chr7	18835554	<aaxbb>	-	a	h	h	b	h	h	h	h	h	h	a	h	-	b	h	h	b	b	a	a	h	-	b	a	h	h	h	b	h	b	b	h	b	h	h	b	a	a	b	a	h	a	a	a	h
marker21867	Chr7	18879476	<aaxbb>	b	-	b	b	b	b	b	b	b	b	b	-	b	b	b	b	-	b	b	-	-	b	-	b	-	h	b	h	b	b	b	b	b	b	b	b	b	-	-	b	-	b	b	-	-	-
marker25527	Chr7	18913195	<aaxbb>	-	-	h	h	b	-	-	a	-	a	b	a	-	-	-	a	h	h	b	a	a	h	h	-	a	a	a	-	b	-	b	b	a	b	a	h	h	-	a	-	a	-	h	a	a	-
marker88000	Chr7	18913778	<aaxbb>	h	h	h	h	b	h	h	h	h	h	b	a	h	b	b	h	h	b	b	a	a	h	h	b	h	h	b	h	b	h	b	b	h	b	h	h	h	a	a	h	a	h	h	a	a	h
marker96828	Chr7	18914156	<aaxbb>	h	a	b	h	b	h	-	-	b	-	b	-	a	-	b	a	-	b	b	a	-	-	a	b	-	h	-	h	-	-	-	b	a	b	h	h	-	a	-	-	a	h	-	-	-	b
marker50114	Chr7	18921221	<aaxbb>	h	a	h	h	b	h	h	h	h	h	b	a	h	b	b	h	h	h	b	h	a	h	a	b	a	h	h	h	b	h	b	b	h	b	h	h	h	a	a	h	a	h	h	a	a	h
marker36300	Chr7	19006088	<aaxbb>	h	a	h	h	b	h	h	h	h	h	b	a	h	b	b	h	h	h	b	a	a	h	h	b	a	h	h	h	b	h	b	b	h	b	h	h	h	a	a	h	a	h	h	a	a	h
marker14859	Chr7	19046008	<aaxbb>	h	a	h	h	b	h	h	h	h	h	b	a	h	b	b	h	h	h	b	a	a	h	h	b	a	h	h	h	b	h	h	b	h	b	h	h	b	h	a	h	a	h	h	a	a	h
marker64770	Chr7	19091736	<aaxbb>	h	a	h	h	b	h	h	h	h	h	b	a	h	b	b	h	h	h	b	h	a	h	a	b	h	h	h	h	b	h	h	b	h	h	h	h	h	h	a	h	a	h	h	h	a	h
marker98636	Chr7	19155068	<aaxbb>	h	h	h	h	b	h	a	h	h	-	b	-	h	-	b	h	h	h	b	a	a	h	a	b	a	h	h	a	b	-	b	b	-	b	-	h	h	a	a	h	a	-	-	a	a	-
marker46991	Chr7	19184758	<aaxbb>	a	a	a	h	-	h	h	h	h	h	b	a	h	b	b	h	h	h	b	a	a	h	a	b	a	h	h	h	b	h	b	b	h	b	a	h	b	a	a	h	a	h	h	-	a	a
marker52085	Chr7	19204125	<aaxbb>	b	-	h	a	b	a	h	h	h	h	-	a	h	-	-	-	-	b	b	a	a	a	a	-	a	-	-	-	b	h	b	b	h	b	h	h	b	a	a	a	a	h	h	a	a	h
marker94357	Chr7	19283556	<aaxbb>	h	a	h	h	b	h	h	h	h	h	h	a	h	b	b	h	h	h	b	a	a	h	a	b	a	h	h	h	b	h	b	b	h	b	h	h	b	a	a	h	h	h	h	a	a	h
marker98433	Chr7	19293487	<aaxbb>	-	a	h	h	b	-	-	h	h	h	b	a	h	-	b	-	h	b	b	a	a	h	h	b	-	h	h	h	b	a	-	-	h	b	h	a	-	a	a	a	h	h	-	a	a	h
marker106501	Chr7	19309193	<aaxbb>	h	h	h	h	b	h	h	h	h	h	b	-	h	b	b	h	h	h	h	a	a	h	a	b	a	h	h	h	b	h	b	b	h	b	h	h	h	a	a	a	b	h	h	a	a	h
marker24977	Chr7	19323648	<aaxbb>	h	a	h	h	b	h	h	h	h	h	b	a	h	b	b	h	h	h	b	a	a	h	a	b	a	h	h	h	b	a	b	b	h	b	h	h	h	a	a	h	h	h	h	a	a	h
marker5949	Chr7	19324598	<aaxbb>	h	a	h	h	b	h	h	h	-	h	b	a	h	b	b	h	h	h	b	a	a	h	a	b	a	h	h	h	b	h	b	b	h	b	h	h	-	a	a	h	h	h	h	a	a	h
marker37615	Chr7	19349752	<aaxbb>	-	-	-	-	b	-	a	h	-	a	b	-	-	-	b	a	h	-	b	a	-	-	-	-	-	a	-	-	-	h	-	b	-	b	h	a	b	-	-	-	h	-	-	a	a	a
marker101191	Chr7	19356810	<aaxbb>	h	h	h	h	b	h	h	h	h	h	b	a	h	b	h	h	h	h	b	a	a	h	a	b	a	h	h	h	b	h	b	b	h	b	h	h	b	a	a	h	h	h	h	h	h	h
marker8332	Chr7	19371378	<aaxbb>	h	a	h	h	b	h	h	h	b	h	b	a	h	b	b	h	h	h	b	a	a	h	a	b	a	h	h	h	h	h	b	b	h	b	h	h	h	a	-	h	h	h	h	a	a	h
marker79566	Chr7	19398494	<aaxbb>	-	-	-	-	-	-	h	h	-	h	b	a	h	-	b	-	h	-	b	a	-	b	a	-	a	-	-	b	-	-	b	-	h	b	-	h	b	a	a	a	b	h	-	-	a	b
marker91991	Chr7	19400032	<aaxbb>	h	h	h	h	b	b	h	h	b	h	b	a	h	b	b	h	h	h	b	a	a	h	a	b	a	h	h	h	b	h	b	b	h	b	h	h	b	a	a	h	h	h	h	a	a	h
marker109343	Chr7	19413919	<aaxbb>	-	a	b	-	b	a	h	h	-	-	b	a	-	-	b	-	-	b	-	a	a	-	-	-	a	-	h	-	-	h	b	b	a	b	h	h	-	a	a	h	-	-	-	-	a	h
marker76168	Chr7	19463605	<aaxbb>	h	a	h	h	b	h	h	h	h	h	b	a	h	b	b	h	h	h	b	a	a	h	h	b	a	h	h	h	b	h	b	b	h	b	h	h	h	h	a	h	h	h	h	a	a	h
marker29792	Chr7	19464903	<aaxbb>	h	a	h	h	b	h	h	h	b	h	b	a	h	b	b	h	h	h	b	a	a	h	a	b	a	h	h	h	b	h	b	b	h	b	h	h	h	a	a	h	h	h	h	a	h	h
marker47168	Chr7	19476488	<aaxbb>	h	a	h	h	b	h	-	h	h	h	b	a	h	b	b	h	h	h	b	a	a	h	a	b	a	h	b	h	b	h	b	b	h	b	h	h	b	-	a	b	h	h	-	a	a	h
marker73015	Chr7	19476781	<aaxbb>	h	h	h	h	b	h	h	h	h	h	b	a	h	b	b	h	h	h	b	a	a	h	a	b	a	h	h	h	b	h	b	b	h	b	h	h	h	a	a	h	h	h	h	a	a	h
marker88520	Chr7	19483346	<aaxbb>	h	a	h	h	b	h	h	h	b	h	-	a	h	b	b	h	h	h	b	h	a	h	h	b	a	h	h	h	b	h	b	b	h	b	h	h	b	a	a	h	h	h	h	a	a	h
marker78235	Chr7	19551009	<aaxbb>	-	-	h	b	b	-	-	a	b	-	b	-	-	b	b	-	h	-	-	a	a	-	a	b	a	h	h	b	b	-	-	b	h	-	h	h	b	a	-	a	-	h	h	-	a	-
marker62559	Chr7	19595933	<aaxbb>	-	-	h	a	b	-	-	b	b	b	b	a	-	b	b	-	-	-	-	a	-	-	-	b	-	-	-	h	-	h	b	-	h	b	h	-	-	-	-	-	-	-	-	-	a	b
marker52644	Chr7	19597158	<aaxbb>	h	h	h	h	b	h	h	h	b	h	b	a	h	b	b	h	h	h	b	a	a	h	h	b	a	h	h	h	b	h	b	b	h	b	h	h	h	a	a	h	h	h	h	a	a	h
marker7449	Chr7	19685372	<aaxbb>	h	a	h	h	b	h	h	h	b	h	b	a	h	b	b	h	h	h	b	a	a	h	a	b	a	h	h	h	b	h	b	b	h	h	h	h	b	a	a	h	h	h	h	a	a	h
marker85476	Chr7	19698383	<aaxbb>	h	h	h	h	b	h	h	h	h	h	b	a	h	b	b	h	h	h	b	h	a	h	a	b	a	h	h	h	b	h	b	b	h	h	h	h	h	a	a	h	h	h	h	a	a	h
marker96614	Chr7	19763166	<aaxbb>	-	-	-	b	b	-	-	b	-	-	-	a	-	-	-	a	-	-	-	a	-	-	-	-	a	-	-	h	b	h	-	b	h	b	b	h	-	-	-	-	-	-	-	-	a	-
marker88578	Chr7	19823327	<aaxbb>	b	a	h	h	b	h	h	h	b	h	b	a	h	b	b	h	h	h	b	a	a	h	h	b	a	h	h	h	b	h	b	b	h	h	h	h	b	a	a	h	h	h	h	a	a	h
marker54179	Chr7	19828204	<aaxbb>	h	a	h	h	b	h	h	h	b	h	b	a	h	b	b	h	h	h	b	a	a	h	a	b	a	h	h	h	b	h	h	b	h	h	h	h	b	a	a	h	h	h	h	a	a	h
marker70167	Chr7	19828885	<aaxbb>	h	a	h	h	b	h	h	h	b	h	b	a	a	b	b	h	h	b	b	a	a	h	a	b	a	h	h	h	b	h	-	-	a	h	h	h	h	a	a	h	-	h	h	a	a	h
marker77973	Chr7	19855503	<aaxbb>	-	a	a	a	-	-	h	h	b	h	b	a	-	-	-	-	h	b	b	a	a	-	-	b	a	a	h	h	b	-	-	b	a	-	-	h	b	-	a	h	-	h	-	-	a	h
marker59526	Chr7	19897762	<aaxbb>	h	h	h	h	b	h	h	h	h	h	b	a	h	b	b	h	h	b	b	h	a	h	h	b	a	h	h	h	b	h	b	b	h	h	h	h	h	a	a	h	h	h	h	a	-	h
marker106689	Chr7	19933297	<aaxbb>	-	-	h	b	b	-	b	b	-	-	b	-	-	-	-	h	-	b	b	-	-	-	-	b	-	-	-	b	b	-	b	b	-	b	-	-	b	-	-	-	b	b	-	a	-	h
marker111604	Chr7	19951180	<aaxbb>	-	a	h	h	b	h	h	h	b	h	b	a	h	b	-	a	h	b	b	h	a	b	a	b	a	h	h	h	b	h	b	b	h	h	h	h	b	a	a	h	h	h	b	a	a	h
marker55159	Chr7	19989666	<aaxbb>	-	-	-	-	-	-	-	-	-	-	-	-	-	-	-	-	b	-	-	-	-	-	-	-	-	-	b	b	-	-	-	-	-	-	-	-	-	-	-	-	-	-	-	-	-	-
marker34478	Chr7	20014424	<aaxbb>	h	h	h	h	h	h	h	h	b	h	b	a	h	b	b	h	h	h	b	a	a	h	h	b	a	h	h	h	b	h	b	b	h	h	h	h	h	a	a	a	h	h	h	a	a	h
marker1703	Chr7	20097878	<aaxbb>	h	h	h	h	h	h	h	h	b	h	h	a	h	b	b	h	h	b	b	a	a	h	h	b	a	h	h	h	b	h	b	b	h	h	h	h	h	a	a	h	h	h	h	h	h	h
marker37404	Chr7	20123372	<aaxbb>	-	-	-	-	-	-	-	-	-	-	-	a	-	-	-	-	-	-	-	a	-	-	-	-	-	h	-	h	-	-	-	-	-	-	-	b	b	-	-	b	-	-	-	-	a	-
marker15126	Chr7	20133697	<aaxbb>	b	a	h	h	h	h	h	h	b	h	b	a	-	b	b	b	a	b	b	a	a	h	a	b	-	h	h	-	b	b	b	b	h	h	h	h	b	-	a	h	-	h	a	a	a	h
marker24538	Chr7	20187011	<aaxbb>	-	-	h	b	-	-	b	h	b	h	h	a	h	b	b	a	a	b	b	a	a	h	a	b	a	a	h	h	b	-	b	b	h	h	b	h	b	a	-	-	h	a	b	a	-	h
marker76104	Chr7	20230263	<aaxbb>	h	a	h	h	h	h	h	h	b	h	b	a	h	b	h	h	-	b	b	a	a	h	h	b	a	h	h	h	h	h	b	b	h	h	h	h	h	a	a	h	h	h	h	a	a	h
marker29010	Chr7	20232418	<aaxbb>	h	h	h	h	h	h	h	h	b	h	b	a	h	b	b	h	h	h	b	a	a	h	a	b	a	h	h	h	b	h	b	b	h	h	h	h	h	a	a	a	h	h	h	a	a	h
marker67792	Chr7	20249047	<aaxbb>	-	a	h	h	b	-	h	h	b	h	b	a	b	b	b	b	b	h	b	a	a	h	a	b	-	h	h	h	b	h	b	b	h	b	b	h	h	a	a	a	a	b	-	a	a	a
marker77838	Chr7	20440736	<aaxbb>	h	h	h	h	b	h	h	h	b	h	b	a	h	b	b	h	h	b	b	h	a	h	a	b	a	h	h	h	b	h	b	b	h	h	h	h	b	a	a	a	h	h	h	h	a	h
marker29902	Chr7	20445727	<aaxbb>	h	h	h	h	h	h	h	h	b	h	b	a	h	b	b	h	h	h	b	a	a	h	a	b	a	h	h	h	h	h	b	b	h	h	h	h	b	a	a	a	h	h	h	a	a	h
marker31834	Chr7	20500607	<aaxbb>	h	a	h	h	h	h	h	h	b	h	b	a	h	b	h	h	h	h	b	a	a	h	h	b	a	h	h	h	b	h	b	b	h	h	h	h	-	h	a	a	h	h	h	a	a	h
marker16788	Chr7	20502900	<aaxbb>	h	a	h	h	h	h	h	h	b	h	b	a	h	b	b	h	h	h	b	a	a	h	a	b	a	h	h	h	b	h	b	b	h	h	h	h	b	a	a	a	h	h	h	h	a	h
marker106764	Chr7	20503386	<aaxbb>	h	a	h	h	h	h	h	h	b	h	b	a	h	b	b	h	h	h	b	a	a	h	a	b	a	h	h	h	b	h	b	b	h	h	h	h	b	h	a	a	h	h	h	a	a	h
marker8970	Chr7	20527327	<aaxbb>	h	h	h	h	h	h	h	h	b	h	b	-	h	b	b	h	h	h	b	h	a	h	a	b	a	h	h	h	b	h	h	b	h	h	-	h	b	a	a	a	h	h	h	a	a	h
marker48976	Chr7	20595458	<aaxbb>	h	a	h	h	h	h	h	h	b	h	b	a	h	b	b	h	h	h	b	h	a	h	a	b	a	h	h	h	b	h	b	b	a	h	h	h	b	a	a	a	h	h	h	a	a	h
marker71215	Chr7	20595463	<aaxbb>	h	a	h	h	a	h	-	h	b	h	b	a	a	b	b	h	h	b	b	h	a	h	a	b	a	-	h	a	b	h	b	b	h	a	h	h	b	a	a	a	h	h	h	a	a	h
marker104646	Chr7	20599868	<aaxbb>	-	-	-	-	-	-	-	-	-	-	-	-	-	-	h	-	-	-	-	-	-	-	-	-	-	-	-	-	-	-	-	b	-	-	-	-	-	b	-	-	-	b	-	-	-	-
marker75662	Chr7	20612213	<aaxbb>	h	h	h	h	h	h	h	h	-	h	b	a	h	b	b	-	h	h	b	h	a	h	h	b	a	h	h	h	b	h	b	b	h	h	h	h	b	a	a	a	h	h	h	a	a	h
marker87857	Chr7	20630998	<aaxbb>	b	a	h	b	b	-	h	h	b	h	b	a	h	b	b	h	h	h	b	h	-	h	a	b	a	h	-	h	b	h	h	b	h	h	h	-	b	a	a	a	h	h	b	-	a	h
marker59639	Chr7	20687581	<aaxbb>	-	-	a	-	b	a	-	h	-	-	b	a	-	b	-	a	-	-	b	h	-	-	a	b	-	h	a	a	-	a	b	-	b	h	-	h	b	a	-	-	h	-	h	-	a	a
marker47943	Chr7	20697316	<aaxbb>	h	h	h	a	h	h	b	h	b	h	b	h	h	b	b	h	h	h	b	h	a	h	a	-	h	h	h	h	b	h	b	b	h	h	h	h	b	h	h	h	h	h	h	-	h	h
marker1526	Chr7	20706069	<aaxbb>	h	a	h	h	h	h	a	h	-	h	b	a	h	b	-	h	h	h	b	h	a	h	h	b	a	h	h	h	b	h	b	b	h	h	h	h	b	a	a	a	h	h	h	h	a	h
marker68290	Chr7	20728050	<aaxbb>	h	a	h	h	h	a	h	h	b	h	b	a	h	b	-	h	h	h	b	h	a	h	a	b	a	h	h	h	b	h	b	b	h	h	h	h	h	a	a	h	-	h	a	a	a	h
marker79546	Chr7	20742061	<aaxbb>	h	h	h	h	h	h	h	h	b	h	b	a	h	b	b	h	h	h	b	h	a	h	h	b	a	h	h	h	b	h	b	b	h	h	h	h	b	h	a	a	h	h	h	a	a	h
marker54783	Chr7	20755360	<aaxbb>	h	h	h	h	h	h	h	h	b	h	b	a	h	b	b	h	h	b	b	h	h	h	h	b	a	h	h	h	b	h	b	b	h	h	h	h	h	a	a	a	h	h	h	h	a	h
marker1012	Chr7	20781091	<aaxbb>	h	h	h	h	h	h	h	h	b	h	b	a	h	b	b	h	h	h	b	h	a	h	h	b	a	h	h	h	b	h	b	b	h	h	h	h	b	a	a	a	h	h	h	a	a	b
marker39159	Chr7	20781094	<aaxbb>	h	h	h	h	h	h	h	h	b	h	b	a	h	b	b	h	h	h	b	h	a	h	a	h	a	h	h	h	b	h	b	b	h	h	h	h	b	a	a	a	h	h	h	a	a	b
marker3224	Chr7	20823570	<aaxbb>	h	h	h	h	h	h	h	h	b	h	b	a	h	b	b	h	h	h	b	h	a	h	a	b	a	h	h	h	b	h	b	b	h	h	h	h	h	a	a	a	h	h	h	a	a	h
marker86204	Chr7	20936213	<aaxbb>	h	h	h	h	h	h	h	h	b	h	b	a	h	b	b	h	h	h	b	h	a	h	h	b	a	h	h	h	h	h	b	b	h	h	h	h	h	a	a	a	h	h	h	h	a	b
marker49316	Chr7	21064416	<aaxbb>	h	a	h	h	h	h	h	h	b	h	b	a	h	b	b	h	h	h	b	b	a	h	a	b	a	h	h	h	b	h	b	b	h	h	h	h	b	a	a	a	h	h	h	a	a	b
marker44603	Chr7	21071220	<aaxbb>	h	a	h	h	h	-	h	h	b	h	b	a	h	b	b	h	h	h	b	b	a	h	a	b	a	h	h	h	h	h	b	b	h	h	h	h	b	a	a	a	h	h	a	a	a	h
marker75000	Chr7	21076916	<aaxbb>	h	a	h	h	h	h	h	h	b	h	b	a	h	b	b	h	h	h	b	h	a	h	h	b	a	h	h	h	b	h	b	b	h	h	h	h	h	a	a	a	h	h	h	a	a	b
marker68340	Chr7	21145049	<aaxbb>	h	a	h	h	h	h	h	h	b	h	-	a	h	b	b	h	h	h	b	b	a	h	h	b	h	h	h	h	b	h	b	b	h	h	h	h	h	a	a	a	h	h	h	a	a	b
marker61988	Chr7	21148422	<aaxbb>	-	-	-	-	a	-	-	h	-	-	-	a	a	-	-	-	-	-	b	b	-	-	-	-	-	h	-	h	-	a	-	-	b	a	-	-	b	-	a	-	-	-	h	-	a	b
marker49768	Chr7	21177552	<aaxbb>	h	a	h	b	h	h	b	h	b	h	b	a	h	b	b	h	h	b	b	b	a	h	h	b	a	h	h	h	b	h	b	b	h	h	h	h	b	a	a	a	h	h	h	a	a	b
marker47313	Chr7	21246091	<aaxbb>	h	a	h	h	h	h	h	h	b	h	b	a	h	b	b	h	h	h	b	b	a	h	a	b	a	h	h	h	b	h	b	b	h	h	h	h	h	a	a	a	h	h	h	a	a	h
marker56469	Chr7	21266111	<aaxbb>	h	a	-	h	a	a	h	h	b	a	b	a	h	b	b	a	h	-	b	-	a	h	a	b	a	h	a	a	-	h	-	-	-	a	h	a	b	a	-	a	-	h	-	a	a	b
marker2563	Chr7	21297601	<aaxbb>	b	-	-	-	-	-	b	-	-	-	-	-	a	-	-	-	-	-	-	-	a	h	-	-	-	-	b	b	-	-	-	-	-	-	-	-	-	a	-	-	-	-	-	-	-	-
marker5928	Chr7	21311126	<aaxbb>	h	-	h	h	h	h	h	h	b	h	b	a	h	b	b	h	h	h	h	b	h	h	a	b	a	h	h	h	b	h	b	b	b	h	h	h	h	a	a	a	h	h	h	h	a	b
marker42752	Chr7	21317427	<aaxbb>	h	-	-	b	h	-	b	-	b	b	-	-	-	b	b	-	b	-	-	-	-	-	-	b	-	h	h	h	-	-	b	-	b	-	-	-	-	-	-	-	a	h	-	-	-	b
marker74213	Chr7	21374014	<aaxbb>	b	-	b	b	b	b	b	b	b	b	b	-	b	b	b	b	b	b	b	b	-	b	-	b	-	b	b	b	b	b	b	b	b	b	b	b	b	-	-	-	b	b	b	-	-	b
marker80887	Chr7	21378298	<aaxbb>	h	h	h	h	h	h	h	h	b	h	b	a	h	b	h	h	h	h	b	h	a	h	a	b	a	h	h	h	b	h	h	b	b	h	h	h	h	a	a	a	h	h	h	a	a	b
marker50991	Chr7	21410767	<aaxbb>	-	-	b	-	-	-	h	h	-	b	b	-	a	-	b	-	-	h	b	b	a	-	a	b	a	h	h	h	-	-	b	b	b	h	h	-	-	-	a	-	h	h	h	a	a	-
marker83271	Chr7	21419044	<aaxbb>	h	a	h	h	h	h	h	h	h	h	b	a	h	b	b	h	h	h	h	h	a	h	h	b	a	h	h	h	b	h	b	b	b	h	h	h	h	a	a	a	h	h	h	h	a	h
marker27691	Chr7	21455946	<aaxbb>	h	h	h	h	h	h	h	h	b	h	b	a	h	b	b	h	h	h	b	b	a	h	a	b	a	h	h	h	b	h	b	b	b	h	h	h	h	a	a	a	h	h	h	h	a	b
marker20454	Chr7	21459696	<aaxbb>	h	a	h	h	h	h	h	h	b	h	b	a	h	b	b	h	h	b	b	-	a	h	a	b	a	h	h	h	b	h	b	b	b	h	h	h	b	a	a	a	b	h	h	a	a	b
marker58492	Chr7	21466520	<aaxbb>	h	a	h	h	h	h	h	h	h	h	b	a	h	b	h	h	h	h	b	b	a	h	a	b	a	h	h	h	b	h	b	b	b	h	h	h	h	a	a	a	h	h	h	a	a	b
marker75876	Chr7	22050174	<aaxbb>	-	b	h	h	b	b	h	h	b	h	b	a	h	b	b	b	h	b	b	b	-	h	a	b	-	h	h	h	b	h	b	b	b	h	b	-	b	-	-	a	a	h	h	a	a	b
marker89860	Chr7	22051539	<aaxbb>	h	h	h	h	h	h	h	h	b	h	b	a	h	b	b	h	h	h	b	h	a	h	a	b	a	h	h	h	b	h	b	b	b	-	h	-	b	a	a	a	h	h	h	h	a	b
marker42408	Chr7	22086900	<aaxbb>	h	h	h	h	h	h	h	h	b	h	b	a	h	b	b	h	h	h	b	b	a	-	a	b	a	h	b	h	b	h	b	b	b	h	h	h	b	a	a	a	a	h	a	a	a	b
marker44448	Chr7	22124572	<aaxbb>	a	h	-	h	-	-	h	h	b	a	-	a	h	b	-	h	h	-	b	b	a	h	a	-	a	h	-	h	b	a	b	-	b	h	a	h	b	a	a	a	a	h	h	a	a	b
marker23866	Chr7	22149945	<aaxbb>	a	-	h	h	h	h	a	h	-	h	-	a	b	b	-	h	h	b	-	b	a	b	a	b	a	a	h	a	-	-	-	b	b	-	-	h	b	a	a	-	h	h	h	a	a	b
marker29568	Chr7	22193700	<aaxbb>	h	h	h	h	h	h	h	h	b	h	b	h	h	h	b	h	h	h	b	b	a	h	a	b	a	h	h	h	b	h	b	b	b	h	h	h	h	a	a	a	h	h	h	a	a	b
marker62226	Chr7	22258523	<aaxbb>	-	-	b	b	-	a	-	h	b	b	b	a	-	-	-	-	a	-	b	b	-	h	-	b	-	b	b	h	b	-	b	h	b	b	h	h	-	a	a	-	-	b	-	a	a	-
marker63367	Chr7	22274153	<aaxbb>	h	h	h	h	h	h	h	h	b	h	b	-	b	b	b	h	h	h	b	b	a	h	a	b	a	h	b	h	b	h	b	b	b	h	h	h	h	a	a	a	b	h	h	a	a	b
marker69079	Chr7	22404089	<aaxbb>	a	h	a	h	h	h	h	h	b	h	b	a	a	h	b	h	h	h	b	h	a	h	a	b	a	h	h	h	b	h	b	b	b	h	h	h	h	a	a	a	h	h	h	h	a	b
marker46639	Chr7	22421900	<aaxbb>	h	h	a	h	h	h	h	h	b	h	b	a	a	h	b	h	h	h	b	b	a	h	a	b	a	h	h	h	b	h	b	b	b	h	h	h	h	a	a	a	h	h	h	a	a	b
marker52123	Chr7	22424841	<aaxbb>	-	a	a	h	h	h	h	h	-	h	b	a	a	a	b	h	a	h	b	b	a	h	a	b	a	h	h	h	-	-	b	b	b	h	h	h	h	a	h	a	a	h	-	a	a	b
marker70639	Chr7	22425743	<aaxbb>	h	h	a	a	h	b	a	h	b	h	b	a	a	a	-	-	h	h	b	-	a	h	a	b	a	h	a	h	h	h	b	b	b	h	h	h	a	a	a	a	h	h	-	a	a	b
marker73963	Chr7	22526810	<aaxbb>	h	h	a	h	h	h	h	h	b	h	b	a	a	b	b	h	h	h	b	b	a	h	a	b	a	h	h	h	b	h	b	b	b	h	h	h	h	a	a	a	h	h	h	a	a	b
marker66432	Chr7	22529473	<aaxbb>	h	h	h	h	h	h	h	h	b	h	-	h	a	h	b	h	h	h	b	-	a	h	a	h	a	h	h	h	b	h	b	b	b	h	h	h	h	a	a	a	h	h	h	a	a	b
marker45137	Chr7	22595168	<aaxbb>	h	h	a	h	h	h	h	h	b	h	b	a	a	h	b	h	h	h	b	b	a	h	a	b	a	h	h	h	b	h	b	b	b	h	h	h	h	a	a	h	h	h	h	a	a	b
marker20678	Chr7	22595763	<aaxbb>	h	h	a	h	h	h	a	h	h	h	b	a	a	h	b	h	-	h	b	b	a	h	h	h	a	h	h	h	h	h	b	b	b	h	h	h	h	a	a	a	h	h	h	a	a	b
marker5098	Chr7	22598117	<aaxbb>	h	h	a	h	h	h	h	h	b	h	b	a	a	h	b	h	h	h	b	b	a	h	a	b	a	h	h	h	b	h	b	b	b	h	h	h	h	a	-	a	h	h	h	a	a	b
marker98305	Chr7	22617220	<aaxbb>	h	h	a	h	h	h	h	h	b	h	b	h	a	h	b	h	h	h	b	b	a	h	a	b	a	h	h	h	b	h	b	b	b	h	h	h	h	a	a	a	h	h	h	a	h	b
marker19789	Chr7	22620751	<aaxbb>	-	-	a	-	a	-	-	-	-	-	a	a	-	-	a	-	-	a	a	-	a	-	a	-	-	-	a	-	a	a	a	-	a	-	-	a	-	-	-	a	-	a	-	-	-	-
marker67236	Chr7	22629198	<aaxbb>	h	-	-	a	a	h	-	h	-	b	b	a	a	h	b	h	b	h	b	b	a	h	a	b	a	h	b	h	b	h	b	b	b	h	h	h	h	a	-	-	h	a	h	a	a	-
marker91978	Chr7	22665191	<aaxbb>	h	h	a	h	h	h	h	h	h	h	b	a	a	h	b	h	h	h	b	b	a	h	a	b	a	h	h	h	b	h	b	b	b	h	h	h	h	a	a	a	h	h	h	a	a	b
marker54540	Chr7	22677648	<aaxbb>	h	h	a	h	h	h	h	h	b	h	b	a	a	h	b	h	h	h	b	h	a	h	h	b	a	h	h	h	b	h	b	b	b	h	h	h	h	a	a	a	h	h	h	a	a	b
marker93989	Chr7	22696940	<aaxbb>	h	h	a	h	h	h	h	h	b	h	b	a	a	h	b	h	h	h	b	h	a	h	a	b	h	h	h	h	h	h	b	b	b	h	h	h	h	a	h	a	h	h	h	h	a	h
marker11654	Chr7	22776597	<aaxbb>	-	-	a	h	b	-	-	h	b	h	b	a	a	h	b	h	b	b	b	b	a	a	a	b	a	h	h	h	b	-	b	b	b	h	h	h	b	a	-	-	h	b	h	a	a	b
marker68878	Chr7	22776600	<aaxbb>	h	b	a	h	h	h	h	h	b	h	b	a	a	a	b	h	h	h	b	h	a	h	a	b	a	h	h	h	b	h	b	b	b	h	h	h	h	a	a	a	h	a	h	a	a	b
marker70962	Chr7	22798159	<aaxbb>	h	h	a	h	h	h	h	h	h	h	b	a	a	h	h	h	h	h	h	h	a	h	a	b	a	h	h	h	b	h	b	b	b	h	h	h	h	a	a	a	h	h	h	a	a	b
marker6603	Chr7	22804080	<aaxbb>	-	-	-	a	-	-	-	-	-	-	-	a	-	a	-	-	-	-	-	b	-	-	-	b	a	h	-	h	-	h	b	-	-	a	a	b	-	a	-	-	-	a	-	a	a	b
marker73650	Chr7	22804924	<aaxbb>	h	h	a	h	h	h	h	h	b	h	b	a	a	a	b	h	-	h	b	b	a	h	a	h	-	h	h	h	b	h	b	b	b	h	h	h	h	a	a	a	h	h	h	a	a	b
marker65232	Chr7	22827460	<aaxbb>	h	h	h	h	h	h	h	h	h	h	h	h	a	h	b	h	h	h	b	b	h	h	h	b	a	h	h	h	b	h	h	b	b	h	h	h	h	a	h	a	h	h	h	a	a	b
marker13488	Chr7	22880377	<aaxbb>	-	-	-	a	h	-	-	-	b	h	b	-	a	-	-	h	-	a	-	b	a	-	-	b	-	-	-	h	-	a	b	-	-	-	h	h	-	-	-	-	-	h	-	a	a	-
marker1023	Chr7	22891025	<aaxbb>	h	h	a	h	h	h	h	h	b	h	b	a	a	h	b	h	h	h	b	h	a	h	h	b	a	h	h	h	b	h	b	b	b	h	h	h	h	a	a	a	h	h	h	a	a	b
marker22019	Chr7	23059699	<aaxbb>	h	h	a	h	h	h	h	h	h	h	h	a	a	h	b	h	h	h	b	h	a	h	h	h	a	h	h	h	h	h	h	b	h	h	h	h	h	a	a	a	h	h	h	a	a	b
marker108597	Chr7	23106329	<aaxbb>	h	h	a	h	h	h	h	h	b	h	b	a	a	h	b	h	h	h	b	h	a	h	a	b	a	h	h	h	b	h	b	b	b	h	h	h	h	a	a	a	h	h	h	a	a	b
marker14561	Chr7	23223455	<aaxbb>	h	h	a	-	h	-	-	h	h	h	b	h	a	b	b	h	h	a	b	b	a	h	a	b	-	h	h	h	b	h	b	b	b	h	h	h	h	a	a	a	h	h	h	a	a	b
marker54786	Chr7	23434250	<aaxbb>	h	h	h	h	-	h	h	h	b	h	b	h	h	h	b	-	-	-	b	b	h	h	h	b	a	h	h	-	-	h	b	b	b	h	h	h	-	h	a	a	h	-	-	h	-	b
marker16703	Chr7	23438473	<aaxbb>	-	b	-	b	h	b	-	h	-	-	b	a	-	-	-	-	b	h	-	b	a	h	a	b	a	h	h	h	b	h	b	b	b	h	h	b	b	-	a	-	b	-	b	a	a	b
marker110930	Chr7	23454727	<aaxbb>	a	a	a	a	a	a	a	a	-	a	-	a	a	a	-	a	a	a	-	-	a	a	a	-	a	a	a	a	a	a	-	-	-	a	a	a	a	a	a	a	a	a	a	a	h	-
marker14364	Chr7	23494417	<aaxbb>	h	h	a	h	h	h	h	h	b	h	b	a	a	h	b	h	h	h	b	h	a	h	a	b	a	h	h	h	b	h	b	b	b	h	h	h	h	a	h	a	h	h	h	h	h	b
marker74401	Chr7	23691533	<aaxbb>	-	-	-	-	-	-	-	-	-	-	-	-	-	-	-	-	-	-	-	-	-	-	-	-	-	-	-	-	-	-	-	-	-	b	-	-	-	-	-	-	-	-	-	-	-	-
marker112978	Chr7	23772453	<aaxbb>	-	-	-	b	-	-	-	h	-	b	b	-	-	-	-	-	-	b	-	-	-	-	a	b	-	b	b	-	-	-	b	-	-	b	-	-	-	-	-	-	-	h	-	-	a	-
marker22235	Chr7	23929147	<aaxbb>	a	-	-	h	a	a	-	-	b	b	b	-	-	h	-	-	-	b	-	b	a	-	a	b	-	-	-	b	-	b	-	b	b	b	b	b	b	-	a	-	-	h	-	h	a	-
marker76970	Chr7	24122094	<aaxbb>	h	-	a	h	h	h	-	h	b	b	b	a	a	h	h	h	-	-	b	b	a	h	a	b	a	h	h	b	b	b	b	b	b	h	h	h	b	a	a	a	h	b	h	h	a	b
marker77829	Chr7	24131242	<aaxbb>	h	h	h	h	h	h	h	h	b	b	b	a	a	h	b	h	a	h	b	-	a	h	h	b	a	h	h	b	b	h	h	b	b	h	h	h	h	h	a	a	h	h	h	a	a	b
marker33857	Chr7	24165507	<aaxbb>	-	-	a	-	a	-	b	h	b	b	h	a	-	-	-	-	-	-	-	b	a	a	a	b	a	-	-	b	-	-	b	b	b	h	b	b	-	-	a	a	-	-	b	a	a	b
marker57201	Chr7	24259095	<aaxbb>	-	-	a	h	h	-	b	h	b	b	b	a	a	-	b	-	-	h	b	b	h	h	a	b	a	h	h	b	b	a	b	b	b	h	b	h	b	-	a	-	-	h	h	-	-	b
marker77868	Chr7	24260378	<aaxbb>	-	b	a	-	h	b	-	b	b	-	b	-	a	b	-	-	b	-	-	b	-	h	-	b	a	h	a	b	b	-	b	b	b	h	h	b	b	-	-	-	-	h	h	-	a	-
marker79126	Chr7	24403362	<aaxbb>	-	-	a	-	-	-	-	-	-	-	-	-	a	-	-	-	-	h	b	-	-	a	a	b	a	-	a	b	-	-	b	b	h	b	b	a	-	-	-	-	-	-	h	a	a	b
marker67266	Chr7	24471913	<aaxbb>	a	h	a	b	b	b	h	h	b	b	b	a	a	h	-	h	b	b	-	b	a	h	a	b	a	h	h	b	b	h	b	-	b	b	h	h	b	a	a	a	-	h	h	a	a	-
marker80706	Chr7	24476070	<aaxbb>	h	-	a	-	-	-	-	h	-	b	-	a	-	-	-	-	b	-	b	b	-	h	-	-	a	-	-	b	b	-	-	b	b	-	b	-	-	-	-	-	-	-	b	a	a	-
marker9011	Chr7	24488259	<aaxbb>	-	h	a	a	h	b	h	h	b	b	b	a	a	b	b	h	h	h	b	h	a	h	h	b	a	h	h	b	-	a	b	b	b	b	a	h	b	a	a	-	b	h	h	-	a	b
marker65676	Chr7	24579360	<aaxbb>	h	h	a	h	h	h	-	h	-	b	b	a	a	h	b	h	h	h	b	b	a	h	a	b	a	h	-	b	b	h	b	b	b	h	h	h	b	a	a	a	h	h	-	a	a	b
marker49950	Chr7	24621013	<aaxbb>	h	h	a	h	h	h	h	h	b	b	b	a	a	h	b	h	h	h	b	h	h	h	h	b	a	h	h	b	b	h	h	b	b	h	h	h	h	a	h	h	h	h	h	a	a	h
marker6252	Chr7	24675467	<aaxbb>	b	-	-	b	h	-	-	h	-	-	b	-	a	-	b	h	b	b	-	b	-	b	a	b	-	h	a	b	b	b	b	b	b	h	a	h	h	-	a	-	h	b	h	a	-	b
marker3342	Chr7	24680259	<aaxbb>	h	-	a	-	b	-	a	h	-	-	b	a	-	h	b	a	a	-	-	b	a	-	a	b	a	h	a	b	-	h	-	-	-	a	b	-	b	a	a	-	b	h	-	a	a	-
marker110936	Chr7	24758790	<aaxbb>	b	h	a	h	h	h	a	h	-	h	b	a	a	h	b	h	h	h	-	b	a	a	a	b	a	h	-	h	b	h	b	b	b	a	b	h	h	-	-	a	-	h	h	a	a	-
marker66231	Chr7	25044188	<aaxbb>	b	h	a	-	-	h	h	h	-	b	b	h	a	h	b	h	h	h	-	-	a	b	a	-	a	-	a	b	b	h	b	b	b	a	h	h	b	-	-	-	-	-	-	h	a	b
marker10348	Chr7	25203215	<aaxbb>	b	h	h	h	h	h	h	h	b	h	b	h	h	h	b	h	h	h	b	b	h	h	h	b	h	h	h	b	h	h	b	b	b	h	h	h	h	h	h	h	h	h	h	h	h	b
marker36582	Chr7	25295654	<aaxbb>	b	a	a	h	b	-	h	h	b	h	b	h	a	a	b	h	b	h	b	b	a	h	a	b	-	h	h	b	b	h	-	b	b	a	h	h	h	a	a	-	-	a	-	a	a	b
marker69028	Chr7	25297111	<aaxbb>	b	h	a	h	h	h	h	h	b	h	b	h	a	h	b	h	h	h	b	h	a	h	a	b	a	h	h	b	b	h	b	b	h	a	h	h	b	a	a	h	h	a	h	a	a	b
marker43847	Chr7	25315591	<aaxbb>	b	h	a	h	h	h	h	a	b	h	b	h	a	h	b	h	h	h	b	b	a	h	a	b	a	h	h	b	b	h	b	b	b	a	h	h	b	a	h	a	h	a	a	a	a	b
marker9879	Chr7	25945698	<aaxbb>	b	h	a	h	h	h	h	h	b	h	b	h	a	h	b	h	h	h	b	h	a	h	a	h	a	h	h	b	b	h	b	b	b	a	h	h	h	a	a	a	h	a	h	a	a	b
marker6959	Chr7	26321357	<aaxbb>	b	h	a	h	h	h	h	h	b	h	h	h	a	h	b	h	h	h	b	h	a	h	a	h	h	h	b	h	b	h	b	b	b	a	h	h	h	a	a	a	h	a	h	a	b	b
marker81453	Chr7	26377017	<aaxbb>	b	h	a	h	h	h	h	h	b	h	h	h	a	h	b	h	h	h	b	h	a	h	a	h	h	h	b	h	b	h	b	b	b	a	h	h	h	a	a	a	h	a	h	a	b	b
marker11996	Chr7	26485057	<aaxbb>	b	h	a	h	h	h	h	h	h	h	h	h	a	h	b	h	h	h	b	h	h	h	h	h	h	h	b	h	b	h	h	b	b	a	h	h	h	a	a	a	h	h	b	a	b	b
marker84726	Chr7	26829250	<aaxbb>	-	b	a	b	a	b	-	-	b	a	b	h	a	-	h	-	h	-	b	a	a	h	-	-	-	h	-	h	b	-	b	b	-	a	h	a	b	a	-	-	-	-	b	a	b	b
marker5697	Chr7	27645007	<aaxbb>	b	b	a	h	h	h	h	h	b	h	h	h	a	h	b	h	h	h	b	h	h	h	h	h	h	h	b	h	b	h	b	b	b	h	h	h	h	a	h	a	h	a	h	h	b	b
marker104747	Chr7	27646732	<aaxbb>	-	-	a	h	-	-	h	h	-	-	b	h	a	-	b	-	a	h	b	-	a	h	a	h	h	a	b	h	b	h	b	b	b	a	h	h	h	a	a	a	h	a	h	a	b	b
marker42983	Chr7	27688344	<aaxbb>	b	h	a	h	h	h	h	h	b	h	h	h	a	h	b	h	h	h	b	h	h	h	a	h	h	h	b	h	b	h	b	b	b	a	h	h	h	a	a	a	h	-	h	a	b	b
marker18486	Chr7	27688533	<aaxbb>	b	b	a	-	h	h	h	h	b	h	h	h	a	h	b	h	h	h	b	h	a	h	h	h	h	h	b	a	b	h	b	b	b	a	h	h	h	a	a	a	h	a	h	a	b	b
marker104098	Chr7	27695594	<aaxbb>	b	b	a	h	h	h	h	h	b	h	b	h	a	b	b	h	h	h	b	h	a	h	a	h	h	h	b	a	b	h	b	b	b	a	h	h	b	a	a	a	h	a	h	a	b	b
marker44041	Chr7	27709830	<aaxbb>	b	b	a	h	h	h	h	h	b	h	h	h	a	h	b	h	h	h	-	h	a	h	a	h	-	h	b	a	b	h	b	b	b	a	h	h	h	a	a	a	h	a	a	a	b	b
marker83581	Chr7	27888792	<aaxbb>	b	b	a	h	h	h	h	h	b	h	h	h	a	h	b	h	h	h	b	h	a	h	h	h	h	h	b	a	b	h	b	b	b	a	a	h	b	a	a	a	h	h	h	a	b	b
marker106274	Chr7	28063995	<aaxbb>	-	b	-	-	-	h	h	h	b	h	h	h	a	h	b	h	b	-	b	b	a	h	a	a	h	h	b	a	b	h	b	b	b	a	a	a	b	a	a	a	b	a	h	a	b	b
marker59711	Chr7	28448305	<aaxbb>	b	b	a	h	h	h	h	h	b	h	h	h	a	h	b	h	h	h	b	h	a	h	a	h	h	h	b	a	h	h	b	b	b	a	a	h	b	a	h	a	h	a	h	a	b	h
marker9216	Chr7	28492162	<aaxbb>	b	-	-	h	-	-	-	h	b	a	-	a	a	-	b	-	h	-	-	-	-	a	-	b	-	-	b	a	-	h	b	b	b	a	-	-	b	-	-	-	-	a	b	a	-	b
marker64393	Chr7	28573599	<aaxbb>	b	b	a	h	h	h	h	h	b	h	h	h	a	h	b	h	h	h	b	h	a	h	a	h	h	h	b	a	b	h	h	b	b	a	a	h	h	a	a	a	h	h	h	a	b	b
marker108001	Chr7	28697052	<aaxbb>	b	b	a	h	h	-	a	h	b	h	h	h	a	h	b	h	a	h	b	-	a	h	a	h	b	h	b	-	b	a	b	b	b	-	-	h	b	a	a	a	h	a	h	a	h	b
marker92463	Chr7	28920660	<aaxbb>	-	-	a	h	a	h	h	h	b	h	h	h	a	h	b	h	h	h	b	h	a	h	a	h	h	h	b	a	b	h	b	b	b	a	a	h	h	a	a	a	h	a	h	a	b	b
marker42062	Chr7	28986167	<aaxbb>	b	b	a	h	h	h	h	h	b	h	h	h	a	h	b	h	h	h	b	h	a	h	h	h	h	h	b	a	b	h	b	b	b	a	h	h	b	h	a	a	h	h	h	a	b	b
marker32798	Chr7	29008197	<aaxbb>	-	-	a	h	-	-	-	h	b	-	h	a	a	b	-	-	h	b	b	h	a	h	a	h	h	h	b	a	b	h	h	-	b	a	a	h	b	-	a	a	-	a	a	a	b	b
marker17087	Chr7	29056859	<aaxbb>	b	b	a	b	h	-	h	h	b	h	h	h	a	-	b	h	b	b	b	b	a	h	a	b	h	h	b	a	b	h	b	b	b	a	a	h	b	b	a	-	b	a	h	h	-	-
marker1906	Chr7	29067311	<aaxbb>	b	h	a	h	h	h	h	h	b	h	h	h	h	h	b	h	h	h	b	h	a	h	a	h	h	h	b	a	h	h	b	b	b	a	a	h	h	h	a	a	h	a	h	a	b	b
marker99403	Chr7	29067323	<aaxbb>	b	b	a	h	a	a	h	h	b	h	h	h	a	a	b	h	h	h	b	a	a	h	a	h	h	h	b	a	b	h	b	b	b	h	a	h	b	h	a	a	h	h	h	a	b	b
marker11161	Chr7	29114537	<aaxbb>	b	h	a	h	h	h	h	h	b	h	h	h	a	h	b	h	h	h	b	h	a	h	a	h	h	h	b	a	b	h	b	b	b	h	h	h	b	h	a	a	h	a	h	a	b	b
marker71702	Chr7	29116321	<aaxbb>	b	b	a	h	-	h	h	h	b	h	h	h	a	b	b	h	h	h	b	-	a	h	a	h	h	h	b	a	h	h	b	b	b	a	-	h	b	-	a	a	h	a	h	a	b	b
marker60299	Chr7	29142428	<aaxbb>	b	h	a	h	h	h	h	h	b	b	h	h	a	-	b	h	h	h	b	h	a	h	a	h	h	h	b	a	b	h	b	b	b	a	a	h	b	h	a	a	b	a	h	a	b	h
marker66898	Chr7	29174110	<aaxbb>	b	b	a	-	a	-	-	h	b	-	h	h	a	b	b	h	-	h	b	h	a	h	h	h	-	-	b	h	b	-	-	b	b	a	a	b	h	b	-	a	-	a	h	a	b	b
marker87945	Chr7	29281789	<aaxbb>	-	b	a	h	b	-	-	h	-	a	h	h	a	a	-	-	h	a	-	h	a	h	a	-	a	b	b	a	-	h	b	b	b	a	a	h	b	-	a	-	h	a	-	a	b	b
marker90557	Chr7	29325645	<aaxbb>	b	-	a	-	-	a	-	-	b	-	h	-	-	-	-	-	-	h	b	-	-	-	-	h	h	-	-	a	b	-	-	-	-	-	a	-	-	-	-	-	-	a	-	h	b	-
marker91522	Chr7	29337433	<aaxbb>	b	h	a	h	h	a	h	h	b	h	h	h	a	h	b	h	h	a	b	h	h	h	a	h	h	h	b	a	b	a	b	b	b	a	a	h	h	h	a	a	h	a	h	a	b	b
marker60029	Chr7	29374393	<aaxbb>	b	b	-	b	b	b	b	b	b	b	b	b	-	b	b	b	b	b	b	b	-	b	-	-	b	b	b	-	b	b	b	b	b	-	-	b	b	b	-	-	b	-	b	-	b	b
marker95267	Chr7	29461143	<aaxbb>	b	b	a	h	h	h	h	h	b	h	h	h	a	h	b	h	b	h	b	h	a	h	a	h	h	h	b	a	b	h	b	b	b	a	a	h	h	h	a	a	h	a	h	a	h	b
marker88426	Chr7	29494792	<aaxbb>	-	-	a	-	h	a	h	-	-	h	h	h	a	b	b	-	-	-	-	h	a	-	-	-	-	-	-	a	b	h	-	b	-	a	-	h	b	-	-	-	-	a	h	a	-	-
marker107989	Chr7	29516850	<aaxbb>	b	b	h	h	h	h	h	h	b	h	h	h	a	h	b	h	b	h	b	h	a	h	a	h	h	h	b	a	b	h	b	b	b	a	a	h	b	h	a	a	h	a	h	h	b	b
marker98227	Chr7	29528172	<aaxbb>	-	b	a	h	h	h	h	h	b	h	b	h	-	h	b	h	b	-	b	h	-	a	a	b	-	h	b	a	b	b	b	b	b	a	a	-	b	h	a	-	h	a	-	-	b	b
marker100057	Chr7	29560118	<aaxbb>	b	b	-	b	h	b	b	h	b	b	h	b	a	h	b	h	b	b	b	h	a	h	a	b	h	b	b	a	b	h	b	b	b	a	a	b	b	b	-	-	b	h	b	a	b	b
marker67805	Chr7	29576798	<aaxbb>	b	b	-	h	h	h	h	h	b	h	h	h	a	h	b	h	b	h	b	h	h	h	h	h	h	h	b	-	b	h	b	b	b	h	h	h	h	h	h	a	h	a	h	h	h	b
marker44158	Chr7	29634596	<aaxbb>	b	b	a	h	h	h	h	h	b	h	h	h	a	h	b	h	b	h	b	h	a	h	a	h	h	h	b	h	b	h	h	b	b	a	a	h	b	h	a	a	h	a	h	a	b	b
marker3306	Chr7	29639709	<aaxbb>	b	h	a	h	h	h	h	h	b	h	h	h	a	h	h	h	b	h	b	h	a	h	h	h	h	h	b	a	h	h	b	b	b	a	a	h	h	h	a	a	h	h	h	a	b	b
marker67257	Chr8	46732	<aaxbb>	-	a	b	b	-	b	b	b	a	-	h	h	-	h	b	-	-	-	a	-	-	-	-	a	b	a	-	h	b	-	a	b	b	a	-	a	b	-	b	-	a	a	-	b	b	a
marker71618	Chr8	46738	<aaxbb>	-	-	b	b	-	-	-	b	-	-	a	h	b	-	b	b	a	b	a	b	a	a	-	a	-	a	-	a	b	b	a	b	h	a	b	a	h	h	a	b	a	b	b	h	b	-
marker76698	Chr8	48738	<aaxbb>	h	-	b	-	h	-	b	-	-	b	-	h	b	h	-	a	a	b	a	h	a	a	b	a	b	a	h	h	-	b	h	b	h	a	-	a	b	b	h	b	-	h	-	-	b	a
marker66986	Chr8	160701	<aaxbb>	h	h	b	b	h	b	b	b	h	b	h	h	b	a	b	h	a	b	a	h	a	a	b	a	b	a	h	h	b	h	a	b	h	a	b	a	b	h	h	b	h	h	h	b	b	a
marker62729	Chr8	219332	<aaxbb>	-	h	b	b	-	-	-	b	b	b	h	a	-	a	b	b	-	b	-	-	a	a	b	a	-	a	-	h	b	-	a	b	h	a	b	-	-	h	-	-	-	h	-	b	b	-
marker2584	Chr8	221505	<aaxbb>	h	h	b	b	h	b	b	b	h	b	h	h	b	h	b	h	a	h	a	h	a	a	b	a	b	a	h	h	b	h	a	b	h	a	b	a	h	h	h	b	-	h	h	b	b	a
marker103938	Chr8	260831	<aaxbb>	h	h	b	b	h	b	b	b	h	b	h	h	h	h	b	h	h	b	a	h	a	h	b	a	b	a	h	h	b	h	a	b	h	a	b	a	h	h	h	b	h	h	h	b	b	a
marker71216	Chr8	260984	<aaxbb>	h	h	h	b	h	b	b	b	h	h	h	h	b	h	b	h	a	b	a	h	a	a	b	-	b	a	h	h	b	h	a	b	h	a	b	a	h	h	h	b	h	h	h	b	b	h
marker11518	Chr8	282912	<aaxbb>	b	h	b	b	h	b	b	b	b	b	h	h	b	h	b	h	a	b	a	h	a	-	b	a	-	a	a	h	b	b	a	b	h	a	b	a	b	h	-	b	h	h	-	b	b	a
marker79924	Chr8	286275	<aaxbb>	-	a	-	b	h	-	-	-	-	b	h	-	-	h	-	-	a	-	a	h	a	a	b	a	-	-	-	b	b	b	a	-	-	-	b	a	-	-	-	-	-	-	a	b	b	a
marker16902	Chr8	327720	<aaxbb>	-	-	b	-	-	-	-	-	-	-	a	-	b	-	b	h	-	-	a	-	a	a	b	a	h	-	-	h	b	-	-	-	-	a	-	a	-	a	-	-	-	h	b	-	-	a
marker86240	Chr8	403983	<aaxbb>	h	h	b	b	h	b	b	b	h	b	h	h	b	h	b	h	h	b	a	h	a	a	b	h	h	a	h	h	b	h	a	b	h	a	b	a	h	h	h	b	h	h	h	b	b	a
marker55760	Chr8	495829	<aaxbb>	h	h	b	b	h	b	-	b	a	b	h	h	b	-	b	h	a	b	a	h	a	a	b	a	h	a	h	h	b	a	a	b	h	a	b	a	-	h	h	b	-	h	b	b	b	a
marker64486	Chr8	1192929	<aaxbb>	h	h	b	b	h	b	h	b	h	h	a	h	h	a	b	a	a	b	a	h	a	a	b	a	h	a	h	h	b	h	a	b	h	a	b	a	h	h	h	b	h	h	b	b	b	h
marker100264	Chr8	1193064	<aaxbb>	h	h	b	b	b	b	b	b	h	h	a	b	b	a	b	a	a	b	a	-	a	a	b	a	h	a	h	h	b	h	a	b	a	a	h	a	h	a	h	b	h	h	b	b	b	a
[truncated: 1,599 more rows]
[truncated: 231 more columns]

## Sheet: SOAPsnp vs Stacks
SOAPsnp result						Stacks result
												markers had overlaps
chromosome	SNP position	genotype of reference	genotype of female	genotype of male	strands	chromosome	SNP position	genotype of female	genotype of male	marker ID	strands	chromosome	SNP position	genotype of female	genotype of male	marker ID	strands
Chr1	736268	A	A	C	+
Chr1	744729	T	T	C	+
Chr1	832912	G	G	A	+
Chr1	903995	G	G	T	+	Chr1	903995	C	A	marker81192	-
Chr1	938740	C	C	G	+
Chr1	940809	C	C	T	+
Chr1	958635	G	G	A	+	Chr1	958635	C	T	marker8185	-
Chr1	1373712	T	T	C	+	Chr1	1373712	A	G	marker20732	-
Chr1	1404682	G	G	A	+	Chr1	1404682	C	T	marker72809	-
Chr1	1420363	C	C	T	+
Chr1	1512331	G	G	C	+	Chr1	1512331	G	C	marker28266	+
Chr1	1519292	C	C	T	+	Chr1	1519292	C	T	marker3156	+
Chr1	1781215	T	G	T	+
Chr1	1841054	T	T	C	+
Chr1	2233253	G	G	A	+	Chr1	2233253	G	A	marker17183	+
Chr1	2284219	A	A	G	+	Chr1	2284219	T	C	marker87532	-
Chr1	2329443	A	A	C	+
Chr1	2333673	C	C	T	+	Chr1	2333673	C	T	marker96394	+
Chr1	2399953	G	G	A	+
Chr1	2401001	C	C	G	+	Chr1	2401001	C	G	marker53859	+
Chr1	2547850	T	T	C	+	Chr1	2547850	T	C	marker71424	+
Chr1	2550181	T	T	C	+	Chr1	2550181	T	C	marker97955	+
Chr1	2557478	C	C	T	+
Chr1	2571433	A	A	C	+
Chr1	2581414	A	A	G	+	Chr1	2581414	A	G	marker29154	+
Chr1	2582655	A	A	C	+
Chr1	2582941	C	C	T	+	Chr1	2582941	C	T	marker84025	+
Chr1	2600690	T	T	C	+
Chr1	2651867	G	G	A	+	Chr1	2651867	G	A	marker96169	+
Chr1	2689100	C	C	A	+
Chr1	2711141	G	G	A	+	Chr1	2711141	G	A	marker42135	+
Chr1	2763517	A	A	G	+	Chr1	2763517	A	G	marker83551	+
Chr1	2782269	T	T	A	+	Chr1	2782269	T	A	marker87359	+
Chr1	2789677	C	C	T	+	Chr1	2789677	C	T	marker75415	+
Chr1	2811975	A	A	T	+	Chr1	2811975	A	T	marker25612	+
Chr1	2830611	C	C	T	+
Chr1	2848187	C	C	T	+	Chr1	2848187	G	A	marker20160	-
Chr1	2887386	T	T	A	+
Chr1	3079588	A	A	C	+	Chr1	3079588	T	G	marker60894	-
Chr1	3079698	A	A	T	+
Chr1	3094886	G	G	A	+
Chr1	3105544	A	A	G	+	Chr1	3105544	T	C	marker95242	-
Chr1	3199548	T	T	A	+	Chr1	3199548	A	T	marker21197	-
Chr1	3222317	A	A	C	+	Chr1	3222317	A	C	marker41828	+
Chr1	3295714	T	T	G	+	Chr1	3295714	A	C	marker85798	-
Chr1	3305800	T	T	C	+
Chr1	4464540	A	A	G	+
Chr1	4651884	G	G	T	+	Chr1	4651884	G	T	marker92757	+
Chr1	4752812	T	T	C	+	Chr1	4752812	A	G	marker103744	-
Chr1	4957722	G	G	A	+
Chr1	4957953	G	G	A	+	Chr1	4957953	G	A	marker21418	+
Chr1	5025962	C	C	A	+	Chr1	5025962	C	A	marker92913	+
Chr1	5108896	A	A	G	+
Chr1	5128187	G	G	A	+
Chr1	5138666	A	A	G	+
Chr1	5198264	T	T	C	+
Chr1	5216531	G	A	G	+
Chr1	5348224	A	A	G	+
Chr1	5419729	T	T	A	+	Chr1	5419729	A	T	marker20551	-
Chr1	5692247	T	T	A	+
Chr1	5868529	G	G	A	+
Chr1	6065096	T	G	T	+
Chr1	6201233	A	A	G	+
Chr1	6328113	A	C	A	+
Chr1	6722511	A	A	G	+	Chr1	6722511	A	G	marker233	+
Chr1	6724107	G	G	A	+
Chr1	6728328	G	G	A	+
Chr1	6734065	C	C	G	+	Chr1	6734065	G	C	marker80175	-
Chr1	6792892	A	A	G	+	Chr1	6792892	T	C	marker79644	-
Chr1	6824646	G	G	A	+	Chr1	6824646	C	T	marker95268	-
Chr1	6827693	T	T	G	+
Chr1	6835942	T	T	C	+	Chr1	6835942	A	G	marker55382	-
Chr1	6844068	C	C	T	+	Chr1	6844068	G	A	marker88270	-
Chr1	6863630	C	C	T	+
Chr1	6869230	T	T	C	+	Chr1	6869230	T	C	marker56442	+
Chr1	6872455	A	A	G	+
Chr1	6882608	C	C	T	+	Chr1	6882608	G	A	marker61577	-
Chr1	6917006	C	C	A	+	Chr1	6917006	C	A	marker42078	+
Chr1	6944309	A	A	G	+
Chr1	6988552	T	T	C	+	Chr1	6988552	A	G	marker80816	-
Chr1	6993317	A	A	C	+
Chr1	6996993	T	T	C	+
Chr1	7011488	T	T	C	+	Chr1	7011488	A	G	marker105905	-
Chr1	7018266	G	G	A	+
Chr1	7034212	C	C	T	+	Chr1	7034212	G	A	marker49013	-
Chr1	7047632	T	T	A	+	Chr1	7047632	A	T	marker73459	-
Chr1	7051425	T	T	C	+
Chr1	7053165	T	T	C	+	Chr1	7053165	T	C	marker111940	+
Chr1	7054788	T	T	C	+	Chr1	7054788	T	C	marker57018	+
Chr1	7076440	C	C	T	+	Chr1	7076440	G	A	marker36128	-
Chr1	7082448	G	G	T	+	Chr1	7082448	G	T	marker81046	+
Chr1	7089186	A	A	G	+	Chr1	7089186	T	C	marker19189	-
Chr1	7103169	C	C	T	+	Chr1	7103169	C	T	marker38969	+
Chr1	7106800	A	A	G	+	Chr1	7106800	A	G	marker7367	+
Chr1	7108186	G	G	T	+	Chr1	7108186	C	A	marker8614	-
Chr1	7109977	G	G	A	+	Chr1	7109977	C	T	marker31565	-
Chr1	7149984	C	G	C	+
Chr1	7155818	T	T	C	+	Chr1	7155818	T	C	marker19295	+
Chr1	7195131	C	C	T	+
Chr1	7209560	A	A	C	+	Chr1	7209560	T	G	marker56868	-
Chr1	7215228	C	C	T	+
Chr1	7215773	A	A	G	+
Chr1	7240535	C	C	T	+	Chr1	7240535	C	T	marker17059	+
Chr1	7240841	G	G	A	+	Chr1	7240841	C	T	marker54144	-
Chr1	7284779	G	G	A	+	Chr1	7284779	G	A	marker108424	+
Chr1	7304400	T	T	C	+	Chr1	7304400	A	G	marker26433	-
Chr1	7399230	C	C	T	+
Chr1	7534702	C	C	T	+
Chr1	7644887	A	A	G	+	Chr1	7644887	T	C	marker21075	-
Chr1	7646306	G	G	C	+	Chr1	7646306	C	G	marker112965	-
Chr1	7647693	C	C	T	+	Chr1	7647693	G	A	marker73606	-
Chr1	7649721	A	A	G	+
Chr1	7755301	T	T	C	+	Chr1	7755301	T	C	marker1296	+
Chr1	7838905	A	A	G	+
Chr1	7839808	C	C	T	+
Chr1	9245265	C	C	T	+
Chr1	9580071	C	C	T	+
Chr1	9622031	A	A	T	+
Chr1	10014224	G	G	C	+
Chr1	10290414	A	A	T	+
Chr1	10699071	C	C	T	+
Chr1	10944809	A	A	G	+
Chr1	11167630	A	A	G	+	Chr1	11167630	T	C	marker106518	-
Chr1	11168529	T	T	G	+	Chr1	11168529	T	G	marker60603	+
Chr1	11383646	T	T	C	+
Chr1	11499332	G	G	A	+	Chr1	11499332	C	T	marker25552	-
Chr1	11803694	T	T	C	+	Chr1	11803694	T	C	marker29278	+
Chr1	11809057	A	A	T	+	Chr1	11809057	T	A	marker38982	-
Chr1	11834665	G	G	A	+	Chr1	11834665	C	T	marker108081	-
Chr1	11868155	G	G	A	+
Chr1	11884628	T	T	C	+	Chr1	11884628	T	C	marker9624	+
Chr1	11902834	C	C	T	+
Chr1	11913732	T	T	C	+	Chr1	11913732	A	G	marker92307	-
Chr1	11922447	G	G	A	+
Chr1	11966635	A	A	G	+
Chr1	12036725	C	C	T	+
Chr1	12052559	A	A	G	+
Chr1	12164109	C	C	T	+
Chr1	12352160	C	C	A	+
Chr1	12823952	A	A	G	+	Chr1	12823952	T	C	marker28240	-
Chr1	13091499	A	A	G	+
Chr1	13330069	C	C	T	+	Chr1	13330069	G	A	marker106458	-
Chr1	13340083	G	G	A	+
Chr1	13350805	G	G	A	+	Chr1	13350805	C	T	marker59857	-
Chr1	13444270	G	G	A	+	Chr1	13444270	C	T	marker112832	-
Chr1	13509869	A	A	G	+	Chr1	13509869	T	C	marker65970	-
Chr1	13540586	G	G	C	+	Chr1	13540586	G	C	marker27369	+
Chr1	13540994	G	G	C	+
Chr1	13556541	T	T	C	+	Chr1	13556541	A	G	marker30470	-
Chr1	13556678	G	G	A	+
Chr1	13559969	T	T	C	+	Chr1	13559969	T	C	marker45810	+
Chr1	13577347	G	G	A	+
Chr1	14176514	A	A	G	+
Chr1	14211927	T	T	A	+	Chr1	14211927	T	A	marker41800	+
Chr1	14303961	A	A	C	+	Chr1	14303961	T	G	marker76764	-
Chr1	14544496	A	A	G	+	Chr1	14544496	A	G	marker25803	+
Chr1	14577591	A	A	T	+
Chr1	14624507	C	C	T	+	Chr1	14624507	G	A	marker33796	-
Chr1	14625986	T	T	C	+	Chr1	14625986	T	C	marker45944	+
Chr1	14729145	G	A	G	+
Chr1	14733970	A	A	G	+	Chr1	14733970	A	G	marker50502	+
Chr1	14928642	G	G	A	+
Chr1	14989644	A	A	G	+	Chr1	14989644	A	G	marker20405	+
Chr1	15029913	A	G	A	+
Chr1	15449648	T	T	G	+
Chr1	15675905	G	G	A	+	Chr1	15675905	C	T	marker6314	-
Chr1	15693933	C	C	G	+	Chr1	15693933	G	C	marker98414	-
Chr1	15883566	T	T	A	+
Chr1	16027485	T	T	C	+
Chr1	16301977	C	C	T	+	Chr1	16301977	C	T	marker81103	+
Chr1	17193037	G	C	G	+
Chr1	17785276	G	G	A	+
Chr1	17802602	A	A	C	+
Chr1	17806867	C	C	T	+
Chr1	17807283	G	G	A	+
Chr1	17833707	G	G	A	+
Chr1	17846045	C	C	T	+
Chr1	17848830	T	T	G	+
Chr1	17856631	A	A	G	+	Chr1	17856631	A	G	marker25259	+
Chr1	17886804	A	A	G	+	Chr1	17886804	A	G	marker34814	+
Chr1	17900169	A	A	G	+
Chr1	17920247	T	T	C	+	Chr1	17920247	T	C	marker7208	+
Chr1	17941166	C	C	T	+	Chr1	17941166	G	A	marker111229	-
Chr1	17957752	C	C	T	+	Chr1	17957752	C	T	marker101973	+
Chr1	18601608	C	C	G	+
Chr1	18635415	T	T	C	+	Chr1	18635415	A	G	marker23145	-
Chr1	19078409	A	A	G	+	Chr1	19078409	A	G	marker94878	+
Chr1	19182680	A	A	G	+	Chr1	19182680	T	C	marker29855	-
Chr1	19228442	T	T	G	+	Chr1	19228442	T	G	marker24051	+
Chr1	19284906	C	C	A	+
Chr1	19347176	C	G	C	+
Chr1	19365711	G	G	A	+
Chr1	19803701	C	A	C	+
Chr1	19877180	T	T	C	+
Chr1	19971034	C	C	G	+
Chr1	20172760	G	G	A	+	Chr1	20172760	G	A	marker56925	+
Chr1	21867324	C	T	C	+
Chr1	21973668	T	T	C	+	Chr1	21973668	T	C	marker7465	+
Chr1	22759213	C	C	T	+
Chr1	22886439	C	C	A	+	Chr1	22886439	C	A	marker4919	+
Chr1	22956426	G	G	A	+
Chr1	22958647	C	C	T	+	Chr1	22958647	G	A	marker33069	-
Chr1	22965875	A	A	G	+	Chr1	22965875	A	G	marker5062	+
Chr1	22975255	A	A	G	+
Chr1	22979432	A	A	T	+	Chr1	22979432	A	T	marker89943	+
Chr1	22982708	G	G	A	+	Chr1	22982708	G	A	marker12530	+
Chr1	22988553	G	G	T	+	Chr1	22988553	C	A	marker7456	-
Chr1	23020411	C	C	T	+
Chr1	23040030	C	C	T	+	Chr1	23040030	C	T	marker29165	+
Chr1	23064836	C	C	T	+
Chr1	23100531	A	A	G	+
Chr1	23120986	G	G	A	+	Chr1	23120986	G	A	marker84676	+
Chr1	23122427	C	C	T	+
Chr1	23152460	A	A	G	+	Chr1	23152460	A	G	marker57480	+
Chr1	23251046	A	A	G	+	Chr1	23251046	T	C	marker100338	-
Chr1	23287899	A	A	T	+
Chr1	23288721	A	A	G	+	Chr1	23288721	A	G	marker8314	+
Chr1	23326151	C	C	T	+	Chr1	23326151	G	A	marker19292	-
Chr1	23360778	C	C	A	+
Chr1	23400559	T	T	C	+
Chr1	23438074	G	G	A	+
Chr1	23441340	G	G	T	+	Chr1	23441340	C	A	marker54682	-
Chr1	23448249	G	G	A	+	Chr1	23448249	C	T	marker99526	-
Chr1	23449934	T	T	G	+	Chr1	23449934	T	G	marker2515	+
Chr1	23470437	G	G	A	+
Chr1	23485703	T	T	A	+	Chr1	23485703	A	T	marker17180	-
Chr1	23511764	G	G	A	+	Chr1	23511764	C	T	marker32055	-
Chr1	23523090	T	T	C	+
Chr1	23569042	G	G	A	+
Chr1	23584436	A	A	G	+
Chr1	23591174	T	T	C	+	Chr1	23591174	A	G	marker70319	-
Chr1	23593085	G	G	T	+
Chr1	23608407	G	G	A	+	Chr1	23608407	C	T	marker107431	-
Chr1	23621677	G	G	A	+	Chr1	23621677	G	A	marker70762	+
Chr1	23635350	C	C	T	+	Chr1	23635350	G	A	marker110581	-
Chr1	23655816	G	G	A	+	Chr1	23655816	C	T	marker69512	-
Chr1	23844627	T	T	C	+	Chr1	23844627	A	G	marker88078	-
Chr1	24031196	C	C	T	+	Chr1	24031196	C	T	marker49580	+
Chr1	24043533	C	C	T	+	Chr1	24043533	G	A	marker67380	-
Chr1	24312142	G	G	C	+	Chr1	24312142	G	C	marker47720	+
Chr1	24856227	G	G	C	+
Chr1	24860481	G	G	A	+	Chr1	24860481	C	T	marker85463	-
Chr1	24875714	G	G	C	+	Chr1	24875714	G	C	marker59688	+
Chr1	24885025	C	C	T	+	Chr1	24885025	C	T	marker102923	+
Chr1	24886533	G	G	A	+	Chr1	24886533	G	A	marker26459	+
Chr1	24887525	A	A	T	+
Chr1	24910560	T	T	C	+
Chr1	24912773	T	T	C	+	Chr1	24912773	A	G	marker94780	-
Chr1	24920731	C	C	T	+	Chr1	24920731	G	A	marker93508	-
Chr1	24925822	T	T	C	+
Chr1	24930075	C	C	T	+
Chr1	24955793	T	T	C	+
Chr1	24976282	C	C	T	+
Chr1	25097032	A	C	A	+
Chr1	25193184	G	G	C	+
Chr1	25243918	G	G	A	+
Chr1	25249972	G	G	C	+
Chr1	25446262	T	T	C	+	Chr1	25446262	T	C	marker45307	+
Chr1	25495516	G	G	A	+	Chr1	25495516	G	A	marker84422	+
Chr1	25497248	C	C	T	+	Chr1	25497248	C	T	marker94189	+
Chr1	25580201	C	C	G	+
Chr1	25601549	G	G	A	+	Chr1	25601549	C	T	marker51865	-
Chr1	25645569	G	G	A	+	Chr1	25645569	C	T	marker113069	-
Chr1	25676044	A	A	G	+
Chr1	25680099	C	C	T	+	Chr1	25680099	G	A	marker70604	-
Chr1	25701256	A	A	C	+	Chr1	25701256	A	C	marker19115	+
Chr1	25712045	T	T	C	+
Chr1	25907110	G	G	A	+
Chr1	25954536	T	T	C	+	Chr1	25954536	T	C	marker9445	+
Chr1	26004004	C	C	T	+	Chr1	26004004	G	A	marker77746	-
Chr1	26024939	A	A	G	+
Chr1	26033570	G	G	C	+
Chr1	26083735	G	G	A	+	Chr1	26083735	G	A	marker18406	+
Chr1	26122280	C	C	T	+	Chr1	26122280	C	T	marker6202	+
Chr1	26246823	T	T	C	+
Chr1	26247796	T	T	C	+
Chr1	26398301	C	C	A	+
Chr1	26403037	G	G	T	+
Chr1	26442251	A	A	G	+	Chr1	26442251	T	C	marker47782	-
Chr1	26464934	A	A	T	+	Chr1	26464934	T	A	marker102111	-
Chr1	26561354	C	C	T	+
Chr1	26582361	T	T	C	+
Chr1	26627467	T	T	G	+	Chr1	26627467	T	G	marker7006	+
Chr1	26846707	A	A	C	+
Chr1	26969130	T	T	A	+
Chr1	27025333	A	A	T	+
Chr1	27032164	C	C	T	+	Chr1	27032164	C	T	marker71025	+
Chr1	27059368	T	T	C	+	Chr1	27059368	T	C	marker97053	+
Chr1	27121907	A	A	G	+
Chr1	27151436	G	G	C	+	Chr1	27151436	G	C	marker35294	+
Chr1	27190900	C	C	T	+	Chr1	27190900	G	A	marker95026	-
Chr1	27284080	T	T	C	+	Chr1	27284080	T	C	marker67234	+
Chr1	27546666	A	A	G	+
Chr1	27619154	T	T	C	+	Chr1	27619154	A	G	marker39155	-
Chr1	27662902	C	C	T	+	Chr1	27662902	G	A	marker66790	-
Chr1	27680683	C	C	G	+	Chr1	27680683	C	G	marker79820	+
Chr1	28599117	G	G	A	+	Chr1	28599117	C	T	marker100521	-
Chr1	29100623	G	G	A	+	Chr1	29100623	C	T	marker78181	-
Chr1	29274461	C	C	T	+	Chr1	29274461	G	A	marker69963	-
Chr1	29357907	T	T	C	+	Chr1	29357907	A	G	marker49471	-
Chr1	29369083	G	G	A	+	Chr1	29369083	C	T	marker35921	-
Chr1	29391163	T	T	C	+
Chr1	29442126	A	A	G	+
Chr1	29450443	T	T	C	+	Chr1	29450443	A	G	marker19985	-
Chr1	29456011	G	G	A	+	Chr1	29456011	C	T	marker881	-
Chr1	29477472	A	A	G	+	Chr1	29477472	A	G	marker43239	+
Chr1	29478596	T	T	C	+
Chr1	29515427	T	T	G	+
Chr1	29532464	T	T	C	+	Chr1	29532464	A	G	marker90509	-	Chr1	29532464	A	G	marker100169	-
Chr1	29552309	T	T	C	+	Chr1	29552309	T	C	marker18709	+
Chr1	29587225	G	G	A	+	Chr1	29587225	G	A	marker55585	+
Chr1	29611290	C	C	T	+	Chr1	29611290	C	T	marker1749	+
Chr1	29611491	C	C	A	+	Chr1	29611491	G	T	marker85690	-
Chr1	29638374	A	A	C	+	Chr1	29638374	A	C	marker60494	+
Chr1	29644328	T	T	G	+	Chr1	29644328	T	G	marker33533	+
Chr1	29647415	G	G	A	+
Chr1	29682006	C	C	T	+	Chr1	29682006	C	T	marker62362	+
Chr1	29682213	T	T	C	+	Chr1	29682213	T	C	marker1861	+
Chr1	29689008	T	T	C	+
Chr1	29773233	T	T	C	+	Chr1	29773233	T	C	marker7522	+
Chr1	29783668	T	T	C	+	Chr1	29783668	T	C	marker54230	+
Chr1	29823529	T	T	C	+	Chr1	29823529	T	C	marker10522	+
Chr1	29826688	C	C	G	+	Chr1	29826688	C	G	marker62028	+
Chr1	29829772	A	A	G	+	Chr1	29829772	A	G	marker14576	+
Chr1	29955621	T	T	C	+	Chr1	29955621	A	G	marker28590	-
Chr1	29979667	T	T	C	+	Chr1	29979667	T	C	marker31974	+
Chr1	29989242	A	A	G	+	Chr1	29989242	A	G	marker21129	+
Chr1	29999688	G	G	T	+	Chr1	29999688	G	T	marker66101	+
Chr1	30020296	C	C	T	+	Chr1	30020296	G	A	marker18222	-
Chr1	30111391	T	T	C	+	Chr1	30111391	A	G	marker89267	-
Chr1	30120017	C	C	T	+	Chr1	30120017	C	T	marker7108	+
Chr1	30147344	T	G	T	+
Chr1	30162289	C	C	A	+	Chr1	30162289	C	A	marker79968	+
Chr1	30171074	T	T	C	+	Chr1	30171074	T	C	marker17083	+
Chr1	30214926	C	C	A	+	Chr1	30214926	C	A	marker108885	+
Chr1	30275605	A	A	C	+
Chr1	30890115	C	C	A	+
Chr1	30967478	G	G	A	+
Chr1	31648227	A	A	G	+
Chr1	31669032	A	A	G	+	Chr1	31669032	A	G	marker76660	+
Chr1	31703812	G	G	A	+
Chr1	31716307	G	G	A	+
Chr1	31725987	A	A	T	+	Chr1	31725987	A	T	marker95750	+
Chr1	31786556	T	T	C	+	Chr1	31786556	T	C	marker112136	+
Chr1	31813882	A	A	G	+
Chr1	31817301	G	G	A	+	Chr1	31817301	C	T	marker71283	-
Chr1	31819541	T	T	C	+	Chr1	31819541	T	C	marker26697	+
Chr1	31820755	C	C	T	+	Chr1	31820755	C	T	marker1502	+
Chr1	31880141	G	G	A	+
Chr1	31913906	C	C	G	+	Chr1	31913906	G	C	marker82155	-
Chr1	31919788	C	C	T	+	Chr1	31919788	C	T	marker72306	+
Chr1	31947006	G	G	A	+
Chr1	31947712	A	A	C	+	Chr1	31947712	A	C	marker71631	+
Chr1	31987023	C	C	A	+
Chr1	32027685	C	C	T	+	Chr1	32027685	G	A	marker9598	-
Chr1	32033659	G	G	T	+
Chr1	32053134	T	T	C	+	Chr1	32053134	A	G	marker31637	-
Chr1	32129919	C	C	A	+	Chr1	32129919	G	T	marker80900	-
Chr1	32134260	T	T	C	+
Chr1	32138945	C	C	G	+
Chr1	32174954	G	G	A	+	Chr1	32174954	C	T	marker66109	-
Chr1	32240618	T	T	C	+
Chr1	32254567	T	T	G	+	Chr1	32254567	T	G	marker15614	+
Chr1	32279180	T	T	C	+	Chr1	32279180	T	C	marker38430	+
Chr1	32287835	C	C	T	+	Chr1	32287835	C	T	marker29133	+
Chr1	32322708	G	G	A	+	Chr1	32322708	G	A	marker65618	+
Chr1	32336160	C	C	T	+
Chr1	32340954	C	C	G	+	Chr1	32340954	G	C	marker12476	-
Chr1	32350286	T	T	C	+	Chr1	32350286	T	C	marker36513	+
Chr1	32368737	T	T	C	+	Chr1	32368737	A	G	marker68997	-
Chr1	32391192	C	C	T	+	Chr1	32391192	C	T	marker21323	+
Chr1	32471728	A	A	G	+	Chr1	32471728	T	C	marker92775	-
Chr1	32524361	T	T	C	+	Chr1	32524361	A	G	marker106629	-
Chr1	32537090	T	T	C	+	Chr1	32537090	A	G	marker48393	-
Chr1	32551468	T	T	A	+
Chr1	32601796	T	T	C	+	Chr1	32601796	A	G	marker31852	-
Chr1	32607370	G	G	A	+	Chr1	32607370	C	T	marker21165	-
Chr1	32610324	G	G	A	+	Chr1	32610324	G	A	marker38857	+
Chr1	32649248	A	A	C	+	Chr1	32649248	A	C	marker48586	+
Chr1	32657709	C	C	G	+	Chr1	32657709	G	C	marker10051	-
Chr1	32750478	T	T	C	+	Chr1	32750478	T	C	marker70069	+
Chr1	32801381	A	A	G	+
Chr1	32809415	A	A	G	+	Chr1	32809415	T	C	marker59364	-
Chr1	33011035	C	C	T	+	Chr1	33011035	C	T	marker93904	+
Chr1	33100122	C	C	G	+
Chr1	33151594	G	G	C	+
Chr1	33292902	T	T	C	+	Chr1	33292902	A	G	marker70483	-
Chr1	33293663	G	G	T	+	Chr1	33293663	G	T	marker5252	+
Chr1	33308257	G	G	A	+
Chr1	33328333	T	T	A	+
Chr1	33330007	C	C	T	+	Chr1	33330007	G	A	marker11542	-
Chr1	33341764	T	T	C	+	Chr1	33341764	A	G	marker10794	-
Chr1	33358710	A	A	G	+
Chr1	33364582	G	G	A	+
Chr1	34353992	C	C	G	+	Chr1	34353992	G	C	marker48214	-
Chr1	34540716	T	G	T	+
Chr1	34728951	C	C	A	+
Chr1	34735966	G	G	A	+	Chr1	34735966	C	T	marker111697	-
Chr1	34783601	C	C	A	+
Chr1	34801746	A	A	G	+	Chr1	34801746	T	C	marker36553	-
Chr1	34802356	G	G	A	+	Chr1	34802356	C	T	marker26886	-
Chr1	34803716	C	C	T	+	Chr1	34803716	G	A	marker105086	-
Chr1	34819080	T	T	G	+
Chr1	35114991	A	A	G	+
Chr1	35182298	C	C	T	+	Chr1	35182298	C	T	marker90681	+
Chr1	35192580	G	G	A	+
Chr1	35201395	A	A	G	+
Chr1	35202843	A	A	G	+	Chr1	35202843	A	G	marker25328	+
Chr1	35222957	A	A	G	+	Chr1	35222957	T	C	marker2618	-
Chr1	35408369	T	T	G	+	Chr1	35408369	A	C	marker60740	-
Chr1	35562798	G	G	A	+
Chr1	36093496	C	C	T	+
Chr1	37457033	C	C	T	+
Chr1	37615163	G	G	A	+
Chr1	38443369	T	T	C	+	Chr1	38443369	A	G	marker73368	-
Chr1	38734139	C	C	G	+	Chr1	38734139	G	C	marker108883	-
Chr1	38736978	T	T	C	+
Chr1	38739656	T	T	G	+
Chr1	38799320	C	C	T	+	Chr1	38799320	G	A	marker47070	-
Chr1	38806903	A	A	G	+	Chr1	38806903	A	G	marker416	+
Chr1	38810542	G	G	C	+	Chr1	38810542	C	G	marker76332	-
Chr1	38848027	C	C	A	+	Chr1	38848027	G	T	marker37803	-
Chr1	38866210	A	A	G	+	Chr1	38866210	T	C	marker108138	-
Chr1	38904917	A	A	G	+	Chr1	38904917	T	C	marker58043	-
Chr1	38971517	C	C	T	+
Chr1	38979676	T	T	G	+
Chr1	38993662	G	G	A	+
Chr1	39024118	A	A	C	+
Chr1	39054726	G	G	A	+	Chr1	39054726	C	T	marker58089	-
Chr1	39071547	A	A	G	+	Chr1	39071547	T	C	marker70664	-
Chr1	39153220	C	C	T	+	Chr1	39153220	C	T	marker112941	+
Chr1	39353549	T	T	C	+	Chr1	39353549	T	C	marker28389	+
Chr1	39465214	T	T	G	+
Chr1	39825069	G	G	C	+	Chr1	39825069	G	C	marker69176	+
Chr1	39902978	T	T	C	+
Chr1	40002172	C	C	T	+
Chr1	40346050	G	G	A	+	Chr1	40346050	G	A	marker24691	+
Chr1	40354156	T	T	C	+
Chr1	40473261	T	T	C	+	Chr1	40473261	T	C	marker47520	+
Chr1	40491700	C	C	T	+	Chr1	40491700	G	A	marker21526	-
Chr1	40494040	A	A	C	+
Chr1	40515678	C	C	T	+
Chr1	40549133	C	C	T	+
Chr1	40559822	T	T	C	+	Chr1	40559822	T	C	marker20108	+
Chr1	40581101	G	G	A	+	Chr1	40581101	C	T	marker49706	-
Chr1	40619808	C	C	T	+	Chr1	40619808	G	A	marker52840	-	Chr1	40619808	G	A	marker7483	-
Chr1	40620308	A	A	C	+
Chr1	40753358	T	T	G	+	Chr1	40753358	T	G	marker5556	+
Chr1	40947245	T	T	A	+	Chr1	40947245	A	T	marker111049	-
Chr1	41212020	C	C	T	+	Chr1	41212020	C	T	marker37450	+
Chr1	41349554	G	G	C	+
Chr1	41763137	C	C	T	+	Chr1	41763137	G	A	marker46762	-
Chr1	41765693	G	G	A	+	Chr1	41765693	G	A	marker6845	+
Chr1	41788573	C	C	A	+	Chr1	41788573	G	T	marker65418	-
Chr1	41825578	T	T	C	+	Chr1	41825578	A	G	marker112841	-
Chr1	41843111	T	T	A	+	Chr1	41843111	A	T	marker57727	-
Chr1	41845224	T	T	G	+	Chr1	41845224	A	C	marker51773	-
Chr1	41882982	T	T	A	+	Chr1	41882982	A	T	marker82664	-
Chr1	41887081	A	A	G	+	Chr1	41887081	T	C	marker72309	-
Chr1	41899097	T	T	G	+	Chr1	41899097	A	C	marker4875	-
Chr1	41960673	C	C	T	+	Chr1	41960673	G	A	marker107280	-
Chr1	41979005	G	G	A	+	Chr1	41979005	C	T	marker30982	-
Chr1	42057842	A	A	G	+	Chr1	42057842	A	G	marker43783	+
Chr1	42176885	C	C	T	+	Chr1	42176885	G	A	marker49970	-
Chr1	42277722	C	C	T	+	Chr1	42277722	C	T	marker905	+
Chr1	42530597	C	C	G	+
Chr1	42949817	A	A	C	+
Chr1	42954746	C	C	G	+	Chr1	42954746	C	G	marker71534	+
Chr1	42955120	T	T	A	+
Chr1	42979667	C	C	T	+	Chr1	42979667	G	A	marker97561	-
Chr1	43017709	G	G	A	+	Chr1	43017709	G	A	marker63016	+
Chr1	43172916	T	T	G	+
Chr10	58063	A	A	G	+	Chr10	58063	A	G	marker61798	+
Chr10	71558	G	G	T	+	Chr10	71558	C	A	marker45653	-
Chr10	75421	C	C	T	+	Chr10	75421	C	T	marker92673	+
Chr10	89436	C	C	G	+	Chr10	89436	C	G	marker106582	+
Chr10	89481	A	A	G	+
Chr10	100252	T	T	C	+
Chr10	102103	C	C	T	+
Chr10	109386	C	C	T	+	Chr10	109386	C	T	marker73839	+
Chr10	139849	G	G	A	+	Chr10	139849	C	T	marker63012	-
Chr10	223535	A	A	G	+	Chr10	223535	A	G	marker14780	+
Chr10	342828	T	T	G	+	Chr10	342828	A	C	marker74757	-
Chr10	364470	C	C	G	+	Chr10	364470	C	G	marker104010	+
Chr10	384931	C	C	A	+
Chr10	427292	G	G	A	+	Chr10	427292	G	A	marker52911	+
Chr10	446175	T	T	C	+
Chr10	460135	C	C	T	+	Chr10	460135	C	T	marker55461	+
Chr10	461255	T	T	C	+	Chr10	461255	T	C	marker36239	+
Chr10	492654	T	T	A	+
Chr10	580907	T	T	C	+	Chr10	580907	A	G	marker113047	-
Chr10	596503	C	C	T	+
Chr10	614652	C	C	T	+
Chr10	621165	C	C	T	+	Chr10	621165	C	T	marker47064	+
Chr10	632048	G	G	T	+
Chr10	632459	G	G	C	+
Chr10	637021	G	G	C	+
Chr10	676628	T	T	C	+	Chr10	676628	A	G	marker48017	-
Chr10	691053	T	T	C	+	Chr10	691053	T	C	marker71351	+
Chr10	723853	A	A	G	+	Chr10	723853	T	C	marker101033	-
Chr10	727128	A	A	C	+	Chr10	727128	T	G	marker112774	-
Chr10	762209	A	A	C	+	Chr10	762209	T	G	marker21810	-
Chr10	774305	G	G	A	+	Chr10	774305	G	A	marker113011	+
Chr10	799013	G	G	T	+
Chr10	825557	G	G	C	+
Chr10	1081141	C	C	G	+	Chr10	1081141	G	C	marker8203	-
Chr10	1091885	G	G	A	+	Chr10	1091885	G	A	marker2598	+
Chr10	1097725	C	C	A	+	Chr10	1097725	C	A	marker69891	+
Chr10	1110710	G	G	T	+	Chr10	1110710	C	A	marker96647	-
Chr10	1124336	C	C	T	+	Chr10	1124336	G	A	marker97339	-	Chr10	1124336	C	T	marker21684	+
Chr10	1180377	A	A	G	+	Chr10	1180377	T	C	marker65275	-
Chr10	1437062	T	T	C	+	Chr10	1437062	A	G	marker32281	-
Chr10	1448672	A	A	G	+	Chr10	1448672	A	G	marker75752	+
Chr10	1595467	A	A	G	+	Chr10	1595467	T	C	marker51727	-
Chr10	1835725	C	C	T	+	Chr10	1835725	C	T	marker101938	+
Chr10	1982815	G	G	A	+
Chr10	2006888	A	A	G	+	Chr10	2006888	A	G	marker96843	+
Chr10	2054068	T	T	G	+
Chr10	2167763	T	T	C	+
Chr10	2189728	G	G	C	+	Chr10	2189728	G	C	marker106064	+
Chr10	2195516	G	G	A	+	Chr10	2195516	G	A	marker32262	+
Chr10	2195983	T	T	C	+
Chr10	2255058	T	T	A	+
Chr10	2283846	C	C	T	+	Chr10	2283846	G	A	marker108536	-
Chr10	2329230	G	G	A	+
Chr10	2362544	C	C	T	+	Chr10	2362544	G	A	marker110898	-
Chr10	2369468	A	A	G	+
Chr10	2405555	T	T	C	+	Chr10	2405555	A	G	marker112443	-
Chr10	2410263	A	A	G	+
Chr10	2426663	A	A	C	+
Chr10	2449630	G	G	C	+
Chr10	2450343	A	G	A	+
Chr10	2471762	G	G	A	+
Chr10	2506096	C	C	T	+
Chr10	2579633	C	C	T	+
Chr10	2605820	A	A	G	+	Chr10	2605820	A	G	marker108833	+
Chr10	2605897	G	G	A	+
Chr10	2669530	C	C	T	+
Chr10	2711581	C	C	T	+	Chr10	2711581	G	A	marker28261	-
Chr10	2753587	A	A	G	+	Chr10	2753587	T	C	marker81131	-
Chr10	2761235	A	A	C	+
Chr10	2848252	T	T	C	+	Chr10	2848252	T	C	marker88804	+
Chr10	2849087	A	A	G	+	Chr10	2849087	T	C	marker59924	-
Chr10	2854143	T	T	G	+	Chr10	2854143	T	G	marker95232	+
Chr10	2859496	A	A	G	+	Chr10	2859496	A	G	marker68130	+
Chr10	2861433	T	T	C	+	Chr10	2861433	T	C	marker32713	+
Chr10	2902123	A	A	G	+	Chr10	2902123	T	C	marker60292	-
Chr10	2902996	T	T	C	+	Chr10	2902996	T	C	marker42763	+	Chr10	2902996	T	C	marker85674	+
Chr10	2916941	C	C	G	+	Chr10	2916941	C	G	marker44094	+
Chr10	2934084	T	T	G	+	Chr10	2934084	A	C	marker95560	-
Chr10	2978434	G	G	A	+
Chr10	2978746	C	C	T	+	Chr10	2978746	G	A	marker8575	-
Chr10	3126426	G	G	A	+
Chr10	3217264	A	A	G	+
Chr10	3544445	A	A	G	+	Chr10	3544445	T	C	marker110702	-
Chr10	3548320	A	A	T	+
Chr10	3577275	C	C	T	+
Chr10	3579118	C	C	T	+
Chr10	3590081	A	A	C	+
Chr10	3590997	C	C	T	+
Chr10	3595087	A	A	C	+	Chr10	3595087	A	C	marker86745	+
Chr10	3595305	C	C	G	+	Chr10	3595305	G	C	marker81584	-
Chr10	3598654	G	G	T	+	Chr10	3598654	G	T	marker70193	+
Chr10	3601845	T	T	C	+	Chr10	3601845	T	C	marker40505	+	Chr10	3601845	T	C	marker51162	+
Chr10	3657628	C	C	T	+	Chr10	3657628	G	A	marker24586	-
Chr10	3669123	T	T	C	+	Chr10	3669123	A	G	marker13222	-
Chr10	3686434	A	A	G	+	Chr10	3686434	A	G	marker111197	+
Chr10	3728615	T	T	A	+	Chr10	3728615	A	T	marker37875	-
Chr10	3730044	A	A	G	+
Chr10	3748103	T	T	C	+
Chr10	3770692	T	T	C	+	Chr10	3770692	A	G	marker86859	-
Chr10	3771302	G	G	T	+	Chr10	3771302	G	T	marker95963	+
Chr10	3773319	G	G	A	+
Chr10	3784277	G	G	A	+
Chr10	3801587	A	A	G	+	Chr10	3801587	T	C	marker111281	-
Chr10	3830611	G	G	C	+
Chr10	3839514	C	C	A	+	Chr10	3839514	G	T	marker11970	-
Chr10	3854810	T	T	C	+
Chr10	3856072	C	C	T	+	Chr10	3856072	G	A	marker61295	-
Chr10	3856500	G	G	A	+
Chr10	3859489	A	A	G	+
Chr10	3921656	A	A	C	+	Chr10	3921656	A	C	marker94851	+
Chr10	3949693	G	G	C	+	Chr10	3949693	G	C	marker99865	+
Chr10	3985343	T	T	C	+
Chr10	4003572	T	T	C	+	Chr10	4003572	T	C	marker61124	+
Chr10	4058840	C	C	G	+	Chr10	4058840	C	G	marker62279	+
Chr10	4194995	T	T	A	+	Chr10	4194995	T	A	marker61526	+
Chr10	4238531	A	A	C	+	Chr10	4238531	T	G	marker96238	-
Chr10	4276787	C	C	A	+	Chr10	4276787	G	T	marker18794	-
Chr10	4299746	G	G	A	+	Chr10	4299746	G	A	marker28893	+
Chr10	4323563	T	T	C	+
Chr10	4335074	T	T	C	+	Chr10	4335074	T	C	marker39083	+
Chr10	4344238	A	A	G	+	Chr10	4344238	T	C	marker66505	-
Chr10	4396318	T	G	T	+
Chr10	4468566	A	A	T	+	Chr10	4468566	A	T	marker22655	+
Chr10	4475462	C	C	T	+
Chr10	4481650	G	G	A	+	Chr10	4481650	G	A	marker101888	+
Chr10	4503807	C	C	T	+	Chr10	4503807	C	T	marker96749	+
Chr10	4507188	C	C	T	+	Chr10	4507188	G	A	marker78347	-
Chr10	4512391	G	G	C	+	Chr10	4512391	C	G	marker69909	-
Chr10	4554588	C	C	G	+	Chr10	4554588	G	C	marker87318	-
Chr10	4577045	T	T	C	+
Chr10	4597227	T	T	C	+	Chr10	4597227	T	C	marker27384	+
Chr10	4627877	T	T	C	+	Chr10	4627877	T	C	marker65130	+
Chr10	4677322	G	G	A	+
Chr10	4698882	C	C	T	+	Chr10	4698882	C	T	marker90602	+
Chr10	4725365	A	A	G	+	Chr10	4725365	A	G	marker13119	+
Chr10	4736253	A	A	G	+	Chr10	4736253	A	G	marker22296	+
Chr10	4737771	T	T	A	+	Chr10	4737771	A	T	marker102160	-
Chr10	4751432	C	C	T	+	Chr10	4751432	C	T	marker40332	+
Chr10	4763366	A	A	G	+	Chr10	4763366	T	C	marker97929	-
Chr10	4763609	G	G	A	+
Chr10	4835893	C	C	T	+
Chr10	4841404	G	G	C	+
Chr10	4848431	A	A	G	+	Chr10	4848431	T	C	marker88753	-
Chr10	4855659	C	C	T	+
Chr10	4868609	T	T	C	+	Chr10	4868609	A	G	marker53897	-
Chr10	4906182	T	T	A	+
Chr10	4919966	G	G	A	+	Chr10	4919966	C	T	marker57161	-
Chr10	4925511	A	A	G	+
Chr10	4932780	T	T	A	+	Chr10	4932780	T	A	marker94623	+
Chr10	4936907	C	C	T	+	Chr10	4936907	C	T	marker44596	+
Chr10	5029889	G	G	A	+
Chr10	5322522	T	T	C	+
Chr10	5323690	A	A	G	+	Chr10	5323690	A	G	marker99715	+
Chr10	5325767	G	G	C	+	Chr10	5325767	G	C	marker4464	+
Chr10	5339174	A	A	G	+	Chr10	5339174	T	C	marker26968	-
Chr10	5359393	G	G	C	+	Chr10	5359393	G	C	marker2445	+
Chr10	5368242	G	G	A	+	Chr10	5368242	C	T	marker78294	-
Chr10	5406075	A	A	T	+
Chr10	5415659	T	T	C	+	Chr10	5415659	A	G	marker29643	-
Chr10	5427601	A	A	C	+	Chr10	5427601	T	G	marker34547	-
Chr10	5435977	C	C	T	+
Chr10	5447556	C	C	T	+	Chr10	5447556	C	T	marker5675	+
Chr10	5454219	C	C	T	+
Chr10	5486207	G	G	T	+	Chr10	5486207	G	T	marker31715	+
Chr10	5573129	T	T	C	+	Chr10	5573129	T	C	marker42930	+
Chr10	5588696	C	C	T	+	Chr10	5588696	C	T	marker70327	+
Chr10	5589348	G	G	A	+	Chr10	5589348	C	T	marker99078	-
Chr10	5605829	T	T	C	+	Chr10	5605829	A	G	marker92458	-
Chr10	5616509	G	G	T	+
Chr10	5616818	C	C	T	+	Chr10	5616818	G	A	marker15942	-
Chr10	5617572	G	G	T	+	Chr10	5617572	C	A	marker77839	-
Chr10	5632573	C	C	T	+	Chr10	5632573	C	T	marker55659	+
Chr10	5674286	C	C	T	+
Chr10	5766389	C	C	A	+	Chr10	5766389	C	A	marker21406	+
Chr10	5872870	A	A	G	+	Chr10	5872870	T	C	marker47088	-
Chr10	5967722	A	A	G	+	Chr10	5967722	T	C	marker47682	-
Chr10	6013647	A	A	G	+
Chr10	6051718	A	A	G	+	Chr10	6051718	T	C	marker16392	-
Chr10	6065100	A	A	T	+	Chr10	6065100	T	A	marker37247	-
Chr10	6075286	G	G	A	+	Chr10	6075286	G	A	marker72942	+
Chr10	6092288	A	A	G	+	Chr10	6092288	A	G	marker110474	+
Chr10	6101291	T	T	C	+	Chr10	6101291	T	C	marker11952	+
Chr10	6130570	C	C	T	+	Chr10	6130570	G	A	marker12090	-
Chr10	6134431	A	A	T	+	Chr10	6134431	A	T	marker61072	+
Chr10	6134545	G	G	C	+	Chr10	6134545	G	C	marker93390	+
Chr10	6196832	T	T	C	+
Chr10	6208658	G	G	A	+	Chr10	6208658	G	A	marker67603	+
Chr10	6236451	C	C	T	+
Chr10	6262269	A	A	G	+	Chr10	6262269	T	C	marker19989	-
Chr10	6262443	A	A	G	+	Chr10	6262443	A	G	marker54699	+
Chr10	6262822	C	C	T	+
Chr10	6271858	G	G	A	+	Chr10	6271858	C	T	marker68472	-
Chr10	6282131	T	C	T	+
Chr10	6295811	A	A	G	+	Chr10	6295811	T	C	marker11381	-
Chr10	6313024	A	A	G	+
Chr10	6342824	C	C	T	+
Chr10	6350876	G	G	A	+
Chr10	6361165	G	G	A	+	Chr10	6361165	C	T	marker2278	-
Chr10	6368768	C	C	T	+	Chr10	6368768	G	A	marker102556	-
Chr10	6507849	G	G	A	+
Chr10	6513009	T	T	C	+	Chr10	6513009	T	C	marker6726	+
Chr10	6567975	G	G	A	+
Chr10	6570145	G	G	A	+
Chr10	6639489	T	T	C	+	Chr10	6639489	T	C	marker110190	+
Chr10	6648656	A	A	G	+	Chr10	6648656	A	G	marker29122	+
Chr10	6713395	C	C	G	+	Chr10	6713395	C	G	marker102546	+
Chr10	6840145	T	T	C	+
Chr10	6886425	T	T	C	+
Chr10	6895060	C	C	T	+
Chr10	6911353	G	G	C	+	Chr10	6911353	C	G	marker78587	-
Chr10	6914705	T	T	C	+	Chr10	6914705	A	G	marker25352	-
Chr10	6917640	G	G	A	+	Chr10	6917640	C	T	marker85632	-
Chr10	6930008	T	T	C	+
Chr10	6945128	T	T	C	+
Chr10	6945894	G	G	A	+	Chr10	6945894	G	A	marker94241	+
Chr10	6954147	C	C	A	+
Chr10	7027914	T	T	C	+
Chr10	7100364	A	A	G	+
Chr10	7101634	C	C	T	+
Chr10	7107073	G	G	A	+
Chr10	7114150	T	T	G	+	Chr10	7114150	A	C	marker28670	-
Chr10	7117715	C	C	T	+	Chr10	7117715	C	T	marker54971	+
Chr10	7217617	G	G	A	+	Chr10	7217617	C	T	marker50862	-
Chr10	7222777	G	G	A	+	Chr10	7222777	C	T	marker31200	-
Chr10	7227353	C	C	G	+	Chr10	7227353	C	G	marker55779	+	Chr10	7227353	C	G	marker47623	+
Chr10	7266788	T	T	C	+	Chr10	7266788	T	C	marker69049	+
Chr10	7269994	T	T	C	+
Chr10	7271590	C	C	A	+	Chr10	7271590	G	T	marker42769	-
Chr10	7279344	C	C	T	+	Chr10	7279344	C	T	marker85906	+
Chr10	7291333	G	G	A	+
Chr10	7296389	T	T	C	+
Chr10	7310250	C	C	T	+	Chr10	7310250	G	A	marker103974	-
Chr10	7372867	G	G	A	+
Chr10	7384586	A	A	T	+	Chr10	7384586	A	T	marker36718	+
Chr10	7395637	T	T	C	+	Chr10	7395637	A	G	marker23107	-
Chr10	7406515	A	A	G	+	Chr10	7406515	T	C	marker24237	-
Chr10	7408791	G	G	C	+	Chr10	7408791	C	G	marker564	-
Chr10	7412885	A	A	G	+	Chr10	7412885	T	C	marker96297	-
Chr10	7422898	G	G	A	+
Chr10	7422954	T	T	C	+	Chr10	7422954	T	C	marker28748	+
Chr10	7423833	T	T	C	+	Chr10	7423833	T	C	marker28889	+
Chr10	7435193	T	T	C	+	Chr10	7435193	T	C	marker77309	+
Chr10	7475611	T	T	G	+
Chr10	7526158	G	G	A	+	Chr10	7526158	G	A	marker96378	+
Chr10	7529712	G	G	C	+
Chr10	7564893	C	C	T	+	Chr10	7564893	C	T	marker78370	+
Chr10	7586050	C	C	T	+	Chr10	7586050	G	A	marker58957	-
Chr10	7615377	A	A	G	+	Chr10	7615377	T	C	marker6688	-
Chr10	7647784	C	C	G	+	Chr10	7647784	G	C	marker58791	-
Chr10	7656181	G	G	A	+	Chr10	7656181	G	A	marker22797	+
Chr10	7663000	T	T	C	+
Chr10	7690518	A	A	G	+
Chr10	7694667	G	G	A	+
Chr10	7753471	T	T	G	+
Chr10	7789664	A	T	A	+	Chr10	7789664	A	T	marker31598	-
Chr10	7801055	G	G	A	+	Chr10	7801055	G	A	marker97723	+
Chr10	7804380	G	G	A	+	Chr10	7804380	C	T	marker77245	-
Chr10	7805460	A	A	G	+	Chr10	7805460	T	C	marker100459	-
Chr10	7805763	C	C	T	+	Chr10	7805763	G	A	marker1676	-	Chr10	7805763	G	A	marker56226	-
Chr10	7830365	T	T	C	+
Chr10	7923250	C	C	A	+
Chr10	7923374	T	T	C	+	Chr10	7923374	T	C	marker38557	+
Chr10	7926329	A	G	A	+
Chr10	7937817	C	C	A	+
Chr10	7960391	G	G	T	+	Chr10	7960391	G	T	marker17239	+
Chr10	7969065	A	A	G	+	Chr10	7969065	T	C	marker88802	-
Chr10	7992720	C	C	G	+	Chr10	7992720	C	G	marker110207	+
Chr10	7997155	C	C	T	+
Chr10	7999747	C	C	T	+
Chr10	8006495	T	T	C	+
Chr10	8024859	A	A	G	+	Chr10	8024859	T	C	marker39231	-
Chr10	8051865	T	T	C	+
Chr10	8087301	C	C	T	+
Chr10	8089298	A	A	G	+
Chr10	8195023	C	C	T	+
Chr10	8211508	C	C	G	+
Chr10	8228162	A	A	C	+
Chr10	8266427	G	G	C	+
Chr10	8268340	T	T	C	+
Chr10	8294118	T	T	C	+
Chr10	8298599	A	A	G	+
Chr10	8424163	C	C	T	+	Chr10	8424163	G	A	marker6248	-
Chr10	8465104	C	C	T	+	Chr10	8465104	G	A	marker57923	-
Chr10	8465407	T	T	C	+
Chr10	8475645	T	T	C	+	Chr10	8475645	T	C	marker69435	+
Chr10	8497186	T	T	C	+
Chr10	8524320	A	A	C	+	Chr10	8524320	A	C	marker96508	+
Chr10	8537225	G	G	A	+
Chr10	8562689	T	T	C	+
Chr10	8592858	C	C	T	+	Chr10	8592858	C	T	marker32776	+
Chr10	8596181	T	T	C	+
Chr10	8705186	G	G	A	+
Chr10	8709034	A	A	G	+
Chr10	8771053	A	A	G	+	Chr10	8771053	A	G	marker10718	+
Chr10	8779019	G	G	A	+	Chr10	8779019	C	T	marker38317	-
Chr10	8831677	C	C	A	+
Chr10	8841051	C	C	T	+
Chr10	8846290	G	G	T	+	Chr10	8846290	C	A	marker7273	-
Chr10	8892061	A	A	G	+
Chr10	8897738	G	G	A	+	Chr10	8897738	C	T	marker28801	-
Chr10	8898181	G	G	A	+
Chr10	8928000	G	G	T	+	Chr10	8928000	C	A	marker106635	-
Chr10	8953679	G	G	A	+
Chr10	8991081	T	T	A	+
Chr10	9003715	C	C	T	+	Chr10	9003715	C	T	marker105214	+
Chr10	9010029	G	G	A	+
Chr10	9060062	C	C	T	+	Chr10	9060062	C	T	marker11436	+
Chr10	9098363	C	C	G	+	Chr10	9098363	G	C	marker46404	-
Chr10	9106654	T	T	C	+
Chr10	9149933	A	A	C	+
Chr10	9169429	G	G	A	+	Chr10	9169429	C	T	marker44888	-
Chr10	9194989	T	T	C	+	Chr10	9194989	T	C	marker113048	+
Chr10	9259556	G	G	A	+
Chr10	9274907	G	G	A	+	Chr10	9274907	C	T	marker54492	-
Chr10	9281054	T	T	C	+
Chr10	9288637	G	G	A	+
Chr10	9312648	G	G	A	+	Chr10	9312648	G	A	marker37134	+
Chr10	9319845	G	G	A	+	Chr10	9319845	C	T	marker77497	-
Chr10	9336807	T	T	G	+	Chr10	9336807	A	C	marker96155	-
Chr10	9338378	A	A	G	+
Chr10	9340051	G	G	A	+	Chr10	9340051	G	A	marker86318	+
Chr10	9345071	C	C	T	+	Chr10	9345071	G	A	marker91149	-
Chr10	9345475	A	A	G	+	Chr10	9345475	A	G	marker82063	+
Chr10	9345718	G	G	A	+
Chr10	9355042	T	T	G	+
Chr10	9377719	T	T	C	+	Chr10	9377719	A	G	marker21979	-
Chr10	9394023	T	T	C	+
Chr10	9532806	A	A	T	+	Chr10	9532806	A	T	marker50662	+
Chr10	9598331	T	T	A	+	Chr10	9598331	T	A	marker32063	+
Chr10	9603997	A	A	G	+	Chr10	9603997	T	C	marker90457	-
Chr10	9626090	C	C	T	+	Chr10	9626090	C	T	marker41796	+
Chr10	9628470	C	C	G	+
Chr10	9647416	T	T	C	+
Chr10	9724469	T	T	C	+
Chr10	9724554	T	T	C	+	Chr10	9724554	T	C	marker67604	+
Chr10	9731581	G	G	A	+	Chr10	9731581	G	A	marker14599	+
Chr10	9757111	G	G	A	+	Chr10	9757111	G	A	marker80833	+
Chr10	9763076	G	G	A	+
Chr10	9785968	G	G	A	+	Chr10	9785968	G	A	marker50678	+
Chr10	9788489	C	C	T	+	Chr10	9788489	G	A	marker45002	-
Chr10	9788604	C	C	T	+
Chr10	9795523	C	C	T	+
Chr10	9796036	G	G	A	+	Chr10	9796036	C	T	marker24826	-
Chr10	9816767	G	G	A	+
Chr10	9841988	A	A	G	+	Chr10	9841988	T	C	marker8660	-
Chr10	9921761	C	C	T	+	Chr10	9921761	C	T	marker79277	+
Chr10	9923789	T	T	C	+	Chr10	9923789	A	G	marker74569	-
Chr10	9946077	C	C	T	+	Chr10	9946077	G	A	marker25624	-
Chr10	10020113	C	C	T	+	Chr10	10020113	G	A	marker67115	-
Chr10	10021096	C	C	T	+	Chr10	10021096	C	T	marker66381	+
Chr10	10022737	G	G	A	+	Chr10	10022737	C	T	marker84203	-
Chr10	10029247	C	C	T	+
Chr10	10073180	T	T	C	+
Chr10	10073587	A	A	T	+	Chr10	10073587	T	A	marker54366	-
Chr10	10168495	T	T	G	+
Chr10	10208321	G	G	A	+
Chr10	10248669	A	G	A	+
Chr10	10346256	A	A	G	+
Chr10	10346493	A	A	G	+	Chr10	10346493	A	G	marker109458	+
Chr10	10347700	G	G	A	+
Chr10	10354438	A	G	A	+
Chr10	10361345	A	A	G	+
Chr10	10405793	G	A	G	+	Chr10	10405793	A	G	marker52144	+
Chr10	10406075	C	C	T	+
Chr10	10430511	C	C	T	+
Chr10	10453355	A	G	A	+
Chr10	10474551	C	C	T	+	Chr10	10474551	C	T	marker8010	+
Chr10	10475110	G	G	T	+	Chr10	10475110	G	T	marker49149	+
Chr10	10475272	A	A	G	+	Chr10	10475272	T	C	marker35008	-
Chr10	10490827	T	C	T	+
Chr10	10497942	G	G	T	+	Chr10	10497942	C	A	marker42134	-
Chr10	10531513	T	T	C	+	Chr10	10531513	A	G	marker55670	-
Chr10	10532557	T	T	A	+	Chr10	10532557	T	A	marker19125	+
Chr10	10551964	A	C	A	+
Chr10	10564539	G	A	G	+
Chr10	10588646	T	T	C	+
Chr10	10590372	G	G	A	+	Chr10	10590372	C	T	marker12789	-
Chr10	10600014	G	G	A	+
Chr10	10614467	T	T	C	+
Chr10	10620905	A	A	G	+
Chr10	10636314	C	T	C	+
Chr10	10646840	G	A	G	+	Chr10	10646840	A	G	marker17547	+
Chr10	10646842	G	G	A	+	Chr10	10646842	G	A	marker17547	+
Chr10	10731069	A	A	G	+
Chr10	10739179	G	G	C	+	Chr10	10739179	G	C	marker102478	+
Chr10	10923389	C	C	T	+
Chr10	10943787	C	C	T	+	Chr10	10943787	G	A	marker33943	-
Chr10	10944041	C	C	T	+	Chr10	10944041	G	A	marker63164	-
Chr10	10945452	A	A	C	+	Chr10	10945452	T	G	marker76928	-
Chr10	11009400	A	A	C	+	Chr10	11009400	T	G	marker10278	-
Chr10	11031985	C	C	T	+	Chr10	11031985	G	A	marker61876	-
Chr10	11043676	A	A	G	+	Chr10	11043676	T	C	marker12924	-
Chr10	11051724	T	T	C	+	Chr10	11051724	A	G	marker47013	-
Chr10	11067125	G	G	A	+
Chr10	11077466	G	G	T	+
Chr10	11092999	T	T	C	+	Chr10	11092999	T	C	marker34646	+
Chr10	11122287	G	G	C	+	Chr10	11122287	C	G	marker50503	-
Chr10	11140678	C	C	T	+
Chr10	11181658	C	C	T	+	Chr10	11181658	G	A	marker103990	-
Chr10	11203085	C	C	A	+
Chr10	11294071	T	T	C	+	Chr10	11294071	A	G	marker96138	-
Chr10	11300684	G	G	C	+	Chr10	11300684	G	C	marker1380	+
Chr10	11355918	C	C	G	+
Chr10	11372480	A	A	C	+	Chr10	11372480	A	C	marker36521	+
Chr10	11411806	A	A	G	+	Chr10	11411806	A	G	marker105402	+
Chr10	11544796	G	G	C	+
Chr10	11569979	C	C	G	+	Chr10	11569979	C	G	marker47533	+
Chr10	11571469	T	T	C	+	Chr10	11571469	A	G	marker60413	-
Chr10	11600449	T	T	C	+	Chr10	11600449	T	C	marker56503	+
Chr10	11613150	T	T	C	+	Chr10	11613150	A	G	marker1063	-
Chr10	11658623	C	C	T	+
Chr10	11661060	A	A	G	+	Chr10	11661060	T	C	marker50621	-
Chr10	11669821	C	C	A	+
Chr10	11760561	C	T	C	+	Chr10	11760561	A	G	marker1622	-
Chr10	11801257	C	C	T	+	Chr10	11801257	C	T	marker54425	+
Chr10	11858981	T	T	C	+	Chr10	11858981	A	G	marker1817	-
Chr10	11956362	G	G	A	+	Chr10	11956362	C	T	marker75066	-
Chr10	12033546	C	C	T	+	Chr10	12033546	C	T	marker60059	+
Chr10	12076561	A	A	G	+
Chr10	12258262	A	C	A	+
Chr10	12489259	A	A	C	+
Chr10	12536189	T	G	T	+
Chr10	12542009	T	T	C	+
Chr10	13339550	G	G	A	+	Chr10	13339550	G	A	marker45115	+
Chr10	13364313	T	T	G	+	Chr10	13364313	T	G	marker5165	+
Chr10	13371088	T	T	C	+
Chr10	13374798	G	G	A	+
Chr10	13425654	T	T	C	+	Chr10	13425654	T	C	marker99653	+
Chr10	13427801	T	T	C	+	Chr10	13427801	T	C	marker92123	+
Chr10	13477073	T	T	C	+
Chr10	13503688	T	T	C	+	Chr10	13503688	A	G	marker51831	-
Chr10	13536664	T	T	C	+
Chr10	13598025	A	A	G	+
Chr10	13611926	A	A	G	+	Chr10	13611926	A	G	marker11333	+
Chr10	13614012	G	G	A	+
Chr10	13628642	A	A	C	+
Chr10	13629355	A	A	G	+	Chr10	13629355	T	C	marker61308	-
Chr10	13630174	G	G	A	+
Chr10	13633742	A	A	T	+	Chr10	13633742	A	T	marker2817	+
Chr10	13634756	G	G	A	+	Chr10	13634756	C	T	marker58776	-
Chr10	13647076	G	G	A	+	Chr10	13647076	C	T	marker76029	-
Chr10	13649835	C	C	A	+	Chr10	13649835	G	T	marker24860	-
Chr10	13650195	T	T	C	+	Chr10	13650195	A	G	marker64157	-
Chr10	13651121	A	A	G	+
Chr10	13697787	G	G	T	+
Chr10	13727864	C	C	A	+	Chr10	13727864	C	A	marker36867	+
Chr10	13738333	G	G	A	+
Chr10	13749618	G	G	A	+	Chr10	13749618	G	A	marker37997	+
Chr10	13762854	G	G	A	+	Chr10	13762854	G	A	marker91580	+
Chr10	13780867	C	C	T	+	Chr10	13780867	C	T	marker67187	+
Chr10	13781904	G	G	A	+	Chr10	13781904	C	T	marker68268	-
Chr10	13785624	C	C	G	+
Chr10	13810675	A	A	G	+
Chr10	13814456	C	C	T	+
Chr10	14069083	A	A	G	+
Chr10	14318298	G	G	T	+	Chr10	14318298	C	A	marker77016	-
Chr10	15537183	G	G	A	+	Chr10	15537183	G	A	marker60276	+
Chr10	15664995	T	T	C	+	Chr10	15664995	T	C	marker63124	+
Chr10	15702211	A	A	G	+	Chr10	15702211	T	C	marker20638	-
Chr10	15869212	T	C	T	+
Chr10	16531025	G	G	A	+
Chr10	16557919	A	A	G	+
Chr10	16679183	G	G	A	+
Chr10	16680007	C	C	A	+	Chr10	16680007	C	A	marker103651	+
Chr10	16848500	G	G	A	+	Chr10	16848500	C	T	marker93675	-
Chr10	16886695	A	A	T	+
Chr10	16907641	G	G	A	+
Chr10	16938290	C	C	G	+	Chr10	16938290	G	C	marker107240	-
Chr10	16996460	T	T	A	+
Chr10	17011114	A	A	C	+	Chr10	17011114	A	C	marker96601	+
Chr10	17011561	C	C	T	+	Chr10	17011561	C	T	marker96074	+
Chr10	17016015	G	G	A	+	Chr10	17016015	C	T	marker33089	-
Chr10	17036277	A	A	G	+	Chr10	17036277	T	C	marker26870	-
Chr10	17048186	A	A	C	+	Chr10	17048186	A	C	marker28785	+
Chr10	17070887	C	C	A	+
Chr10	17087499	C	C	T	+	Chr10	17087499	G	A	marker22525	-
Chr10	17159409	C	C	T	+	Chr10	17159409	C	T	marker69905	+
Chr10	17162649	T	T	C	+	Chr10	17162649	T	C	marker85427	+
Chr10	17164368	A	A	T	+
Chr10	17177101	T	T	G	+
Chr10	17179467	A	A	G	+
Chr10	17212262	C	C	T	+	Chr10	17212262	G	A	marker108667	-
Chr10	17554607	T	T	C	+
Chr10	18032033	G	G	C	+
Chr10	18306621	C	C	T	+
Chr10	18408713	G	G	T	+	Chr10	18408713	G	T	marker75082	+
Chr10	18415065	G	G	A	+
Chr10	18426734	C	C	T	+	Chr10	18426734	G	A	marker49473	-
Chr10	18435639	G	G	C	+	Chr10	18435639	C	G	marker41158	-
Chr10	18528920	G	G	A	+	Chr10	18528920	C	T	marker65021	-
Chr10	18586311	C	C	T	+	Chr10	18586311	G	A	marker14747	-
Chr10	18629003	C	C	T	+	Chr10	18629003	C	T	marker99419	+
Chr10	18632074	A	A	G	+	Chr10	18632074	T	C	marker5962	-
Chr10	18676382	T	T	C	+	Chr10	18676382	A	G	marker52137	-
Chr10	18684950	C	C	G	+	Chr10	18684950	G	C	marker8103	-
Chr10	18723328	A	A	G	+	Chr10	18723328	A	G	marker107830	+
Chr10	18723370	A	A	G	+	Chr10	18723370	A	G	marker63125	+
Chr10	18727800	A	A	C	+	Chr10	18727800	T	G	marker71551	-
Chr10	18747349	T	T	C	+
Chr10	18758107	T	T	G	+
Chr10	18769303	G	G	A	+
Chr10	18858357	G	G	A	+	Chr10	18858357	C	T	marker41243	-
Chr10	18876283	C	C	T	+	Chr10	18876283	C	T	marker89891	+
Chr10	18900900	A	A	G	+	Chr10	18900900	T	C	marker10950	-
Chr10	18915772	C	C	T	+
Chr10	18933266	T	T	C	+	Chr10	18933266	T	C	marker51426	+
Chr10	18959648	T	T	G	+
Chr10	18963349	C	C	T	+
Chr10	18994060	C	C	A	+
Chr10	19063105	C	C	G	+
Chr10	19068508	A	A	C	+	Chr10	19068508	A	C	marker4460	+
Chr10	19081136	T	T	A	+	Chr10	19081136	A	T	marker46196	-
Chr10	19086938	T	T	A	+
Chr10	19087272	C	C	G	+	Chr10	19087272	G	C	marker64590	-
Chr10	19087563	G	G	T	+	Chr10	19087563	C	A	marker79271	-
Chr10	19101346	T	T	G	+	Chr10	19101346	A	C	marker19552	-
Chr10	19103382	T	T	A	+
Chr10	19133598	G	G	C	+	Chr10	19133598	C	G	marker39932	-
Chr10	19150782	A	A	G	+	Chr10	19150782	T	C	marker55922	-
Chr10	19170174	A	A	G	+	Chr10	19170174	T	C	marker39260	-
Chr10	19264376	C	C	A	+
Chr10	19341051	A	A	C	+
Chr10	19364141	T	T	G	+
Chr10	19513634	T	T	C	+	Chr10	19513634	A	G	marker90164	-
Chr10	19516461	A	A	T	+	Chr10	19516461	T	A	marker22372	-
Chr10	19534454	T	T	C	+
Chr10	19559977	G	G	A	+	Chr10	19559977	C	T	marker61714	-
Chr10	19560338	C	C	T	+
Chr10	19562990	G	G	C	+
Chr10	19580696	T	T	A	+
Chr10	19644976	A	A	C	+
Chr10	19646122	T	T	C	+	Chr10	19646122	A	G	marker35632	-
Chr10	19669218	T	T	A	+	Chr10	19669218	A	T	marker56464	-
Chr10	19671759	G	G	A	+	Chr10	19671759	G	A	marker63400	+
Chr10	19674692	A	A	G	+
Chr10	19744847	G	G	T	+
Chr10	19782737	A	A	G	+	Chr10	19782737	T	C	marker49548	-
Chr10	19801501	G	G	T	+
Chr10	19801729	A	A	G	+	Chr10	19801729	T	C	marker85282	-
Chr10	19811108	G	G	C	+
Chr10	19829307	G	G	A	+	Chr10	19829307	C	T	marker13053	-
Chr10	19899960	G	G	A	+	Chr10	19899960	C	T	marker825	-
Chr10	19918112	T	T	G	+
Chr10	19925938	G	G	C	+	Chr10	19925938	G	C	marker90614	+
Chr10	19930783	A	A	C	+	Chr10	19930783	T	G	marker109973	-
Chr10	19933827	A	A	C	+	Chr10	19933827	A	C	marker24402	+
Chr10	20047249	A	A	G	+	Chr10	20047249	A	G	marker2612	+
Chr10	20125786	T	T	C	+	Chr10	20125786	A	G	marker57871	-	Chr10	20125786	A	G	marker86250	-
Chr10	20286462	A	A	G	+	Chr10	20286462	T	C	marker51331	-
Chr10	20443126	A	A	G	+
Chr10	20487202	A	A	G	+	Chr10	20487202	T	C	marker27401	-
Chr10	20490819	G	G	A	+
Chr10	20492558	C	C	T	+
Chr10	20499849	C	C	A	+
Chr10	20507113	C	C	A	+
Chr10	20532754	G	G	A	+
Chr10	20638791	G	G	A	+	Chr10	20638791	G	A	marker19291	+
Chr10	20858788	T	T	C	+	Chr10	20858788	A	G	marker67920	-
Chr10	20959041	A	G	A	+
Chr10	21218764	T	T	C	+	Chr10	21218764	A	G	marker84099	-
Chr10	21424845	C	C	T	+	Chr10	21424845	C	T	marker23263	+
Chr10	21486922	G	G	A	+
Chr10	21510374	A	A	G	+
Chr10	21686225	C	T	C	+
Chr10	21835212	G	G	T	+	Chr10	21835212	G	T	marker36870	+
Chr10	22485686	G	G	A	+
Chr10	22749493	C	C	T	+	Chr10	22749493	C	T	marker32486	+
Chr10	22772123	A	T	A	+
Chr10	22773548	T	T	C	+
Chr10	23020765	G	G	T	+
Chr10	23072667	A	A	C	+	Chr10	23072667	A	C	marker53464	+
Chr10	23122958	A	A	C	+	Chr10	23122958	A	C	marker21405	+
Chr10	23155187	A	A	C	+	Chr10	23155187	A	C	marker103359	+
Chr10	23170551	A	A	T	+
Chr11	78845	C	C	A	+
Chr11	212932	G	G	A	+
Chr11	958380	G	G	A	+
Chr11	1545786	G	G	A	+	Chr11	1545786	G	A	marker70803	+
Chr11	2086558	G	G	C	+
Chr11	2167205	T	T	A	+	Chr11	2167205	A	T	marker3411	-
Chr11	2545257	A	A	G	+
Chr11	2724635	A	A	C	+
Chr11	3540507	C	C	T	+	Chr11	3540507	C	T	marker54049	+
Chr11	3628097	C	C	A	+	Chr11	3628097	C	A	marker71365	+
Chr11	3653394	G	G	A	+
Chr11	3657293	A	A	G	+	Chr11	3657293	T	C	marker19913	-
Chr11	3688365	A	A	G	+
Chr11	3734044	T	T	G	+
Chr11	3770602	A	A	G	+	Chr11	3770602	T	C	marker52760	-
Chr11	3867036	G	G	A	+	Chr11	3867036	C	T	marker70807	-
Chr11	3873151	A	A	G	+
Chr11	4045560	C	C	T	+	Chr11	4045560	G	A	marker5347	-
Chr11	4047221	A	A	G	+
Chr11	4067817	A	A	G	+	Chr11	4067817	T	C	marker111709	-
Chr11	4076700	T	T	C	+	Chr11	4076700	A	G	marker10539	-
Chr11	4114339	G	G	A	+
Chr11	4127304	T	T	C	+	Chr11	4127304	T	C	marker49484	+
Chr11	4175861	A	A	G	+	Chr11	4175861	A	G	marker22634	+
Chr11	4187163	T	T	C	+	Chr11	4187163	T	C	marker55102	+
Chr11	4193153	G	G	A	+	Chr11	4193153	G	A	marker4992	+
Chr11	4221210	C	C	T	+	Chr11	4221210	C	T	marker90776	+
Chr11	4242300	C	C	T	+
Chr11	4283596	G	G	A	+	Chr11	4283596	G	A	marker38281	+
Chr11	4291932	C	C	T	+
Chr11	4297093	T	T	C	+	Chr11	4297093	A	G	marker102221	-
Chr11	4331712	G	G	A	+	Chr11	4331712	G	A	marker47202	+
Chr11	4362788	T	T	G	+	Chr11	4362788	A	C	marker45593	-
Chr11	4366588	C	C	T	+	Chr11	4366588	C	T	marker89646	+
Chr11	4370338	C	C	T	+	Chr11	4370338	C	T	marker109265	+
Chr11	4413202	G	G	A	+
Chr11	4424852	G	G	C	+
Chr11	4428223	G	G	T	+	Chr11	4428223	G	T	marker16798	+
Chr11	4443455	A	A	G	+	Chr11	4443455	A	G	marker38936	+
Chr11	4886054	A	A	G	+	Chr11	4886054	A	G	marker32428	+
Chr11	4899011	G	G	C	+
Chr11	4900078	A	A	T	+
Chr11	4900530	A	A	T	+	Chr11	4900530	A	T	marker89366	+
Chr11	4904752	C	C	T	+
Chr11	5011241	G	G	A	+	Chr11	5011241	C	T	marker97260	-
Chr11	5012187	A	A	G	+
Chr11	5012866	A	A	T	+	Chr11	5012866	A	T	marker40246	+	Chr11	5012866	A	T	marker58998	+
Chr11	5028916	C	C	G	+
Chr11	5030839	T	T	C	+	Chr11	5030839	A	G	marker85354	-
Chr11	5041513	T	T	C	+	Chr11	5041513	T	C	marker105551	+
Chr11	5069255	C	C	T	+	Chr11	5069255	C	T	marker40138	+
Chr11	5081852	G	G	A	+	Chr11	5081852	G	A	marker23287	+
Chr11	5103346	G	G	A	+
Chr11	5103404	T	T	C	+	Chr11	5103404	T	C	marker35343	+
Chr11	5130450	G	G	A	+	Chr11	5130450	G	A	marker7632	+
Chr11	5307047	A	A	G	+	Chr11	5307047	A	G	marker71719	+
Chr11	5356211	G	G	A	+
Chr11	5384119	G	G	A	+
Chr11	5698850	A	A	G	+	Chr11	5698850	A	G	marker3537	+
Chr11	5709098	T	T	C	+	Chr11	5709098	A	G	marker91410	-
Chr11	5756444	C	C	G	+	Chr11	5756444	C	G	marker32986	+
Chr11	5767085	C	C	T	+	Chr11	5767085	G	A	marker38512	-
Chr11	5801683	A	A	G	+
Chr11	5821126	T	T	G	+
Chr11	6232859	A	A	G	+	Chr11	6232859	T	C	marker61669	-
Chr11	6234376	G	G	A	+
Chr11	6235259	A	A	G	+	Chr11	6235259	A	G	marker3288	+
Chr11	6236439	C	C	T	+	Chr11	6236439	G	A	marker18233	-
Chr11	6238267	T	T	C	+	Chr11	6238267	A	G	marker26714	-
Chr11	6238303	C	C	T	+
Chr11	6246270	A	A	T	+
Chr11	6255640	A	A	G	+	Chr11	6255640	T	C	marker6153	-
Chr11	6266396	G	G	T	+	Chr11	6266396	G	T	marker35223	+
Chr11	6287899	G	G	C	+	Chr11	6287899	C	G	marker104909	-
Chr11	6306973	C	C	T	+	Chr11	6306973	G	A	marker98950	-
Chr11	6309639	T	T	C	+	Chr11	6309639	A	G	marker59403	-
Chr11	6351551	T	T	C	+
Chr11	6366147	C	C	T	+	Chr11	6366147	G	A	marker20130	-
Chr11	6371116	C	C	T	+	Chr11	6371116	C	T	marker57226	+
Chr11	6377906	A	A	G	+
Chr11	6398216	C	C	T	+	Chr11	6398216	C	T	marker9074	+
Chr11	6408707	G	G	A	+	Chr11	6408707	G	A	marker47998	+
Chr11	6511026	T	T	C	+	Chr11	6511026	T	C	marker93921	+
Chr11	6515729	A	A	G	+	Chr11	6515729	A	G	marker61961	+
Chr11	6532087	G	G	C	+	Chr11	6532087	G	C	marker43238	+
Chr11	6541624	A	A	G	+
Chr11	6548388	A	A	G	+
Chr11	6549413	G	G	A	+
Chr11	6574307	C	C	T	+	Chr11	6574307	C	T	marker38436	+
Chr11	6604687	C	C	T	+	Chr11	6604687	G	A	marker106525	-
Chr11	6644735	G	G	A	+
Chr11	6720429	G	G	A	+
Chr11	6917804	T	T	C	+	Chr11	6917804	A	G	marker2247	-
Chr11	6979578	G	G	A	+
Chr11	7008319	G	G	A	+	Chr11	7008319	G	A	marker87994	+
Chr11	7010685	C	C	T	+
Chr11	7014409	C	C	A	+	Chr11	7014409	G	T	marker7774	-
Chr11	7056688	T	T	C	+	Chr11	7056688	T	C	marker56204	+
Chr11	7063069	A	A	G	+	Chr11	7063069	T	C	marker77807	-
Chr11	7080964	C	C	T	+	Chr11	7080964	C	T	marker65519	+
Chr11	7115994	G	G	C	+	Chr11	7115994	C	G	marker47824	-
Chr11	7151879	T	T	G	+
Chr11	7271441	C	C	G	+	Chr11	7271441	C	G	marker8723	+
Chr11	7420273	T	T	G	+
Chr11	7927239	C	C	T	+
Chr11	7930375	A	A	G	+
Chr11	7943758	G	G	A	+	Chr11	7943758	C	T	marker37832	-
Chr11	7949885	T	T	C	+	Chr11	7949885	A	G	marker29631	-
Chr11	7956519	G	G	A	+
Chr11	7976067	C	C	T	+	Chr11	7976067	G	A	marker104936	-
Chr11	8264741	A	A	G	+	Chr11	8264741	A	G	marker76811	+
Chr11	8358689	T	T	C	+
Chr11	8608116	A	G	A	+
Chr11	8665664	G	G	A	+	Chr11	8665664	C	T	marker101937	-
Chr11	8846773	T	T	C	+	Chr11	8846773	A	G	marker26901	-
Chr11	9012345	A	A	G	+	Chr11	9012345	A	G	marker59715	+
Chr11	9015069	C	C	T	+	Chr11	9015069	G	A	marker81973	-
Chr11	9015226	T	T	C	+	Chr11	9015226	A	G	marker40259	-
Chr11	9022775	C	C	T	+	Chr11	9022775	G	A	marker87518	-
Chr11	9030261	A	A	G	+	Chr11	9030261	A	G	marker41612	+
Chr11	9043353	T	T	C	+	Chr11	9043353	T	C	marker26934	+
Chr11	9068590	C	C	A	+
Chr11	9072016	T	T	G	+	Chr11	9072016	T	G	marker36376	+
Chr11	9134537	G	G	T	+
Chr11	9175045	T	T	C	+	Chr11	9175045	A	G	marker45669	-
Chr11	9509168	T	T	A	+
Chr11	9527187	A	A	G	+
Chr11	9903550	A	A	G	+
Chr11	9986642	C	C	T	+
Chr11	10193046	C	C	G	+
Chr11	10219397	A	A	C	+
Chr11	10306074	T	C	T	+
Chr11	10504904	T	T	C	+	Chr11	10504904	A	G	marker53366	-
Chr11	10553139	A	A	G	+	Chr11	10553139	T	C	marker59298	-
Chr11	10562394	T	T	C	+	Chr11	10562394	T	C	marker58457	+
Chr11	10920827	C	T	C	+
Chr11	11037258	A	A	G	+	Chr11	11037258	A	G	marker101493	+
Chr11	11159630	G	G	C	+
Chr11	11559214	C	C	T	+
Chr11	11674574	A	A	C	+
Chr11	12198543	A	A	T	+
Chr11	12892752	C	C	T	+
Chr11	12921080	T	T	A	+
Chr11	13023375	G	G	A	+
Chr11	13161096	A	A	G	+	Chr11	13161096	T	C	marker76402	-
Chr11	13304845	T	T	C	+
Chr11	13389044	A	A	G	+
Chr11	13452211	G	G	A	+	Chr11	13452211	C	T	marker73009	-
Chr11	13729612	A	A	G	+
Chr11	14588586	G	G	T	+	Chr11	14588586	G	T	marker10361	+
Chr11	14619290	G	G	A	+
Chr11	14954371	C	C	A	+
Chr11	14961472	C	C	A	+	Chr11	14961472	C	A	marker64278	+
Chr11	14984570	C	C	T	+
Chr11	15128134	T	T	G	+
Chr11	15583595	A	A	G	+
Chr11	15588317	T	T	C	+
Chr11	15634567	A	C	A	+
Chr11	15645024	T	T	G	+
Chr11	15747401	A	A	C	+
Chr11	15781091	T	T	C	+	Chr11	15781091	T	C	marker20481	+
Chr11	15911525	C	C	G	+
Chr11	15990278	G	G	A	+
Chr11	16295885	T	T	C	+	Chr11	16295885	T	C	marker69585	+
Chr11	16305251	G	G	A	+	Chr11	16305251	G	A	marker7611	+
Chr11	16339801	G	G	A	+	Chr11	16339801	G	A	marker66319	+
Chr11	16340264	T	T	C	+	Chr11	16340264	A	G	marker69719	-
Chr11	16398014	G	G	C	+	Chr11	16398014	C	G	marker34941	-
Chr11	16406855	T	T	C	+	Chr11	16406855	A	G	marker37830	-
Chr11	16408160	C	C	T	+	Chr11	16408160	C	T	marker57552	+
Chr11	16416464	T	T	C	+	Chr11	16416464	T	C	marker55301	+
Chr11	16561208	A	A	C	+	Chr11	16561208	A	C	marker32079	+
Chr11	16585193	A	A	G	+
Chr11	16606358	T	T	C	+
Chr11	16632205	G	G	A	+
Chr11	16658279	T	T	A	+	Chr11	16658279	A	T	marker63795	-
Chr11	16664236	G	G	A	+	Chr11	16664236	G	A	marker45777	+
Chr11	16706303	A	A	G	+	Chr11	16706303	A	G	marker32780	+
Chr11	16708781	G	G	A	+
Chr11	16806628	A	A	G	+
Chr11	16821405	C	C	T	+	Chr11	16821405	C	T	marker109687	+
Chr11	16838261	A	A	T	+
Chr11	16848511	C	G	C	+
Chr11	16858356	G	G	T	+
Chr11	16893339	A	A	G	+	Chr11	16893339	A	G	marker82855	+
Chr11	16898495	A	A	G	+	Chr11	16898495	A	G	marker16716	+
Chr11	16947953	C	C	T	+
Chr11	17002981	T	T	C	+
Chr11	17035977	C	C	A	+
Chr11	17036666	G	G	T	+	Chr11	17036666	C	A	marker77759	-
Chr11	17106904	G	G	C	+
Chr11	17115598	A	A	T	+
Chr11	17124536	C	C	G	+
Chr11	17128945	T	T	C	+	Chr11	17128945	T	C	marker95030	+
Chr11	17130410	C	C	A	+	Chr11	17130410	C	A	marker87002	+
Chr11	17179722	G	G	A	+
Chr11	17199553	G	G	C	+	Chr11	17199553	C	G	marker1847	-
Chr11	17284504	A	A	C	+	Chr11	17284504	T	G	marker7426	-
Chr11	17286032	A	A	G	+
Chr11	17304248	A	A	C	+
Chr11	17310080	A	A	C	+
Chr11	17328616	C	C	T	+
Chr11	17402643	T	T	C	+
Chr11	17422280	C	C	A	+
Chr11	17564930	T	A	T	+
Chr11	17694858	T	T	A	+	Chr11	17694858	T	A	marker22868	+
Chr11	17769639	G	G	A	+
Chr11	17840407	A	A	G	+	Chr11	17840407	A	G	marker92649	+
Chr11	17853627	A	A	C	+
Chr11	17854364	T	T	A	+	Chr11	17854364	T	A	marker64346	+
Chr11	17857534	A	A	G	+	Chr11	17857534	T	C	marker98453	-
Chr11	17867645	A	A	G	+	Chr11	17867645	T	C	marker34579	-
Chr11	17881439	A	A	G	+
Chr11	17882709	C	C	T	+	Chr11	17882709	G	A	marker107939	-
Chr11	18018776	C	C	T	+
Chr11	18159476	T	T	A	+
Chr11	18228996	C	C	T	+
Chr11	18247354	T	T	C	+	Chr11	18247354	A	G	marker69747	-
Chr11	18252565	C	C	T	+	Chr11	18252565	C	T	marker104226	+
Chr11	18253121	T	T	C	+	Chr11	18253121	T	C	marker13738	+
Chr11	18253813	A	A	G	+	Chr11	18253813	T	C	marker19060	-
Chr11	18254591	C	C	A	+
Chr11	18276007	T	T	C	+	Chr11	18276007	T	C	marker83713	+
Chr11	18299939	A	A	C	+	Chr11	18299939	T	G	marker110273	-
Chr11	18331078	A	A	G	+
Chr11	18331132	T	T	C	+	Chr11	18331132	T	C	marker707	+
Chr11	18470456	A	A	G	+
Chr11	18497097	C	C	T	+
Chr11	18501009	C	C	G	+	Chr11	18501009	G	C	marker2652	-
Chr11	18530670	C	C	T	+	Chr11	18530670	G	A	marker108574	-
Chr11	18617629	A	A	G	+	Chr11	18617629	A	G	marker74413	+
Chr11	18618196	C	C	T	+
Chr11	18718490	C	C	G	+
Chr11	18869980	C	C	T	+	Chr11	18869980	C	T	marker26425	+
Chr11	18881279	C	C	T	+	Chr11	18881279	C	T	marker74415	+
Chr11	18881652	T	T	C	+	Chr11	18881652	A	G	marker49511	-
Chr11	18883152	C	C	T	+
Chr11	18917993	A	A	T	+
Chr11	18924629	T	T	C	+
Chr11	18943592	C	C	G	+
Chr11	18947934	T	T	A	+	Chr11	18947934	A	T	marker73458	-
Chr11	19015788	T	T	G	+
Chr11	19080942	A	A	G	+
Chr11	19081529	G	G	A	+	Chr11	19081529	C	T	marker85773	-
Chr11	19099547	T	T	C	+
Chr11	19104603	G	G	A	+	Chr11	19104603	C	T	marker57773	-
Chr11	19170222	C	C	T	+	Chr11	19170222	G	A	marker52309	-
Chr11	19208900	C	C	T	+
Chr11	19223324	G	G	A	+
Chr11	19234564	A	A	G	+
Chr11	19240260	A	A	T	+	Chr11	19240260	T	A	marker75840	-
Chr11	19243393	C	C	T	+
Chr11	19248044	A	A	G	+	Chr11	19248044	T	C	marker90740	-
Chr11	19249077	A	A	G	+	Chr11	19249077	A	G	marker4806	+
Chr11	19308316	T	T	C	+	Chr11	19308316	A	G	marker49576	-
Chr11	19319730	G	G	A	+	Chr11	19319730	C	T	marker85002	-
Chr11	19344672	C	C	T	+	Chr11	19344672	G	A	marker60055	-
Chr11	19350988	C	C	T	+	Chr11	19350988	C	T	marker88337	+	Chr11	19350988	C	T	marker73250	+
Chr11	19383925	T	T	C	+
Chr11	19449409	T	T	A	+	Chr11	19449409	A	T	marker36854	-
Chr11	19464996	G	G	A	+	Chr11	19464996	C	T	marker62035	-
Chr11	19465301	C	C	T	+	Chr11	19465301	G	A	marker56136	-
Chr11	19492347	A	A	C	+
Chr11	19496218	C	C	A	+	Chr11	19496218	G	T	marker34912	-
Chr11	19496483	C	C	T	+
Chr11	19500348	A	A	C	+	Chr11	19500348	T	G	marker109969	-
Chr11	19501651	G	G	A	+	Chr11	19501651	G	A	marker39270	+
Chr11	19577170	T	T	A	+
Chr11	19588025	C	C	G	+
Chr11	19595963	G	G	A	+	Chr11	19595963	G	A	marker16994	+
Chr11	19612434	A	A	G	+
Chr11	19613689	C	C	G	+
Chr11	19615717	A	A	T	+
Chr11	19618494	T	C	T	+
Chr11	19641193	T	T	A	+	Chr11	19641193	T	A	marker72332	+
Chr11	19657061	T	T	G	+
Chr11	19676028	G	G	A	+
Chr11	19766441	T	T	G	+	Chr11	19766441	T	G	marker76322	+
Chr11	19804508	C	C	T	+	Chr11	19804508	G	A	marker106811	-
Chr11	19871775	C	C	T	+
Chr11	19881852	G	G	A	+	Chr11	19881852	G	A	marker94255	+
Chr11	19883803	C	C	G	+
Chr11	19892303	A	A	G	+	Chr11	19892303	T	C	marker25307	-
Chr11	19925427	A	A	G	+	Chr11	19925427	A	G	marker37862	+
Chr11	19959704	T	T	C	+	Chr11	19959704	T	C	marker40871	+
Chr11	19964575	G	G	A	+
Chr11	19965425	G	G	A	+	Chr11	19965425	C	T	marker68287	-
Chr11	19969700	T	T	A	+
Chr11	19986646	G	G	C	+	Chr11	19986646	C	G	marker58194	-
Chr11	20041794	T	T	C	+	Chr11	20041794	T	C	marker68275	+
Chr11	20134590	G	G	A	+	Chr11	20134590	G	A	marker24887	+
Chr11	20134684	A	A	C	+
Chr11	20135627	A	A	G	+	Chr11	20135627	A	G	marker92916	+
Chr11	20147078	C	C	A	+
Chr11	20148779	G	G	C	+	Chr11	20148779	G	C	marker44841	+
Chr11	20183647	A	A	G	+	Chr11	20183647	A	G	marker8520	+
Chr11	20187127	C	C	A	+
Chr11	20319066	C	C	T	+
Chr11	20326967	C	C	G	+	Chr11	20326967	C	G	marker92273	+
Chr11	20339715	G	G	A	+
Chr11	20340051	T	T	C	+	Chr11	20340051	A	G	marker66554	-
Chr11	20359868	T	T	C	+	Chr11	20359868	T	C	marker14428	+
Chr11	20373167	A	A	C	+
Chr11	20426422	A	A	G	+	Chr11	20426422	T	C	marker88634	-
Chr11	20430992	A	A	G	+
Chr11	20433198	T	T	G	+	Chr11	20433198	T	G	marker50767	+
Chr11	20484047	A	A	G	+
Chr11	20509293	A	A	G	+	Chr11	20509293	A	G	marker86008	+
Chr11	20511660	A	A	G	+
Chr11	20563724	T	T	C	+	Chr11	20563724	A	G	marker37287	-
Chr11	20571918	A	A	G	+
Chr11	20679162	T	T	C	+
Chr11	20718444	C	C	A	+	Chr11	20718444	C	A	marker112754	+
Chr11	20749691	T	T	C	+
Chr11	20781989	T	T	C	+
Chr11	20810337	C	C	T	+	Chr11	20810337	G	A	marker11492	-
Chr11	20821893	G	G	A	+
Chr11	20867425	T	T	C	+
Chr11	20897375	C	C	T	+
Chr11	20929829	C	C	T	+
Chr11	20949983	G	G	A	+
Chr11	20953547	T	T	C	+
Chr11	21011281	C	C	T	+	Chr11	21011281	C	T	marker31878	+
Chr11	21043470	G	G	A	+
Chr11	21047943	G	G	C	+
Chr11	21114790	G	G	A	+
Chr11	21143802	A	A	G	+	Chr11	21143802	A	G	marker69180	+
Chr11	21156388	A	A	C	+
Chr11	21195325	C	C	T	+
Chr11	21196127	T	T	G	+	Chr11	21196127	A	C	marker79020	-
Chr11	21234796	G	G	C	+	Chr11	21234796	C	G	marker11469	-
Chr11	21236742	A	A	G	+
Chr11	21247987	A	A	G	+	Chr11	21247987	T	C	marker93310	-
Chr11	21323908	A	A	T	+
Chr11	21374937	T	T	C	+	Chr11	21374937	A	G	marker45833	-
Chr11	21376900	G	G	A	+	Chr11	21376900	G	A	marker58421	+
Chr11	21414999	G	G	T	+	Chr11	21414999	G	T	marker68756	+
Chr11	21459544	C	C	T	+
Chr11	21465519	C	C	T	+
Chr11	21473986	A	A	G	+	Chr11	21473986	A	G	marker107335	+
Chr11	21485983	G	G	A	+
Chr11	21516204	G	G	T	+
Chr11	21534433	G	G	A	+
Chr11	21581753	C	C	T	+
Chr11	21684446	T	T	C	+
Chr11	21698908	G	G	A	+	Chr11	21698908	C	T	marker25020	-
Chr11	21737905	G	G	C	+	Chr11	21737905	C	G	marker22247	-
Chr11	21796490	C	C	T	+
Chr11	21839450	C	C	T	+
Chr11	21844552	C	C	T	+	Chr11	21844552	C	T	marker11113	+
Chr11	21845339	C	C	T	+
Chr11	21925321	T	T	C	+
Chr11	22064186	C	C	T	+
Chr11	22065621	A	A	G	+	Chr11	22065621	T	C	marker66498	-
Chr11	22068083	G	G	A	+
Chr11	22070609	G	G	A	+	Chr11	22070609	C	T	marker2328	-
Chr11	22146018	T	T	G	+	Chr11	22146018	T	G	marker7312	+
Chr11	22155990	T	T	G	+
Chr11	22165187	G	G	A	+	Chr11	22165187	C	T	marker36564	-
Chr11	22165225	A	A	G	+
Chr11	22170632	C	C	T	+	Chr11	22170632	G	A	marker74500	-
Chr11	22172862	C	C	T	+	Chr11	22172862	G	A	marker28317	-
Chr11	22179605	G	G	A	+	Chr11	22179605	G	A	marker67967	+
Chr11	22235853	C	C	T	+	Chr11	22235853	C	T	marker76596	+
Chr11	22245993	A	A	C	+	Chr11	22245993	A	C	marker41822	+
Chr11	22350446	A	A	C	+	Chr11	22350446	A	C	marker89196	+
Chr11	22369772	A	A	G	+
Chr11	22457477	C	C	T	+	Chr11	22457477	C	T	marker74838	+
Chr11	22478590	C	C	T	+	Chr11	22478590	C	T	marker58439	+
Chr11	22600775	A	A	C	+
Chr11	22601682	T	T	C	+	Chr11	22601682	T	C	marker10271	+
Chr11	22605063	T	T	G	+	Chr11	22605063	T	G	marker24348	+
Chr11	22638828	G	G	A	+
Chr11	22642872	G	G	A	+	Chr11	22642872	G	A	marker44494	+
Chr11	22643234	T	T	C	+	Chr11	22643234	A	G	marker35033	-
Chr11	22643439	C	C	T	+
Chr11	22656664	A	A	T	+
Chr11	22664433	T	T	C	+	Chr11	22664433	T	C	marker98595	+
Chr11	22730307	C	C	T	+	Chr11	22730307	G	A	marker92842	-
Chr11	22836784	G	G	A	+
Chr11	22876095	G	G	A	+	Chr11	22876095	C	T	marker25233	-
Chr11	22884899	A	A	C	+
Chr11	22887657	G	G	A	+	Chr11	22887657	G	A	marker27742	+
Chr11	22994625	A	A	G	+	Chr11	22994625	A	G	marker28979	+
Chr11	22999270	A	A	G	+
Chr11	23081048	G	G	A	+
Chr11	23086472	G	G	T	+
Chr11	23104607	T	T	C	+	Chr11	23104607	A	G	marker18514	-
Chr11	23140237	T	T	C	+	Chr11	23140237	T	C	marker69145	+
Chr11	23178418	T	T	C	+
Chr11	23180173	A	A	T	+
Chr11	23201673	C	C	T	+	Chr11	23201673	G	A	marker79003	-
Chr11	23212061	T	T	C	+	Chr11	23212061	T	C	marker68979	+
Chr11	23271779	A	A	G	+	Chr11	23271779	T	C	marker5708	-
Chr11	23277639	G	G	A	+
Chr11	23288937	G	A	G	+
Chr11	23301256	C	C	T	+	Chr11	23301256	C	T	marker16740	+
Chr11	23315737	A	A	G	+	Chr11	23315737	A	G	marker60353	+
Chr11	23437896	T	T	A	+
Chr11	23749082	A	A	C	+	Chr11	23749082	T	G	marker31024	-
Chr11	23778474	C	C	G	+
Chr11	23801096	C	C	T	+
Chr11	23835321	A	A	G	+
Chr11	23836614	C	C	T	+	Chr11	23836614	G	A	marker60156	-
Chr11	23855847	C	C	T	+
Chr11	23931051	C	C	A	+	Chr11	23931051	G	T	marker20841	-
Chr11	23947926	C	C	G	+	Chr11	23947926	C	G	marker81528	+
Chr11	23960174	A	A	G	+	Chr11	23960174	A	G	marker78643	+
Chr11	23992269	C	C	T	+
Chr11	24134444	C	C	A	+
Chr11	24158181	A	A	T	+	Chr11	24158181	T	A	marker94113	-
Chr11	24203647	T	T	C	+	Chr11	24203647	A	G	marker47801	-
Chr11	24203857	T	T	C	+
Chr11	24204127	G	G	C	+	Chr11	24204127	C	G	marker109378	-
Chr11	24208992	G	G	A	+	Chr11	24208992	C	T	marker76361	-
Chr11	24209204	T	T	C	+	Chr11	24209204	A	G	marker32830	-
Chr11	24244571	A	A	G	+
Chr11	24256963	T	T	C	+
Chr11	24265569	A	A	G	+	Chr11	24265569	T	C	marker83032	-
Chr11	24275031	G	G	A	+	Chr11	24275031	C	T	marker46283	-
Chr11	24305955	C	C	T	+
Chr11	24328838	C	C	T	+	Chr11	24328838	G	A	marker83493	-
Chr11	24340425	T	T	C	+	Chr11	24340425	A	G	marker65980	-
Chr11	24422854	C	C	G	+	Chr11	24422854	C	G	marker84611	+
Chr11	24626234	C	C	A	+	Chr11	24626234	G	T	marker32275	-
Chr11	24636293	G	G	T	+	Chr11	24636293	C	A	marker8066	-
Chr11	24639461	A	A	G	+	Chr11	24639461	T	C	marker107952	-
Chr11	24643043	C	C	T	+	Chr11	24643043	G	A	marker37078	-
Chr11	24671689	A	A	G	+	Chr11	24671689	T	C	marker57334	-
Chr11	24672512	A	A	C	+
Chr11	24672699	C	C	G	+	Chr11	24672699	G	C	marker76956	-
Chr11	24705264	C	C	A	+	Chr11	24705264	C	A	marker50821	+
Chr11	24706606	T	T	C	+
Chr11	24706767	A	A	T	+
Chr11	24709340	C	C	T	+
Chr11	24713198	C	C	T	+
Chr11	24738387	A	A	T	+	Chr11	24738387	A	T	marker16816	+
Chr11	24740825	G	G	A	+
Chr11	24755227	C	C	T	+	Chr11	24755227	C	T	marker56114	+
Chr11	24794041	A	A	C	+	Chr11	24794041	T	G	marker38258	-
Chr11	24796778	T	T	C	+
Chr11	24799580	A	A	G	+
Chr11	24846258	A	A	G	+	Chr11	24846258	A	G	marker60467	+
Chr11	24868653	C	C	T	+	Chr11	24868653	C	T	marker70091	+
Chr11	24872056	G	G	A	+	Chr11	24872056	C	T	marker72445	-
Chr11	24875650	T	T	C	+
Chr11	24897074	A	A	G	+
Chr11	24922156	C	C	T	+
Chr11	24986298	A	A	G	+	Chr11	24986298	A	G	marker70852	+
Chr11	24999609	C	C	T	+
Chr11	25000922	A	A	C	+
Chr11	25077821	A	A	G	+	Chr11	25077821	A	G	marker11006	+
Chr11	25091957	T	T	C	+
Chr11	25113358	C	C	T	+	Chr11	25113358	C	T	marker37865	+
Chr11	25113390	T	T	C	+	Chr11	25113390	T	C	marker9022	+
Chr11	25242713	A	A	G	+
Chr11	25252501	C	C	A	+
Chr11	25259799	G	G	A	+	Chr11	25259799	C	T	marker2532	-
Chr11	25370185	G	G	A	+	Chr11	25370185	C	T	marker11296	-
Chr11	25390901	T	T	A	+	Chr11	25390901	T	A	marker84372	+
Chr11	25433814	C	C	T	+
Chr11	25439057	T	G	T	+
Chr11	25470815	A	A	G	+	Chr11	25470815	A	G	marker78153	+
Chr11	25503627	C	C	T	+	Chr11	25503627	G	A	marker71810	-
Chr11	25606775	A	A	G	+	Chr11	25606775	T	C	marker60400	-
Chr11	25609797	T	T	C	+	Chr11	25609797	T	C	marker34333	+
Chr11	25625386	A	A	G	+	Chr11	25625386	T	C	marker102141	-
Chr11	25640495	T	T	C	+
Chr11	25736478	C	C	G	+
Chr11	25772130	C	C	T	+	Chr11	25772130	C	T	marker19834	+
Chr11	25839380	T	T	C	+	Chr11	25839380	A	G	marker38844	-
Chr11	25858722	G	G	T	+	Chr11	25858722	G	T	marker59557	+
Chr11	25864620	A	A	T	+	Chr11	25864620	T	A	marker8047	-
Chr11	25866839	A	A	G	+	Chr11	25866839	T	C	marker28164	-
Chr11	26042091	G	G	A	+
Chr11	26196377	A	A	G	+	Chr11	26196377	A	G	marker62946	+
Chr11	26203632	A	A	G	+	Chr11	26203632	A	G	marker29805	+
Chr11	26216710	A	A	C	+	Chr11	26216710	A	C	marker4412	+
Chr11	26258751	G	G	C	+	Chr11	26258751	G	C	marker20397	+
Chr11	26318850	A	A	G	+
Chr11	26413620	C	C	T	+	Chr11	26413620	G	A	marker53644	-
Chr11	26419848	A	A	G	+	Chr11	26419848	A	G	marker58008	+
Chr11	26451158	C	C	G	+	Chr11	26451158	G	C	marker24627	-
Chr11	26512744	C	C	T	+
Chr11	26513632	C	C	G	+	Chr11	26513632	G	C	marker112826	-
Chr11	26599151	T	T	C	+	Chr11	26599151	A	G	marker24790	-
Chr11	26815047	C	C	T	+	Chr11	26815047	C	T	marker100711	+
Chr11	26815390	C	C	T	+	Chr11	26815390	C	T	marker12549	+
Chr11	26819476	C	C	T	+
Chr11	26828141	C	C	T	+	Chr11	26828141	C	T	marker35672	+
Chr11	26839555	G	G	T	+
Chr11	26852848	G	G	A	+
Chr11	26878341	C	C	T	+
Chr11	26966410	T	T	G	+	Chr11	26966410	T	G	marker12927	+
Chr11	26984281	T	T	G	+	Chr11	26984281	A	C	marker81055	-
Chr11	27123766	G	G	C	+
Chr11	27200548	C	C	T	+
Chr11	27203147	G	G	A	+	Chr11	27203147	C	T	marker6491	-
Chr11	27358780	A	A	C	+
Chr11	27359201	T	T	C	+
Chr11	27410074	T	T	C	+
Chr11	27447453	A	A	T	+	Chr11	27447453	A	T	marker28277	+
Chr11	27477074	T	T	G	+	Chr11	27477074	T	G	marker104674	+
Chr11	27487108	T	T	C	+	Chr11	27487108	T	C	marker65997	+
Chr11	27513745	C	C	T	+
Chr11	27681241	C	C	T	+	Chr11	27681241	G	A	marker106584	-
Chr11	27681796	C	C	A	+	Chr11	27681796	G	T	marker18127	-
Chr11	27725873	A	A	G	+
Chr11	27788079	A	A	G	+
Chr11	27794790	A	A	T	+	Chr11	27794790	A	T	marker63118	+
Chr11	27806816	G	G	T	+	Chr11	27806816	G	T	marker108425	+
Chr11	27808373	T	T	C	+
Chr11	27854435	G	G	C	+
Chr11	28120235	G	G	A	+	Chr11	28120235	G	A	marker18698	+
Chr11	28122533	C	C	T	+	Chr11	28122533	G	A	marker26649	-
Chr11	28620795	G	G	A	+
Chr11	28691651	A	A	G	+	Chr11	28691651	T	C	marker112337	-
Chr11	28726649	G	G	A	+	Chr11	28726649	G	A	marker83229	+
Chr11	28734853	A	A	G	+
Chr11	28809714	T	T	C	+
Chr11	28810461	C	C	G	+
Chr11	28843386	A	A	G	+
Chr11	28953432	A	A	G	+	Chr11	28953432	A	G	marker3954	+
Chr12	133961	C	C	G	+
Chr12	346660	A	A	C	+
Chr12	365076	G	G	A	+	Chr12	365076	G	A	marker9252	+
Chr12	368397	T	T	A	+
Chr12	402693	T	G	T	+
Chr12	516419	G	G	T	+	Chr12	516419	G	T	marker91501	+
Chr12	522915	G	G	A	+	Chr12	522915	C	T	marker67992	-
Chr12	626967	G	G	A	+	Chr12	626967	C	T	marker1054	-
Chr12	797749	G	G	T	+
Chr12	1082144	C	C	T	+
Chr12	1426115	G	G	A	+	Chr12	1426115	C	T	marker63655	-
Chr12	1527138	A	A	G	+
Chr12	1535957	A	A	C	+
Chr12	1616875	C	C	A	+	Chr12	1616875	G	T	marker100903	-
Chr12	1670249	A	A	G	+
Chr12	1736303	C	G	C	+
Chr12	1937331	T	T	G	+	Chr12	1937331	T	G	marker108532	+
Chr12	2166499	T	T	A	+
Chr12	3071873	C	C	T	+	Chr12	3071873	G	A	marker26532	-
Chr12	3657367	G	G	T	+	Chr12	3657367	G	T	marker44679	+
Chr12	3986273	G	G	C	+	Chr12	3986273	C	G	marker2726	-
Chr12	3999829	G	G	C	+	Chr12	3999829	G	C	marker102790	+
Chr12	4044854	G	G	A	+	Chr12	4044854	C	T	marker55705	-
Chr12	4078587	T	T	C	+
Chr12	4111665	G	G	A	+
Chr12	4171151	T	T	C	+
Chr12	4310328	T	T	C	+
Chr12	4447868	A	A	C	+
Chr12	4448190	A	A	C	+
Chr12	4452300	C	C	A	+
Chr12	4456376	A	A	T	+
Chr12	4462800	C	C	A	+
Chr12	4468514	C	C	T	+
Chr12	4606946	G	G	A	+
Chr12	4898356	G	G	T	+	Chr12	4898356	C	A	marker30089	-
Chr12	4922785	G	G	C	+	Chr12	4922785	G	C	marker13150	+
Chr12	5096739	A	A	G	+
Chr12	5172638	A	A	T	+
Chr12	5216889	G	G	T	+
Chr12	5496431	T	T	C	+	Chr12	5496431	T	C	marker54957	+
Chr12	5822743	G	G	T	+
Chr12	6128312	C	C	T	+
Chr12	6299635	A	A	G	+
Chr12	6691222	G	G	A	+	Chr12	6691222	G	A	marker109937	+
Chr12	6712642	A	A	G	+	Chr12	6712642	A	G	marker79193	+
Chr12	6734464	T	T	G	+	Chr12	6734464	T	G	marker81118	+
Chr12	6750083	T	T	A	+	Chr12	6750083	A	T	marker107728	-
Chr12	6766600	C	C	T	+	Chr12	6766600	C	T	marker44291	+
Chr12	6786823	T	T	G	+
Chr12	6800940	G	G	A	+	Chr12	6800940	C	T	marker1285	-
Chr12	6876517	A	A	G	+
Chr12	6918972	T	T	A	+	Chr12	6918972	T	A	marker100526	+
Chr12	6925413	C	C	T	+
Chr12	6951055	G	G	A	+
Chr12	6952013	T	T	C	+
Chr12	6958037	A	A	G	+	Chr12	6958037	A	G	marker3562	+
Chr12	7114746	C	C	T	+	Chr12	7114746	G	A	marker45714	-
Chr12	7117766	T	T	A	+
Chr12	7135030	G	G	C	+	Chr12	7135030	G	C	marker53778	+
Chr12	7146805	A	A	G	+	Chr12	7146805	A	G	marker72465	+
Chr12	7235607	T	T	G	+	Chr12	7235607	A	C	marker42719	-
Chr12	7269369	G	G	A	+	Chr12	7269369	C	T	marker65380	-
Chr12	7274078	A	A	G	+	Chr12	7274078	T	C	marker87199	-
Chr12	7490655	T	T	C	+
Chr12	7595329	T	G	T	+
Chr12	7674771	A	A	C	+
Chr12	7710107	G	G	A	+
Chr12	7780334	G	G	A	+
Chr12	7785382	C	C	T	+	Chr12	7785382	C	T	marker55094	+
Chr12	7786688	C	C	T	+	Chr12	7786688	G	A	marker105002	-
Chr12	7789096	C	C	T	+
Chr12	7813421	C	C	T	+	Chr12	7813421	C	T	marker37735	+
Chr12	7824808	A	A	G	+
Chr12	7825767	A	A	G	+	Chr12	7825767	T	C	marker78173	-
Chr12	7898480	A	A	G	+	Chr12	7898480	T	C	marker82010	-
Chr12	7937176	C	C	T	+	Chr12	7937176	G	A	marker61009	-
Chr12	7998083	G	G	C	+	Chr12	7998083	G	C	marker54381	+
Chr12	7998322	G	G	C	+	Chr12	7998322	C	G	marker76641	-
Chr12	8035641	G	G	T	+	Chr12	8035641	G	T	marker105357	+
Chr12	8180637	C	C	A	+
Chr12	8237806	C	C	G	+	Chr12	8237806	G	C	marker43552	-
Chr12	8244413	A	A	G	+	Chr12	8244413	T	C	marker53803	-
Chr12	8269314	C	C	A	+
Chr12	8313413	G	G	A	+
Chr12	8323130	T	T	C	+	Chr12	8323130	A	G	marker42248	-
Chr12	8345555	A	A	T	+
Chr12	8384793	A	A	C	+	Chr12	8384793	A	C	marker39123	+
Chr12	8425058	G	G	T	+	Chr12	8425058	C	A	marker5869	-
Chr12	8446662	A	A	C	+
Chr12	8509064	T	T	C	+	Chr12	8509064	T	C	marker13769	+
Chr12	8711243	T	T	C	+
Chr12	8724962	T	T	G	+	Chr12	8724962	T	G	marker55157	+
Chr12	8974702	G	G	A	+
Chr12	9634490	T	T	G	+
Chr12	9968533	C	C	G	+	Chr12	9968533	G	C	marker46959	-
Chr12	10183951	G	G	A	+
Chr12	10672748	G	G	A	+	Chr12	10672748	C	T	marker29932	-
Chr12	10874508	G	T	G	+
Chr12	10976087	A	A	G	+
Chr12	11010459	A	A	G	+
Chr12	11027041	A	A	T	+
Chr12	11059143	A	A	G	+	Chr12	11059143	A	G	marker25062	+
Chr12	11086520	C	C	T	+	Chr12	11086520	G	A	marker81465	-
Chr12	11111791	T	T	C	+
Chr12	11129686	A	A	G	+
Chr12	11133373	T	T	C	+	Chr12	11133373	A	G	marker13079	-
Chr12	11174754	C	C	G	+
Chr12	11178560	C	C	T	+	Chr12	11178560	G	A	marker14913	-
Chr12	11191578	T	T	C	+	Chr12	11191578	A	G	marker70349	-
Chr12	11205013	T	T	C	+	Chr12	11205013	A	G	marker46440	-
Chr12	11205043	A	A	G	+	Chr12	11205043	T	C	marker129	-
Chr12	11254029	C	C	G	+	Chr12	11254029	C	G	marker41067	+
Chr12	11267012	G	G	A	+	Chr12	11267012	G	A	marker62764	+
Chr12	11269827	T	T	G	+
Chr12	11272604	A	A	G	+
Chr12	11276264	A	A	G	+
Chr12	11300758	A	A	G	+	Chr12	11300758	A	G	marker62840	+
Chr12	11339133	C	C	T	+	Chr12	11339133	G	A	marker18500	-
Chr12	11379850	G	G	A	+	Chr12	11379850	G	A	marker50687	+
Chr12	11381710	G	G	A	+
Chr12	11429963	T	T	C	+	Chr12	11429963	A	G	marker85731	-
Chr12	11436976	T	T	C	+	Chr12	11436976	T	C	marker8328	+
Chr12	11463415	G	G	A	+	Chr12	11463415	C	T	marker94086	-
Chr12	11539996	T	T	C	+
Chr12	11555682	A	A	G	+
Chr12	11558679	T	T	C	+
Chr12	11671499	A	C	A	+
Chr12	11752517	C	C	T	+
Chr12	11758859	A	A	G	+
Chr12	11796793	C	C	T	+
Chr12	11810743	G	G	A	+
Chr12	11949600	C	C	T	+	Chr12	11949600	G	A	marker77876	-
Chr12	12097246	C	C	T	+
Chr12	12117518	C	C	T	+
Chr12	12128462	G	G	A	+	Chr12	12128462	G	A	marker103693	+
Chr12	12133406	C	C	T	+
Chr12	12141614	C	C	A	+
Chr12	12151581	A	A	G	+	Chr12	12151581	T	C	marker85359	-
Chr12	12211865	G	G	A	+
Chr12	12261644	T	T	C	+	Chr12	12261644	A	G	marker50006	-
Chr12	12282692	T	T	G	+	Chr12	12282692	A	C	marker62313	-
Chr12	12293929	A	A	G	+	Chr12	12293929	T	C	marker77761	-
Chr12	12309298	G	G	A	+
Chr12	12342050	C	C	G	+	Chr12	12342050	G	C	marker64360	-
Chr12	12345872	A	A	G	+	Chr12	12345872	T	C	marker85832	-
Chr12	12383974	C	C	T	+
Chr12	12399816	T	T	C	+	Chr12	12399816	A	G	marker24397	-
Chr12	12411655	C	C	T	+	Chr12	12411655	G	A	marker42444	-
Chr12	12413338	T	T	C	+	Chr12	12413338	A	G	marker100904	-
Chr12	12450563	C	C	T	+	Chr12	12450563	C	T	marker66256	+
Chr12	12467566	C	C	T	+	Chr12	12467566	C	T	marker4188	+
Chr12	12530173	T	T	C	+
Chr12	12531249	G	G	A	+
Chr12	12531693	A	A	C	+
Chr12	12532033	T	T	C	+
Chr12	12548508	G	G	C	+
Chr12	12548882	T	T	C	+	Chr12	12548882	A	G	marker109158	-
Chr12	12573345	G	G	C	+
Chr12	12707114	G	T	G	+
Chr12	12762366	C	C	A	+
Chr12	12765133	G	G	T	+	Chr12	12765133	G	T	marker68811	+
Chr12	12765884	A	A	T	+
Chr12	12777500	A	A	G	+
Chr12	12783625	T	T	C	+	Chr12	12783625	A	G	marker6175	-
Chr12	12787918	C	C	T	+	Chr12	12787918	C	T	marker52997	+
Chr12	12790771	G	G	T	+
Chr12	12794148	G	G	T	+
Chr12	12808460	A	A	T	+
Chr12	12893172	A	A	C	+	Chr12	12893172	T	G	marker64273	-
Chr12	12920370	G	G	A	+	Chr12	12920370	G	A	marker52411	+
Chr12	12924438	A	A	G	+
Chr12	12925385	A	A	G	+	Chr12	12925385	T	C	marker89898	-
Chr12	12940648	A	C	A	+
Chr12	12944428	G	G	A	+
Chr12	12987247	C	C	T	+
Chr12	13010877	T	T	C	+
Chr12	13031974	G	G	T	+
Chr12	13107146	T	T	C	+	Chr12	13107146	T	C	marker110621	+
Chr12	13116294	T	T	C	+
Chr12	13159628	C	C	T	+
Chr12	13169656	C	C	T	+	Chr12	13169656	G	A	marker97158	-
Chr12	13178463	G	G	A	+
Chr12	13196238	A	A	C	+
Chr12	13197392	T	T	C	+
Chr12	13235670	A	A	G	+
Chr12	13237212	A	A	G	+	Chr12	13237212	A	G	marker23961	+
Chr12	13266163	G	G	A	+	Chr12	13266163	G	A	marker15690	+
Chr12	13335195	G	A	G	+
Chr12	13430747	C	C	T	+	Chr12	13430747	C	T	marker34585	+
Chr12	13449169	G	G	A	+	Chr12	13449169	G	A	marker33664	+
Chr12	13468697	G	G	A	+
Chr12	13472111	C	C	T	+	Chr12	13472111	G	A	marker63172	-
Chr12	13480679	C	C	A	+
Chr12	13481846	A	A	G	+	Chr12	13481846	A	G	marker80266	+
Chr12	13487631	C	C	T	+	Chr12	13487631	C	T	marker84159	+
Chr12	13493402	G	G	A	+	Chr12	13493402	C	T	marker70621	-
Chr12	13501120	C	C	T	+	Chr12	13501120	G	A	marker38595	-
Chr12	13505335	T	T	C	+
Chr12	13549766	C	C	T	+	Chr12	13549766	C	T	marker60168	+
Chr12	13587333	G	G	A	+
Chr12	13605065	T	T	C	+	Chr12	13605065	A	G	marker48772	-
Chr12	13615112	T	T	C	+
Chr12	13621370	T	T	A	+
Chr12	13628189	A	A	C	+	Chr12	13628189	T	G	marker51703	-
Chr12	13645894	T	T	C	+
Chr12	13659585	A	A	G	+	Chr12	13659585	T	C	marker41303	-
Chr12	13660623	T	T	C	+
Chr12	13662229	G	G	T	+	Chr12	13662229	G	T	marker71656	+
Chr12	13672162	A	A	C	+	Chr12	13672162	A	C	marker43994	+
Chr12	13702855	G	G	A	+
Chr12	13732292	C	C	T	+	Chr12	13732292	G	A	marker70586	-
Chr12	13739546	A	A	G	+	Chr12	13739546	A	G	marker91555	+
Chr12	13788056	T	T	C	+	Chr12	13788056	A	G	marker67537	-
Chr12	13811863	A	A	G	+	Chr12	13811863	T	C	marker88938	-
Chr12	13815699	C	C	A	+	Chr12	13815699	C	A	marker74312	+
Chr12	13876201	A	A	G	+	Chr12	13876201	T	C	marker903	-
Chr12	13879568	T	T	A	+	Chr12	13879568	T	A	marker23089	+
Chr12	13885988	T	T	C	+
Chr12	13890340	C	C	T	+
Chr12	13977236	G	G	A	+
Chr12	13979535	C	C	T	+
Chr12	14004578	T	T	C	+
Chr12	14013931	A	A	G	+
Chr12	14075646	C	C	A	+
Chr12	14107595	T	T	C	+	Chr12	14107595	T	C	marker18416	+
Chr12	14116677	C	C	T	+	Chr12	14116677	C	T	marker91259	+
Chr12	14149689	C	C	T	+
Chr12	14160665	G	G	A	+	Chr12	14160665	C	T	marker26793	-
Chr12	14161820	A	A	C	+	Chr12	14161820	T	G	marker96694	-
Chr12	14163304	G	G	A	+	Chr12	14163304	C	T	marker84461	-
Chr12	14164200	A	A	C	+	Chr12	14164200	T	G	marker55420	-
Chr12	14166048	A	A	T	+	Chr12	14166048	A	T	marker106866	+
Chr12	14173896	T	T	C	+	Chr12	14173896	T	C	marker59316	+
Chr12	14204035	T	T	C	+
Chr12	14218644	G	G	C	+	Chr12	14218644	C	G	marker22971	-
Chr12	14222144	A	A	T	+	Chr12	14222144	T	A	marker108011	-
Chr12	14228847	G	G	T	+	Chr12	14228847	C	A	marker35763	-
Chr12	14262833	C	C	T	+	Chr12	14262833	G	A	marker82598	-
Chr12	14294655	T	T	C	+	Chr12	14294655	A	G	marker50970	-
Chr12	14341167	A	A	G	+	Chr12	14341167	A	G	marker18756	+
Chr12	14385343	A	A	G	+	Chr12	14385343	A	G	marker93567	+
Chr12	14432660	T	T	G	+	Chr12	14432660	A	C	marker52721	-
Chr12	14448850	G	G	A	+	Chr12	14448850	C	T	marker69735	-
Chr12	14472638	T	T	C	+	Chr12	14472638	A	G	marker46755	-
Chr12	14508072	C	C	T	+
Chr12	14521228	G	G	A	+
Chr12	14536981	C	C	T	+
Chr12	14545403	T	T	C	+	Chr12	14545403	A	G	marker16378	-
Chr12	14617790	C	C	T	+
Chr12	14626355	C	C	T	+
Chr12	14643738	C	C	G	+
Chr12	14652444	G	G	A	+	Chr12	14652444	C	T	marker15426	-
Chr12	14653258	C	C	G	+
Chr12	14665429	G	G	A	+
Chr12	14669751	C	C	G	+	Chr12	14669751	G	C	marker98897	-
Chr12	14689221	G	G	T	+	Chr12	14689221	G	T	marker55406	+
Chr12	14730439	T	T	G	+	Chr12	14730439	A	C	marker98279	-
Chr12	14738107	T	T	C	+	Chr12	14738107	T	C	marker13466	+
Chr12	14740892	A	A	G	+
Chr12	14744351	T	T	C	+
Chr12	14748784	G	G	C	+
Chr12	14758787	T	T	G	+	Chr12	14758787	T	G	marker78175	+
Chr12	14765936	C	C	A	+
Chr12	14766475	C	C	T	+
Chr12	14835603	C	C	T	+
Chr12	14836404	G	G	A	+	Chr12	14836404	C	T	marker75563	-
Chr12	14862273	C	C	A	+
Chr12	14871303	T	T	C	+	Chr12	14871303	A	G	marker88454	-
Chr12	14891279	G	G	A	+
Chr12	14941950	G	G	C	+	Chr12	14941950	G	C	marker72343	+
Chr12	14959235	A	A	G	+	Chr12	14959235	T	C	marker13664	-
Chr12	14974396	A	A	C	+	Chr12	14974396	A	C	marker40507	+
Chr12	15007092	C	C	G	+
Chr12	15012354	C	C	T	+	Chr12	15012354	G	A	marker21239	-
Chr12	15015404	T	T	A	+	Chr12	15015404	T	A	marker63437	+
Chr12	15019396	A	A	C	+
Chr12	15054262	T	T	A	+	Chr12	15054262	T	A	marker18858	+
Chr12	15065109	C	C	G	+	Chr12	15065109	G	C	marker29111	-
Chr12	15212376	G	G	A	+	Chr12	15212376	G	A	marker62194	+
Chr12	15247251	T	T	C	+
Chr12	15248586	A	A	G	+	Chr12	15248586	A	G	marker29409	+
Chr12	15278118	C	C	T	+
Chr12	15287380	A	A	G	+	Chr12	15287380	T	C	marker92446	-
Chr12	15310487	C	C	T	+
Chr12	15324753	T	T	C	+
Chr12	15324939	G	G	C	+	Chr12	15324939	C	G	marker34586	-
Chr12	15335674	C	C	T	+	Chr12	15335674	C	T	marker47779	+
Chr12	15638194	A	A	C	+	Chr12	15638194	A	C	marker6456	+
Chr12	15650539	G	G	T	+
Chr12	15670864	G	G	T	+
Chr12	15757950	G	G	T	+
Chr12	15783673	T	T	C	+
Chr12	15783759	T	T	C	+	Chr12	15783759	A	G	marker59617	-
Chr12	15784474	C	C	T	+
Chr12	15830622	A	A	G	+
Chr12	15840547	A	A	G	+	Chr12	15840547	T	C	marker82710	-
Chr12	15883195	G	G	T	+
Chr12	15973984	C	C	G	+	Chr12	15973984	C	G	marker86951	+
Chr12	15979371	A	G	A	+
Chr12	16004279	A	A	G	+	Chr12	16004279	T	C	marker36958	-
Chr12	16145015	T	T	C	+	Chr12	16145015	T	C	marker94985	+
Chr12	16158759	T	T	C	+	Chr12	16158759	T	C	marker59749	+
Chr12	16196806	T	T	C	+
Chr12	16196981	T	T	G	+	Chr12	16196981	T	G	marker26813	+
Chr12	16261766	G	G	C	+
Chr12	16329892	T	T	C	+	Chr12	16329892	T	C	marker87880	+
Chr12	16365171	C	C	G	+	Chr12	16365171	C	G	marker111334	+
Chr12	16493780	G	G	A	+
Chr12	16537807	A	A	G	+
Chr12	16556356	G	G	A	+
Chr12	16566320	G	G	C	+
Chr12	16569166	T	T	C	+	Chr12	16569166	T	C	marker40202	+
Chr12	16570511	A	A	G	+	Chr12	16570511	T	C	marker57341	-
Chr12	16595788	A	A	T	+	Chr12	16595788	T	A	marker98564	-
Chr12	16705713	C	C	T	+	Chr12	16705713	G	A	marker66530	-
Chr12	16907979	G	G	T	+	Chr12	16907979	C	A	marker50758	-
Chr12	16964127	G	G	T	+
Chr12	16990316	A	A	C	+
Chr12	16999495	T	T	C	+	Chr12	16999495	T	C	marker94806	+
Chr12	17019994	T	T	C	+	Chr12	17019994	A	G	marker2746	-
Chr12	17059794	A	A	G	+	Chr12	17059794	T	C	marker91600	-
Chr12	17064815	C	C	G	+	Chr12	17064815	C	G	marker44449	+
Chr12	17073649	C	C	T	+	Chr12	17073649	C	T	marker1964	+
Chr12	17074328	T	T	C	+
Chr12	17195191	A	A	G	+
Chr12	17255295	T	T	A	+
Chr12	17264360	A	A	G	+	Chr12	17264360	T	C	marker10580	-
Chr12	17268573	T	T	A	+	Chr12	17268573	T	A	marker46814	+
Chr12	17304124	T	T	G	+
Chr12	17304399	C	C	A	+
Chr12	17306736	T	T	C	+
Chr12	17306905	T	T	A	+	Chr12	17306905	T	A	marker79343	+
Chr12	17325939	T	T	G	+	Chr12	17325939	T	G	marker87142	+
Chr12	17340017	A	A	G	+	Chr12	17340017	A	G	marker35215	+
Chr12	17468318	T	T	C	+	Chr12	17468318	A	G	marker45357	-
Chr12	17515129	A	A	G	+	Chr12	17515129	A	G	marker4295	+
Chr12	17542434	G	G	A	+
Chr12	17547346	C	C	T	+	Chr12	17547346	G	A	marker40281	-
Chr12	17569173	C	C	T	+	Chr12	17569173	G	A	marker46683	-
Chr12	17786153	G	G	T	+	Chr12	17786153	C	A	marker74340	-	Chr12	17786153	C	A	marker31874	-
Chr12	17900945	C	C	T	+
Chr12	17928417	A	A	G	+
Chr12	17950392	C	C	A	+	Chr12	17950392	G	T	marker52014	-
Chr12	17954518	C	C	T	+	Chr12	17954518	G	A	marker68436	-
Chr12	17959039	T	T	C	+	Chr12	17959039	A	G	marker54398	-
Chr12	18126070	C	C	T	+
Chr12	18169901	T	T	C	+	Chr12	18169901	T	C	marker108032	+
Chr12	18184172	C	C	T	+	Chr12	18184172	G	A	marker51677	-
Chr12	18203269	C	C	T	+	Chr12	18203269	C	T	marker55992	+
Chr12	18207361	A	A	G	+
Chr12	18278031	T	T	C	+
Chr12	18301742	T	T	C	+	Chr12	18301742	A	G	marker15591	-
Chr12	18341359	C	C	T	+	Chr12	18341359	C	T	marker18939	+
Chr12	18357059	T	T	C	+
Chr12	18373192	T	T	C	+	Chr12	18373192	A	G	marker82572	-
Chr12	18422234	C	C	A	+
Chr12	18501776	C	C	T	+
Chr12	18503757	T	T	A	+
Chr12	18513016	A	A	G	+
Chr12	18580108	C	C	T	+	Chr12	18580108	G	A	marker45144	-
Chr12	18587423	C	C	T	+
Chr12	18592208	G	G	A	+	Chr12	18592208	G	A	marker104005	+
Chr12	18596242	G	G	C	+
Chr12	18665654	A	A	C	+
Chr12	18699207	G	G	A	+	Chr12	18699207	G	A	marker105557	+
Chr12	18702385	A	A	G	+	Chr12	18702385	A	G	marker71663	+
Chr12	18768449	G	G	T	+
Chr12	18822383	G	G	A	+
Chr12	18866402	C	C	T	+
Chr12	18955219	G	G	T	+
Chr12	19105385	T	T	C	+	Chr12	19105385	T	C	marker52606	+
Chr12	19146840	A	A	T	+
Chr12	19424989	A	A	G	+
Chr12	19430419	C	C	T	+	Chr12	19430419	C	T	marker66806	+
Chr12	19439972	C	C	T	+	Chr12	19439972	G	A	marker61620	-
Chr12	19485603	G	G	A	+
Chr12	20079999	T	T	G	+	Chr12	20079999	A	C	marker41813	-
Chr12	20854609	G	G	T	+
Chr12	20865171	T	T	C	+	Chr12	20865171	A	G	marker99445	-
Chr12	20877637	C	C	T	+
Chr12	20885058	G	G	T	+	Chr12	20885058	G	T	marker23911	+
Chr12	20885234	C	C	G	+	Chr12	20885234	G	C	marker21417	-
Chr12	21015743	G	G	T	+	Chr12	21015743	C	A	marker81648	-
Chr12	21083460	T	T	C	+	Chr12	21083460	A	G	marker62719	-
Chr12	21100600	G	G	A	+
Chr12	21576330	C	C	A	+	Chr12	21576330	C	A	marker92830	+
Chr12	21578774	C	C	T	+	Chr12	21578774	C	T	marker84895	+
Chr12	21640730	G	G	A	+
Chr12	21699496	C	C	T	+
Chr12	21721493	T	T	C	+	Chr12	21721493	A	G	marker20411	-
Chr12	21767110	C	C	T	+	Chr12	21767110	C	T	marker4498	+
Chr12	21844726	G	G	T	+	Chr12	21844726	C	A	marker21548	-
Chr12	21919714	C	C	T	+
Chr12	22098403	G	G	A	+
Chr12	22116148	C	C	G	+	Chr12	22116148	G	C	marker3680	-
Chr12	22129878	T	T	C	+	Chr12	22129878	T	C	marker11028	+
Chr12	22168091	A	A	G	+	Chr12	22168091	A	G	marker108650	+
Chr12	22189437	A	A	T	+	Chr12	22189437	A	T	marker73911	+
Chr12	22193581	C	C	T	+	Chr12	22193581	G	A	marker87814	-
Chr12	22199384	T	T	C	+
Chr12	22344042	G	G	A	+	Chr12	22344042	G	A	marker89208	+
Chr12	22415145	G	G	A	+	Chr12	22415145	C	T	marker9702	-
Chr12	22757212	G	G	C	+	Chr12	22757212	C	G	marker71904	-
Chr12	23091608	T	T	A	+
Chr12	23125143	T	T	G	+	Chr12	23125143	T	G	marker10528	+
Chr12	23128394	T	T	A	+
Chr12	23130442	T	T	C	+
Chr12	23151494	A	C	A	+
Chr12	23381980	C	C	T	+	Chr12	23381980	C	T	marker10656	+
Chr12	23388596	G	G	A	+
Chr12	23571760	T	T	A	+	Chr12	23571760	T	A	marker26648	+
Chr12	23647781	A	A	T	+
Chr12	24027729	A	A	G	+
Chr12	24044391	G	G	A	+
Chr12	24052968	C	C	T	+
Chr12	24057567	A	A	T	+
Chr12	24088062	G	G	C	+	Chr12	24088062	G	C	marker16311	+
Chr12	24161348	C	C	T	+	Chr12	24161348	G	A	marker78076	-
Chr12	24165788	C	C	T	+
Chr12	24214258	A	A	G	+	Chr12	24214258	T	C	marker22383	-
Chr12	24602040	T	T	C	+	Chr12	24602040	A	G	marker48895	-
Chr12	24991881	T	T	C	+	Chr12	24991881	T	C	marker31930	+
Chr12	25149179	T	T	G	+
Chr12	25491061	T	T	C	+	Chr12	25491061	A	G	marker60373	-
Chr12	25506324	C	C	G	+	Chr12	25506324	C	G	marker97296	+
Chr12	26474657	T	T	C	+	Chr12	26474657	T	C	marker96323	+	Chr12	26474657	T	C	marker79452	+
Chr12	27008625	A	A	G	+	Chr12	27008625	A	G	marker71181	+
Chr12	27028672	A	A	G	+	Chr12	27028672	A	G	marker59732	+
[truncated: 3,943 more rows]

## Sheet: markers had overlaps
marker ID	chromosome	snp position	genotype of reference	genotype of female	female tag	male tag	strand	marker ID	chromosome	snp position	genotype of reference	genotype of female	female tag	male tag	strand
marker90509	Chr1	29532464	A	G	CCTTCAACTCCGACTCCCACTCCAAGTACTGCG	CCTTCAACTCCGACTCCCACTCCAGGTACTGCG	-	marker100169	Chr1	29532464	A	G	ACGACTCCTTCAACTCCGACTCCCACTCCAAGT	ACGACTCCTTCAACTCCGACTCCCACTCCAGGT	-
marker52840	Chr1	40619808	G	A	TACCGCGGGAGTACGACAACTCCTCCTTCCCCT	TACCGCAGGAGTACGACAACTCCTCCTTCCCCT	-	marker7483	Chr1	40619808	G	A	CGCGGGAGTACGACAACTCCTCCTTCCCCTTGT	CGCAGGAGTACGACAACTCCTCCTTCCCCTTGT	-
marker97339	Chr10	1124336	G	A	GCGCGCGTGCCCACGCCGTCTCCGCCGGCGGCT	GCGCGCGTACCCACGCCGTCTCCGCCGGCGGCT	-	marker21684	Chr10	1124336	C	T	GACGGCGTGGGCACGCGCGCTCCGCAAGCTGCT	GACGGCGTGGGTACGCGCGCTCCGCAAGCTGCT	+
marker42763	Chr10	2902996	T	C	CTCTCTCTCGCAACCGCTCCTCCCCGTCTGTAG	CTCTCTCTCGCAACCGCTCCTCCCCGTCTGCAG	+	marker85674	Chr10	2902996	T	C	GTCTGTAGTCGCACATCCCCTCCTCCTTGTCAT	GTCTGCAGTCGCACATCCCCTCCTCCTTGTCAT	+
marker40505	Chr10	3601845	T	C	AAACCATCCCTAACCCCAACTCCGACCACTCCT	AAACCATCCCTAACCCCAACTCCGACCACCCCT	+	marker51162	Chr10	3601845	T	C	ACCCCAACTCCGACCACTCCTCCCCAGCGGGAG	ACCCCAACTCCGACCACCCCTCCCCAGCGGGAG	+
marker55779	Chr10	7227353	C	G	CACAACCCCTCCACACCCTCTCCTGTCGCCGCC	CACAACCGCTCCACACCCTCTCCTGTCGCCGCC	+	marker47623	Chr10	7227353	C	G	CGCCTCCTTCCCACAACCCCTCCACACCCTCTC	CGCCTCCTTCCCACAACCGCTCCACACCCTCTC	+
marker1676	Chr10	7805763	G	A	GTGAGCACGGGAACTCCCTCTCCACCCCCTACC	GTGAGCACGGAAACTCCCTCTCCACCCCCTACC	-	marker56226	Chr10	7805763	G	A	TCTTCGGTGAGCACGGGAACTCCCTCTCCACCC	TCTTCGGTGAGCACGGAAACTCCCTCTCCACCC	-
marker57871	Chr10	20125786	A	G	CCACCACGGACGACCTCGCCTCCGCCCTCGCCG	CCGCCACGGACGACCTCGCCTCCGCCCTCGCCG	-	marker86250	Chr10	20125786	A	G	CTGCGGGCATCCACACCTCCTCCCTCACCACCA	CTGCGGGCATCCACACCTCCTCCCTCACCGCCA	-
marker40246	Chr11	5012866	A	T	CGCCCTTGCTCCACCACTCCTCCTCCTGCAGCT	CGCCCTTGCTCCACCACTCCTCCTCCTGCTGCT	+	marker58998	Chr11	5012866	A	T	CCTTGCTCCACCACTCCTCCTCCTGCAGCTGCG	CCTTGCTCCACCACTCCTCCTCCTGCTGCTGCG	+
marker88337	Chr11	19350988	C	T	CACGGGCACACCACTGCTCCTCCCGCACGGGCC	CACGGGCACACCACTGCTCCTCCCGTACGGGCC	+	marker73250	Chr11	19350988	C	T	TCACACGGGCACACCACTGCTCCTCCCGCACGG	TCACACGGGCACACCACTGCTCCTCCCGTACGG	+
marker74340	Chr12	17786153	C	A	GCAGCAGCGACGACGTCTCCTCCTCGTGGCCTC	GCAGAAGCGACGACGTCTCCTCCTCGTGGCCTC	-	marker31874	Chr12	17786153	C	A	CCTGCAGCAGCGACGACGTCTCCTCCTCGTGGC	CCGGCAGAAGCGACGACGTCTCCTCCTCGTGGC	-
marker96323	Chr12	26474657	T	C	TACCAGTCCATGACTGAGTCTCCACATCTTCTC	TACCAGTCCATGACTGAGTCTCCACACCTTCTC	+	marker79452	Chr12	26474657	T	C	GACTGAGTCTCCACATCTTCTCCCTATCTCGCC	GACTGAGTCTCCACACCTTCTCCCTATCTCGCC	+
marker77932	Chr3	14830580	T	C	TTCGGCCACCGCACCTCCCCTCCTCCTTTTCTG	TTCGGCCACCGCACCTCCCCTCCTCCTTCTCTG	-	marker71209	Chr3	14830580	T	C	CCTTTTCTGGCCACCGCATCTCCCCTCATCCTC	CCTTCTCTGGCCACCGCATCTCCCCTCATCCTC	-
marker46466	Chr3	15450858	G	A	TTGGGAGCGTGCACCCCATCTCCCCCAACGCCT	TTAGGAGCGTGCACCCCATCTCCCCCAACGCCT	+	marker81751	Chr3	15450858	C	T	TGCACGCTCCCAACCGCCGCTCCTCCTTCCCGC	TGCACGCTCCTAACCGCCGCTCCTCCTTCCCGC	-
marker71884	Chr3	27082687	C	G	GTCTCTCCACCAACGACCTCTCCTCCTACTGCT	GCCTCTCCACGAACGACCTCTCCTCCTACTGCT	+	marker93116	Chr3	27082687	C	G	TCTCCACCAACGACCTCTCCTCCTACTGCTCCT	TCTCCACGAACGACCTCTCCTCCTACTGCTCCT	+
marker57026	Chr4	10582834	T	C	CTCCATCTCCCTACCGTACCTCCACCTCCTCAC	CTCCATCTCCCCACCGTACCTCCACCTCCTCAC	+	marker90262	Chr4	10582834	T	C	CCGTATCCATCTACTCCATCTCCCTACCGTACC	CCGTATCCATCTACTCCATCTCCCCACCGTACC	+
marker73625	Chr5	19390189	T	C	GTGCCCCTCACCACTCCCCCTCCCTCCCAAAAC	GTGCCCCCCACCACTCCCCCTCCCTCCCAAAAC	-	marker105277	Chr5	19390189	A	G	GTGGTGAGGGGCACCACCACTCCCCCCGCCCTC	GTGGTGGGGGGCACCACCACTCCCCCCGCCCTC	+
marker12391	Chr6	5719939	A	C	TGGAGACAAGGTACCTGCACTCCGCCTCCGGTG	TGGAGACCAGGTACCTGCACTCCGCCTCCGGTG	+	marker2628	Chr6	5719939	A	C	CAAGGTACCTGCACTCCGCCTCCGGTGACGGCG	CCAGGTACCTGCACTCCGCCTCCGGTGACGGCG	+
marker93877	Chr7	17467777	C	T	TCCCCTCACCTCACCTCCTCTCCCTGGCCGCCG	TCCTCTCACCTCACCTCCTCTCCCTGGCCGCCG	-	marker81322	Chr7	17467777	C	T	TCCCCTCCCCGCACCTCACCTCCTCTCCCTGGC	TCCCCTCCTCTCACCTCACCTCCTCTCCCTGGC	-
marker18403	Chr7	18257598	G	A	TCTTGGGGGTGGACCACCTCTCCTCCCCCCTCT	TTTTGGGAGTGGACCACCTCTCCTCCCCCCTCT	-	marker9025	Chr7	18257598	G	A	TGGGGGTGGACCACCTCTCCTCCCCCCTCTGAT	TGGGAGTGGACCACCTCTCCTCCCCCCTCTGAT	-
marker39159	Chr7	20781098	A	G	GCGAAGGGAACAACGCCTCCTCCTCCTTGTCCC	GCGAGGGGAACAACGCCTCCTCCTCCTTGTCCC	+	marker1012	Chr7	20781098	A	G	CGCGCGAAGGGAACAACGCCTCCTCCTCCTTGT	CGCGCGAGGGGAACAACGCCTCCTCCTCCTTGT	+
marker11654	Chr7	22776606	C	T	ATTAACCCTACAACTCCTCCTCCCGTTCCCTCC	ATTAACCCTACAACTCCTCCTCCTGTTCCCTCC	-	marker68878	Chr7	22776606	C	T	TACATTAACCCTACAACTCCTCCTCCCGTTCCC	TACATTAACCCTACAACTCCTCCTCCTGTTCCC	-
marker99403	Chr7	29067339	T	C	ACCCTGACTCCCACTCTCTCTCCCTATCCCTTT	ACCCTGACTCCCACTCCCTCTCCCTATCCCTTT	+	marker1906	Chr7	29067339	T	C	GCGGTAACGTAAACCCTGACTCCCACTCTCTCT	GCGGTAACGTAAACCCTGACTCCCACTCCCTCT	+
marker67257	Chr8	46740	C	T	CACCACACTAGTACTCCTACTCCCCCCATTCTA	CACCACACTAGTACTCCTACTCCCTCCATTCTA	-	marker71618	Chr8	46740	C	T	TTCCTTCACCACACTAGTACTCCTACTCCCCCC	TTCCTTCACCACACTAGTACTCCTACTCCCTCC	-
marker3092	Chr8	8897344	T	C	GCCGTGACCATTACTCCGCCTCCATCCGCCGGT	GCCGCGACCATTACTCCGCCTCCATCCGCCGGT	+	marker108594	Chr8	8897344	T	C	TATGCAGCCGTGACCATTACTCCGCCTCCATCC	TATGCAGCCGCGACCATTACTCCGCCTCCATCC	+
marker98705	Chr8	20368039	C	T	ACCGCCGATCCTACTTGGCCTCCGCCACCACGG	ACCGCCGATCCTACTTGGCCTCCGCCACCATGG	+	marker5147	Chr8	20368039	C	T	TTGGCCTCCGCCACCACGGCTCCTCGGCTAGGG	TTGGCCTCCGCCACCATGGCTCCTCGGCTAGGG	+
marker66406	Chr9	1402371	G	A	CTAGGGTCAACGACAACTCCTCCAGCTGAGATG	CTAGGATCAACGACAACTCCTCCAGTTGAGATG	+	marker8248	Chr9	1402371	G	A	TTACTAGGGTCAACGACAACTCCTCCAGCTGAG	TTACTAGGATCAACGACAACTCCTCCAGTTGAG	+
marker66406	Chr9	1402371	G	A	CTAGGGTCAACGACAACTCCTCCAGCTGAGATG	CTAGGATCAACGACAACTCCTCCAGTTGAGATG	+	marker8248	Chr9	1402371	G	A	TTACTAGGGTCAACGACAACTCCTCCAGCTGAG	TTACTAGGATCAACGACAACTCCTCCAGTTGAG	+
marker60325	Chr10	11404753	T	C	ACTTTGTCTCCCACATCCTCTCCTCTCCCCCTG	ACTTCGTCTCCCACATCCTCTCCTCTCCCCCTG	+	marker41981	Chr10	11404753	T	C	CCAGAAGCCAACACTTTGTCTCCCACATCCTCT	CCAGAAGCCAACACTTCGTCTCCCACATCCTCT	+
marker64527	Chr1	29369232	A	G	GCAACATCGAGCACGCGAGCTCCTCAGCATACG	GCAACATCGAGCACGCGAGCTCCTCAGCGTACG	+	marker66040	Chr1	29369232	A	G	GCTCCTCAGCATACGACGGCTCCCGACTTTCGG	GCTCCTCAGCGTACGACGGCTCCCGACTTTCGG	+
marker93955	Chr1	5546939	C	A	GCCGTCCCCTTCACTACCCCTCCTCCCGCCGCT	GCCGTCCCCTTCACTACACCTCCTCCCGCCGCT	+	marker7495	Chr1	5546939	C	A	GTCCCCTTCACTACCCCTCCTCCCGCCGCTTCA	GTCCCCTTCACTACACCTCCTCCCGCCGCTTCA	+
marker16550	Chr12	12861945	G	T	CATGTTAGCACCACATAGGCTCCCGGAGGGGTT	CATGTTAGCACCACATAGGCTCCCGGAGTGGTT	+	marker5363	Chr12	12861945	C	A	TCCCAAATTGCCACAACCCCTCCGGGAGCCTAT	TCCCAAATTGCCACAACCACTCCGGGAGCCTAT	-
marker71215	Chr7	20595487	A	G	GTTGCCCACCACACCTCCCCTCCCACCGGATGT	GTTGCCCACCACACCTCCCCTCCCGCCGGATGT	+	marker48976	Chr7	20595487	A	G	CAGTAGTTGCCCACCACACCTCCCCTCCCACCG	CAGTAGTTGCCCACCACACCTCCCCTCCCGCCG	+
