# Supplementary material for: An improved 2b-RAD approach (I2b-RAD) offering genotyping tested by a rice (Oryza sativa L.) F2 population
Source: BMC Genomics. 2014 Nov 5;15(1):956. doi: 10.1186/1471-2164-15-956 (PMC4236440; doi:10.1186/1471-2164-15-956)
Supplement: Supplementary file 7 — Additional file 7: The genetic maps information. (XLSX 2 MB) [file 12864_2013_6659_MOESM7_ESM.xlsx]

## Sheet: file7
Group code	LOD value	marker number	marker ID	genetic distance(cM)	Stand|Chromosome|Position(tag start position)	order test	female tag	male tag	SNP Position|Type	1	2	3	4	5	6	7	8	9	10	11	12	13	14	15	16	17	18	19	20	21	22	23	24	25	26	27	28	29	30	31	32	33	34	35	36	37	38	39	40
1	5	190	marker76698	0	+ Chr8 48737		TGTGAAGATTCGACACTTTCTCCTAAGTGTGTT	TGTGAAGATTCAACACTTTCTCCTAAGTGTGTT	12|G/A	h	-	b	-	h	-	b	-	-	b	-	h	b	h	-	a	a	b	a	h	a	a	b	a	b	a	h	h	-	b	h	b	h	a	-	a	b	b	h	b
			marker55760	3.701	- Chr8 495828		TATCCTTTTGAAACAGCTACTCCATCGTAACCT	TATCCTTTTGAAACAGCTACTCCATCCTAACCT	27|G/C	h	h	b	b	h	b	-	b	a	b	h	h	b	-	b	h	a	b	a	h	a	a	b	a	h	a	h	h	b	a	a	b	h	a	b	a	-	h	h	b
			marker11518	6.649	+ Chr8 282911		TGTCGCTCCTCAACTCCAACTCCAATCACATTA	TGTCGCTCCTCAACTCCAACTCCAATCGCATTA	28|A/G	b	h	b	b	h	b	b	b	b	b	h	h	b	h	b	h	a	b	a	h	a	-	b	a	-	a	a	h	b	b	a	b	h	a	b	a	b	h	-	b
			marker2584	9.055	- Chr8 221504		CCCCACTCCGGCACCGGCCCTCCCCCTTCTCCA	CCCCACTCCGGCACCGGCCCTCCCCCTCCTCCA	28|T/C	h	h	b	b	h	b	b	b	h	b	h	h	b	h	b	h	a	h	a	h	a	a	b	a	b	a	h	h	b	h	a	b	h	a	b	a	h	h	h	b
			marker66986	10.182	- Chr8 160700		ACTATACGATGGACCAGAGCTCCTGAGATTCTC	ACTATATGATGGACCAGAGCTCCTGAGATTCTC	7|C/T	h	h	b	b	h	b	b	b	h	b	h	h	b	a	b	h	a	b	a	h	a	a	b	a	b	a	h	h	b	h	a	b	h	a	b	a	b	h	h	b
			marker86240	11.539	+ Chr8 403982		GGCTTGAATTAAACTCCATCTCCACCTCTTCTG	GGCTTGAATCAAACTCCATCTCCACCTCTTCTG	10|T/C	h	h	b	b	h	b	b	b	h	b	h	h	b	h	b	h	h	b	a	h	a	a	b	h	h	a	h	h	b	h	a	b	h	a	b	a	h	h	h	b
			marker64486	16.09	+ Chr8 1192928		TCCCTATTATCCACGGCCTCTCCATCTCCACCT	TCCCTGTTATCCACGGCCTCTCCATCTCCACCT	6|A/G	h	h	b	b	h	b	h	b	h	h	a	h	h	a	b	a	a	b	a	h	a	a	b	a	h	a	h	h	b	h	a	b	h	a	b	a	h	h	h	b
			marker100264	17.967	+ Chr8 1193063		CTCACCGCCTACACCTAGTCTCCTCTGGGCGAA	CTCGCCGCCTACACCTAGTCTCCTCTGGGCGAA	4|A/G	h	h	b	b	b	b	b	b	h	h	a	b	b	a	b	a	a	b	a	-	a	a	b	a	h	a	h	h	b	h	a	b	a	a	h	a	h	a	h	b
			marker81365	20.648	- Chr8 1599880		ACACGATGGTTGACGACTCCTCCCTCGAGCTCA	ACACGACGGTTGACGACTCCTCCCTCGAGCTCA	7|T/C	h	h	b	h	h	h	h	b	h	h	a	b	b	a	b	a	a	b	a	h	a	a	b	a	h	a	a	h	b	h	a	h	h	a	b	a	h	h	h	b
			marker48166	22.645	+ Chr8 1857158		AGTTTCGTCACCACTCTCTCTCCAATCCAGTGC	AGTTTCGTCATCACTCTCTCTCCAATCCAGTGC	11|C/T	h	h	b	b	h	b	b	b	h	h	a	b	h	a	b	a	a	b	a	h	h	a	b	a	h	a	h	h	b	h	a	h	h	a	b	a	h	h	h	b
			marker2632	29.944	+ Chr8 3057573		CTACAACCATTCACACCCCCTCCCGCCTGGTTG	CTACAACCATTCACACCCCCTCCCCCCTGGTTG	25|G/C	h	h	b	b	h	b	h	b	h	h	a	b	b	a	b	a	a	b	a	a	h	a	b	a	h	a	a	h	b	h	b	a	a	a	h	a	h	b	h	h
			marker47253	31.751	+ Chr8 3084075		GCGCATTCCTAAACCACTCCTCCGCCGCGCTCA	GCGCATTCCTAAACCACTCCTCCGCTGCGCTCA	26|C/T	h	h	b	b	h	b	b	b	h	h	a	h	b	h	b	a	a	b	h	a	h	a	b	a	h	a	a	h	b	h	b	a	a	a	h	a	h	b	h	h
			marker91999	35.633	+ Chr8 3666495		GCAAACGCAAATACAACTTCTCCGCTACGTTTA	GCAAACGCAAATACAACTTCTCCGCTATGTTTA	28|C/T	a	a	b	b	-	b	b	b	h	h	a	b	b	h	b	h	a	b	a	a	h	a	h	a	h	h	a	h	b	a	b	a	a	a	h	a	h	b	h	h
			marker5138	37.891	- Chr8 3732308		CGACAGGTACAAACAACTACTCCATCTATCTCA	CGACAGGTACAAACAACTACTCCCTCTATCTCA	24|A/C	h	-	h	b	h	b	h	b	a	h	a	b	b	h	b	h	a	b	a	a	h	a	h	a	h	h	a	h	b	h	b	a	a	a	h	a	b	b	b	-
			marker104870	39.875	+ Chr8 3675381		TGTATCAAGTCCACAGCATCTCCTTTTGCCTGT	TGTATCTAGTCCACAGCATCTCCTTTTGCCTGT	7|A/T	h	h	b	b	h	b	b	b	a	h	a	b	b	h	b	-	a	b	a	a	h	a	h	a	h	h	a	h	b	a	b	a	a	a	h	a	h	b	h	h
			marker87407	41.609	- Chr8 3471197		TGGCAGTGTAACACCTTGCCTCCAAAATCTATG	TGGCAGTGTAACACCTTGCCTCCAAATTCTATG	27|A/T	h	h	b	b	h	b	h	b	h	h	a	h	b	a	b	h	a	h	a	a	h	h	h	a	h	h	a	h	b	h	h	a	a	a	h	a	h	b	h	h
			marker48959	54.383	- Chr8 5598555		CACAATAGACAAACAGATCCTCCTCAACCATTC	CACAATAGACAAACAGATCCTCCTCAAGCATTC	28|C/G	h	h	b	b	h	b	h	b	h	a	a	b	b	h	b	h	h	b	a	a	b	a	h	a	-	h	a	a	h	h	h	a	h	h	h	a	h	a	a	b
			marker68393	59.617	+ Chr8 5976284		CCGTCGCCATCCACCGTGCCTCCGCTCTGACCA	CCGTCGCCATCCACCATGCCTCCGCTCTGACCA	16|G/A	h	h	b	b	h	b	h	b	h	a	h	b	b	h	b	h	a	h	h	a	b	h	h	a	h	h	h	a	h	h	h	a	h	h	h	a	h	h	a	h
			marker21006	63.517	- Chr8 7670030		CACCCCGGAGACACATTGCCTCCAAAACTGGTA	CACCCCAGAGACACATTGCCTCCAAAACTGGTA	7|G/A	h	h	b	b	h	h	h	b	h	a	h	b	h	h	b	h	a	h	a	a	b	h	h	a	h	h	h	a	h	h	h	a	h	h	h	a	h	h	a	h
			marker99302	63.877	+ Chr8 7318672		CGGCTATAGACGACCTCGGCTCCGTCGACGGCG	CGGCTATAGACGACCTCGGCTCCGTCGGCGGCG	28|A/G	h	h	b	b	h	h	h	b	h	a	h	h	b	h	b	h	a	b	a	h	b	h	h	h	h	h	h	a	h	h	h	a	h	h	h	a	h	h	h	h
			marker18570	66.734	+ Chr8 8726251		GTTGACACCAACACCGATGCTCCTTCAGCTGGC	GTTGACACCAACACCGATGCTCCTTCAGCTAGC	31|G/A	a	a	b	h	h	h	-	h	h	a	h	b	b	h	b	h	a	h	a	a	b	h	a	h	h	-	h	a	h	h	h	a	h	h	h	a	h	h	a	h
			marker108594	68.1	+ Chr8 8897333		TATGCAGCCGTGACCATTACTCCGCCTCCATCC	TATGCAGCCGCGACCATTACTCCGCCTCCATCC	11|T/C	a	h	h	h	h	h	h	h	h	a	h	b	b	h	b	h	a	h	a	a	b	h	h	h	h	h	h	a	h	a	h	a	h	h	h	h	b	h	a	h
			marker53466	68.659	+ Chr8 17550542	order error	TGCCAGAAAAGCACTGATACTCCTTTCTTTAGA	TGCCTGAAAAGCACTGATACTCCTTTCTTTAGA	5|A/T	h	h	b	b	h	h	h	h	a	a	h	h	b	a	b	h	h	b	a	h	b	b	h	h	a	h	b	h	h	h	b	a	a	b	h	a	h	h	h	a
			marker60114	68.8	+ Chr8 8675915		ATCGTGTGATTAACCGTGTCTCCAGCTATGTTG	ATCGTGTGATTAACTGTGTCTCCAGCTATGTTG	15|C/T	a	h	b	h	h	h	h	h	h	a	h	b	b	h	b	h	a	b	a	h	b	h	h	h	h	h	h	a	h	h	-	a	h	h	h	a	h	h	a	b
			marker44849	69.796	- Chr8 17687814	order error	CCGTGCGTTGCAACACAGTCTCCTCCACCAAAT	CCGTGCGTTGCAACGCAGTCTCCTCCACCAAAT	15|A/G	h	h	b	h	a	h	h	h	h	a	h	h	b	a	-	h	a	h	a	a	b	b	h	h	a	h	h	h	h	h	b	a	a	b	a	a	h	-	h	a
			marker3092	69.938	+ Chr8 8897339		GCCGTGACCATTACTCCGCCTCCATCCGCCGGT	GCCGCGACCATTACTCCGCCTCCATCCGCCGGT	5|T/C	a	h	b	h	h	h	a	h	h	a	h	b	b	h	b	h	a	h	h	a	b	h	h	h	h	h	h	a	h	h	h	a	h	h	h	a	h	h	a	h
			marker2438	70.065	- Chr8 8795847		ATGAGGCTGGCCACACCTTCTCCAGTGGGAGTT	ATGAGGCTGGCCACACCTTCTCCAGCGGGAGTT	26|T/C	a	h	h	h	h	h	h	h	h	h	h	b	b	h	b	h	a	b	a	h	b	h	h	h	h	h	h	a	h	h	h	a	h	h	h	a	h	h	a	h
			marker105762	70.268	- Chr8 8661165		AGAGAGATGATAACGACGGCTCCGTGTCACTCC	AGAGAGATGATCACGACGGCTCCGTGTCACTCC	12|A/C	a	h	b	h	h	h	h	h	h	a	h	b	b	h	b	h	a	h	h	h	b	h	h	h	h	h	h	a	h	h	h	a	h	h	h	a	h	h	a	h
			marker28256	70.429	- Chr8 9242200		ATCTAGCGACACACACGTACTCCCTCCGTCCAA	ATCTAGCGACACACACGTACTCCCTCTGTCCAA	27|C/T	h	h	b	h	h	h	h	h	a	h	h	h	b	h	b	h	a	h	a	h	b	h	h	h	h	h	h	a	h	h	h	a	h	b	h	a	h	h	a	a
			marker9913	70.536	+ Chr8 13709943	order error	CCTCTAGCTCGGACACCCGCTCCGCCATCGTGG	CCTCCAGCTCGGACACCCGCTCCGCCATCGTGG	5|T/C	h	a	b	h	b	a	b	a	h	a	h	h	b	a	-	h	a	b	a	a	b	h	h	h	h	h	h	a	h	h	h	a	b	h	h	a	h	h	-	a
			marker16886	70.808	+ Chr8 17904462	order error	TCCAGGCCGCCGACGCCGCCTCCTTCGCAGCCG	TCCAGGCCGCCGACGCCGCCTCCTTCGCCGCCG	29|A/C	b	h	h	h	h	h	h	h	h	a	h	h	b	a	b	h	a	h	a	a	b	b	h	h	a	h	b	h	h	h	b	a	a	b	h	a	h	h	h	a
			marker21287	71.211	+ Chr8 8900601		TCTCTCATCCCGACAAATTCTCCTGGTACCCTT	TCTCTCATCCCGACAAATTCTCCCGGTACCCTT	24|T/C	a	h	b	h	h	h	h	h	h	a	h	h	b	h	b	h	h	b	a	a	b	h	h	h	h	h	h	a	h	h	h	a	h	h	h	h	h	h	a	h
			marker89120	71.46	+ Chr8 15291335	order error	AGATTGAACCCCACTCTCTCTCCAATGATGGTA	AGATTAAACCCCACTCTCTCTCCAATGATGGTA	6|G/A	-	h	b	h	h	-	-	h	-	a	h	h	b	-	-	-	a	b	a	h	b	h	h	h	b	a	h	a	h	a	h	a	h	h	h	a	h	b	h	a
			marker52444	71.63	- Chr8 10569802		CGAACAAGGACGACACTGGCTCCTCCGTGTTGG	CGAACAAGGACGACACTGGCTCCTCCATGTTGG	27|G/A	h	h	b	h	h	h	h	b	h	a	h	h	h	h	b	h	a	b	a	a	b	h	h	h	h	-	h	a	b	h	h	a	h	h	h	a	h	h	a	-
			marker95600	71.75	- Chr8 9390863		TTGGAGCGATCAACTTCCCCTCCTCCACGTGGT	TTGGAGCGATCAACCTCCCCTCCTCCACGTGGT	15|T/C	h	h	b	h	h	h	h	h	h	a	h	h	b	h	b	h	a	-	a	h	b	h	h	h	h	h	h	a	h	h	h	a	h	h	h	a	h	h	a	a
			marker39224	71.978	+ Chr8 15604034	order error	TAAGTGATTCAAACCTGTCCTCCCATTTCGGCT	TGAGTGATTCAAACCTGTCCTCCCATTTCGGCT	2|A/G	h	h	b	h	h	h	h	h	h	a	h	h	h	a	b	h	a	b	a	h	b	h	h	h	h	h	h	a	h	h	b	a	a	h	h	a	h	h	h	a
			marker15108	72.117	- Chr8 16056087	order error	GAACCACCGTGTACGTTCCCTCCTACTTTGGCG	GAACCACCGTGTACGTTCCCTCCCACTTTGGCG	24|T/C	h	h	b	h	h	h	h	h	h	h	h	-	-	a	b	h	a	h	a	a	b	h	h	h	h	h	h	a	h	h	b	a	h	h	h	a	h	h	h	a
			marker69697	72.481	+ Chr8 16160760	order error	CTAGCGTCTACCACCACCACTCCCCCTCCTTGT	CTAGCATCTACCACCACCACTCCCCCTCCTTGT	6|G/A	h	b	b	h	h	h	h	h	-	a	h	h	b	a	b	h	h	b	a	a	b	h	h	h	a	h	b	a	h	h	b	a	h	h	h	a	h	h	-	a
			marker74469	72.659	+ Chr8 9378940		CTTCCTCTCCTCACCTCTTCTCCGACCACACGG	CTTCCTCTCCTCACCTCTTCTCCGACCGCACGG	28|A/G	h	h	b	h	h	h	h	h	h	a	h	h	b	h	b	h	a	h	a	h	b	h	h	h	h	h	h	a	h	h	h	a	h	h	h	a	h	h	a	a
			marker67675	72.802	+ Chr8 11982839		TGAGAAACCCTAACTGCCACTCCCCTCCCCCGA	TGAGAAACCCTAACTGCCACTCCCCTCCCTCGA	30|C/T	h	h	b	h	h	h	h	h	-	a	h	h	b	a	b	h	a	b	a	a	b	h	h	h	h	h	h	a	h	h	h	a	h	h	h	a	h	h	h	a
			marker66029	72.945	- Chr8 10336051		TCTAAGCTTCTCACAAAATCTCCACCACCCCCA	TCTAAGCTTCTAACAAAATCTCCACCACCCCCA	12|C/A	h	h	b	h	h	h	h	h	h	a	h	h	b	h	b	h	a	b	a	h	b	h	h	h	h	h	h	a	h	h	h	a	h	h	h	a	h	h	a	a
			marker111507	73.091	- Chr8 16202419	order error	CCTATAATCGATACACATCCTCCACCCAGTTAC	CCTATAATCGATACACATCCTCCACCCGGTTAC	28|A/G	h	b	b	h	h	h	a	h	h	a	h	h	b	-	b	b	a	-	a	a	b	h	h	h	a	h	h	a	h	a	b	a	h	h	h	a	h	h	h	-
			marker20886	73.235	+ Chr8 13510814	order error	TGAGAGTACATGACAGTTCCTCCGCAACAAACA	TGAGAGTACATGACAGTCCCTCCGCAACAAACA	18|T/C	b	h	b	h	h	h	h	h	-	a	h	h	b	a	b	h	a	h	a	a	b	a	h	h	h	h	-	a	h	h	h	a	h	h	h	a	h	b	h	a
			marker109854	73.361	- Chr8 9960590		CCAGGATTATAAACCACTTCTCCACCTGTGTCA	CCAGGACTATAAACCACTTCTCCACCTGTGTCA	7|T/C	h	h	b	h	h	b	h	h	h	a	h	h	b	h	b	h	a	b	a	h	b	h	h	h	h	h	h	a	h	h	h	a	h	h	h	a	h	h	a	-
			marker2248	73.612	- Chr8 10556292		GGTATGATGCTGACACTGGCTCCAAGATCGTGC	GGCATGATGCTGACACTGGCTCCAAGATCGTGC	3|T/C	b	h	b	h	b	h	h	h	a	a	h	h	b	h	b	h	a	b	a	h	b	h	h	b	h	h	h	a	h	b	h	a	h	h	h	a	h	h	a	a
			marker33495	73.733	- Chr8 15170823	order error	TAGTCACCAAGGACTTGATCTCCAATGGAAAAA	TAGTCACCAAGGACTTGATCTCCGATGGAAAAA	24|A/G	h	h	b	b	h	b	h	h	h	a	h	h	b	a	b	h	a	b	a	a	b	h	h	h	h	h	h	h	h	h	h	a	h	h	h	a	h	h	h	a
			marker7257	73.825	+ Chr8 9292820		CCGCAGTCGCTGACCTCGGCTCCTTGCCCGCCG	CCGCAGTCGCCGACCTCGGCTCCTTGCCCGCCG	11|T/C	h	h	b	h	h	h	h	h	h	a	h	h	b	h	b	h	h	h	a	h	b	h	h	h	h	h	h	a	h	h	h	a	h	h	h	a	h	h	h	a
			marker42909	74.048	+ Chr8 16210863	order error	TCCTCGACCTGAACACGTTCTCCCCTGACAATG	TCCTTGACCTGAACACGTTCTCCCCTGACAATG	5|C/T	h	h	b	h	h	h	h	h	h	a	h	h	b	a	b	h	a	h	a	a	b	h	h	h	a	h	h	a	h	h	b	a	h	h	h	a	h	h	h	a
			marker37022	74.143	- Chr8 10600583		AGAGCGAGCTTGACCTTATCTCCTCGATCGCAT	AGAGCGAGCTTGACCTTATCTCCTCTATCGCAT	26|G/T	a	h	b	h	h	h	h	h	-	a	h	h	b	h	b	h	a	h	a	a	b	h	h	h	h	h	h	a	h	h	h	a	h	h	a	a	h	h	h	a
			marker60311	74.281	+ Chr8 10096958		CCCAATACGCTAACCAACGCTCCAGCACAGAAG	CCCCATACGCTAACCAACGCTCCAGCACAGAAG	4|A/C	h	h	h	h	h	h	h	h	h	a	h	h	b	h	b	h	a	h	a	h	b	h	h	h	h	h	h	a	h	h	h	a	h	h	h	a	h	h	a	a
			marker10002	74.389	+ Chr8 10464870		CTCGGTGGAGCCACGGGAGCTCCCTCAACCACG	CTCGGTGGAGCCACGGGAGCTCCCTCAACAACG	30|C/A	h	h	b	h	h	h	h	h	h	h	h	h	b	h	b	h	a	h	a	a	h	h	h	h	h	h	h	a	h	h	b	a	h	h	h	a	h	h	a	a
			marker111157	74.51	- Chr8 13703215	order error	CAGGGCCGACCGACGGGCCCTCCTCCTCGCAGA	CAAGGCCGACCGACGGGCCCTCCTCCTCGCAGA	3|G/A	h	h	b	h	h	b	-	h	b	a	h	h	b	a	b	h	a	h	a	h	b	h	h	h	h	h	h	a	h	h	h	a	a	h	h	a	h	h	h	-
			marker63936	74.621	+ Chr8 15313616	order error	CATTCCTCCCCAACCTCATCTCCTCCATCCTCC	CATTCCTCCTCAACCTCATCTCCTCCATCCTCC	10|C/T	-	h	b	h	h	h	h	b	h	a	h	h	b	a	b	h	a	b	a	a	b	h	h	h	h	h	h	a	h	h	h	a	h	h	h	a	h	h	h	a
			marker78036	74.803	- Chr8 15310931	order error	TCACGCACTATTACCTGCTCTCCATGGTCTTCA	TCACGCACTATTACCTGCTCTCCTTGGTCTTCA	24|A/T	h	h	b	h	h	h	h	h	h	a	h	h	b	a	b	h	a	b	h	a	b	h	h	h	h	h	h	a	h	h	h	a	h	h	h	a	h	h	h	a
			marker38171	74.988	+ Chr8 10293471		TTACCCACAACCACCCAGCCTCCTACTCCCAAG	TTACCCACAACCACCTAGCCTCCTACTCCCAAG	16|C/T	h	h	b	h	h	h	h	h	h	a	h	h	b	h	b	h	a	b	a	a	b	h	h	h	h	h	h	a	h	h	h	a	h	h	h	a	h	h	a	a
			marker110723	75.074	+ Chr8 10093438		GGCACCATCGCTACTGCCTCTCCTTTAAGTCAG	GGCACCATCGCTACTGCCTCTCCTCTAAGTCAG	25|T/C	h	h	b	h	h	h	h	h	h	a	h	h	b	h	b	h	a	h	a	a	b	h	h	h	h	h	h	a	h	h	h	a	h	h	h	a	h	h	-	a
			marker88548	75.204	- Chr8 10492500		CCCGCCGGCCTCACCTCTTCTCCAAGAGCTCCT	CCTGCCGGCCTCACCTCTTCTCCAAGAGCTCCT	3|C/T	h	h	b	h	h	h	h	h	-	a	h	h	b	h	b	h	a	h	a	a	b	h	h	h	h	h	h	a	h	h	h	a	h	h	h	a	h	h	a	a
			marker65677	75.324	- Chr8 9334476		AATCCGTGGGCAACTTATTCTCCCCCGAATTTA	AATCCGTGGGCGACTTATTCTCCCCCGAATTTA	12|A/G	h	h	b	h	h	h	h	h	h	a	h	h	b	h	b	h	a	h	a	a	b	h	-	h	h	h	h	a	h	h	h	a	h	h	h	a	h	h	a	a
			marker26502	75.413	+ Chr8 15390622	order error	ATGCGCCGCTGCACTTCTTCTCCCCCACCGGTT	ATGCGCCGCTGCACTTCTTCTCCCCCATCGGTT	28|C/T	h	h	b	h	h	h	h	h	h	a	h	h	b	a	b	h	h	h	a	a	b	h	h	h	h	h	h	h	h	h	h	a	h	h	h	a	h	h	h	a
			marker83140	75.491	+ Chr8 12350844	order error	GCAGCGCCACCAACAACACCTCCCAGGTTGCCA	GCAGTGCCACCAACAACACCTCCCAGGTTGCCA	5|C/T	h	h	b	h	h	h	h	h	h	a	h	h	b	a	b	h	a	h	a	a	b	h	h	h	h	h	h	a	h	h	h	a	h	b	h	a	h	h	h	a
			marker76881	75.652	- Chr8 13484930	order error	CGAGCCGCCGCCACCGCTCCTCCTCGTCGATGA	CGAGCTGCCGCCACCGCTCCTCCTCGTCGATGA	6|C/T	h	h	b	h	h	h	h	h	h	a	h	h	b	a	b	h	a	h	a	a	b	h	h	h	h	h	h	a	h	h	h	a	h	h	h	a	h	h	h	a
			marker12398	75.739	- Chr8 9971175		CTGCACCGCTCGACCGCCGCTCCACCGCTCCGC	CTCCACCGCTCGACCGCCGCTCCACCGCTCCGC	3|G/C	h	h	b	h	h	h	h	h	h	h	h	h	b	h	b	h	a	b	a	a	b	h	h	h	h	h	h	a	h	h	h	a	h	h	h	a	h	h	a	a
			marker8945	75.818	+ Chr8 12650024	order error	CACTTTTCGGACACAGCTCCTCCATTCGCACCT	CACTTTTCGGACACAGCTCCTCCATTCGCGCCT	30|A/G	h	h	b	h	h	h	h	h	h	a	h	h	b	a	b	a	a	h	a	a	b	h	h	h	h	h	h	a	h	h	h	a	h	h	h	a	h	h	h	a
			marker20268	75.97	+ Chr8 10393553		AAATTGGTGTCAACAGATCCTCCCTCGAGCTGC	AAATTGGTGTCAACAGATGCTCCCTCGAGCTGC	19|C/G	h	h	b	h	h	h	h	h	h	a	h	h	b	h	b	h	a	b	a	a	h	h	h	h	h	h	h	a	h	h	h	a	h	h	h	a	h	h	a	a
			marker110229	76.09	+ Chr8 10586200		CTCGCCGAACACACCTAGCCTCCATCTGCGCCA	CTCGCCGAACACACCCAGCCTCCATCTGCGCCA	16|T/C	h	h	b	h	h	h	h	h	h	a	h	h	b	h	b	h	a	h	a	a	b	h	h	h	h	h	h	a	h	-	h	a	h	h	h	a	h	h	h	a
			marker68402	76.193	+ Chr8 10220020		GCTTACCGGCTAACGAGAACTCCAGACTTAGAT	GCTTACCGGCTAACGAGAACTCCAGACTGAGAT	29|T/G	h	h	b	h	h	b	h	h	h	a	h	h	b	-	b	h	a	b	a	a	b	h	h	h	h	h	h	a	h	h	h	a	h	h	h	a	h	h	a	a
			marker79726	76.334	- Chr8 10171121		GTGCCTAGCCAGACGTTTTCTCCTCCAATTCCC	GTGCCAAGCCAGACGTTTTCTCCTCCAATTCCC	6|T/A	h	h	b	h	h	h	h	h	h	a	h	h	b	h	b	h	a	h	a	h	b	h	h	h	h	h	h	a	h	h	h	a	h	h	h	a	h	h	a	h
			marker6346	76.409	+ Chr8 10239877		GCTATAAGCCAAACGCCTTCTCCTTCGCAACTT	GCTATAAGCCAAACATCTTCTCCTTCGCAACTT	15|G/A,16|C/T	h	h	b	h	h	h	h	h	h	a	h	h	b	h	b	h	a	b	a	a	b	h	h	h	h	h	h	a	h	h	h	a	h	h	h	a	h	h	a	a
			marker67601	76.48	+ Chr8 10365664		CCATGTCGCTCCACCTCGCCTCCTCCAAGCCAC	CCATGTCGCTCCACCTCGCCTCCTCCAGGCCAC	28|A/G	h	h	b	h	h	b	h	h	h	a	h	h	b	b	b	h	a	h	a	a	b	h	h	h	h	h	h	a	h	h	h	a	h	h	h	a	h	h	a	a
			marker44361	76.614	- Chr8 15040708	order error	CCAACCTTCGCCACAACGGCTCCCTCAACGCAT	CCAACCTTCACCACAACGGCTCCCTCAACGCAT	10|G/A	h	h	b	h	h	h	h	h	h	a	h	h	b	a	b	h	a	b	a	a	b	h	h	h	h	h	h	a	h	h	h	a	h	h	h	a	h	h	h	a
			marker102009	76.676	- Chr8 15393798	order error	CGTCAAACGAGAACAGGCCCTCCATACTCTCTG	CGTCAAATGAGAACAGGCCCTCCATACTCTCTG	8|C/T	h	h	b	h	h	h	h	h	h	a	h	h	b	a	b	h	a	b	a	h	b	h	h	h	h	h	h	a	h	h	h	a	h	h	h	a	h	h	h	a
			marker72012	76.815	- Chr8 15487435	order error	AGAATCACGCCCACGATCCCTCCACCTCGAGTG	AGAATCGCGCCCACGATCCCTCCACCTCGAGTG	7|A/G	h	h	b	h	h	h	h	h	h	a	h	h	h	a	h	h	a	h	h	h	b	h	h	h	h	h	h	a	h	h	h	h	h	h	h	a	h	h	h	a
			marker86482	76.903	+ Chr8 15992677	order error	CAGATGGTACCGACAAGGTCTCCCGGCGACTTG	CAGATGGTATCGACAAGGTCTCCCGGCGACTTG	10|C/T	h	h	b	h	h	h	h	h	h	a	h	h	b	a	b	h	a	h	a	h	b	h	h	h	h	h	h	a	h	h	b	a	h	h	h	a	h	h	h	a
			marker80881	76.997	+ Chr8 11713898		TGGTGCTTAGCAACGGTGTCTCCGATTCCCATC	TGGTGCTCAGCAACGGTGTCTCCGATTCCCATC	8|T/C	h	h	b	h	h	h	h	h	h	a	h	h	b	h	b	h	a	h	a	a	b	h	h	h	h	h	h	a	h	h	h	a	h	h	h	a	h	h	h	a
			marker48634	77.088	+ Chr8 14367054	order error	TCATTGCCGCATACCGCCCCTCCGGCGACATCG	TCATTGCCACATACCGCCCCTCCGGCGACATCG	9|G/A	h	h	b	h	h	h	h	h	h	a	h	h	b	h	b	h	a	h	a	h	b	h	h	h	h	h	h	a	h	h	a	a	h	h	h	a	h	h	h	a
			marker93131	77.221	+ Chr8 11254636		CCGCCGCCGACCACTGCGCCTCCCTCCCGTCAG	CCGTCGCCGACCACTGCGCCTCCCTCCCGTCAG	4|C/T	h	h	b	h	h	h	h	h	h	a	h	h	b	a	b	h	a	h	a	h	b	h	h	h	h	h	h	a	h	h	h	a	h	h	h	a	h	h	h	a
			marker87422	77.233	+ Chr8 14941559	order error	ATAGGATCCATGACTCGGCCTCCAAGGTCCATA	ATAGGATCCATGACTCGGCCTCCAAGGTTCATA	29|C/T	h	h	b	h	h	h	h	h	h	a	h	h	b	h	b	h	h	h	a	h	b	b	h	h	h	h	h	h	h	h	h	a	h	h	h	a	h	h	h	a
			marker71437	77.271	+ Chr8 10612306		TCGGACCGTTCAACGTTAACTCCCCACCAACCC	TCGGACCGTTCAACGATAACTCCCCACCAACCC	16|T/A	h	h	b	h	h	h	h	h	h	a	h	h	b	h	h	h	a	h	a	a	b	h	h	h	h	h	h	a	h	h	h	a	h	b	h	a	h	h	h	a
			marker1223	77.313	- Chr8 10855779		CCTCGCCTGCTGACTTGAGCTCCCTACGGGGCC	CCTCGCCTGCTGACTTGAGCTCCCTCCGGGGCC	26|A/C	h	h	b	h	-	h	h	h	h	a	h	h	b	-	b	h	a	b	a	h	b	h	h	h	h	h	h	a	h	h	h	a	h	h	h	a	h	h	h	a
			marker4708	77.401	- Chr8 12042966		TCTCAGCTCGGCACGGCAACTCCAGGCAAGTTT	TCTCAGCTCGGCACGGCAACTCCAGGCAGGTTT	29|A/G	h	h	b	h	h	h	h	h	h	a	h	h	b	a	b	h	a	h	a	a	b	h	h	h	h	h	h	a	h	h	h	a	h	h	h	a	h	h	h	a
			marker23899	77.542	- Chr8 15687338	order error	GCGCTCTACTGCACACATGCTCCACAAGGGGTA	GCGCTCTACTACACACATGCTCCACAAGGGGTA	11|G/A	h	h	b	h	h	h	h	h	h	a	h	h	b	a	b	h	a	b	a	a	b	h	h	h	h	h	h	a	h	h	h	a	h	h	h	a	h	h	h	a
			marker39459	77.623	+ Chr8 13032398	order error	AGTTTTCCCAGCACTGCTGCTCCCCACTAATCT	AGTTTTCCCAGCACTGCTGCTCCCCGCTAATCT	26|A/G	h	h	h	h	h	h	h	h	h	a	h	h	b	a	b	h	a	b	a	h	b	h	h	h	h	h	h	a	h	h	h	a	h	h	h	a	h	h	h	a
			marker78460	77.694	+ Chr8 11717067		ACCCCGGCCTCCACCTCTCCTCCTCAAACCGCC	ACCCCAGCCTCCACCTCTCCTCCTCAAACCGCC	6|G/A	h	h	b	h	h	h	h	h	h	a	h	h	b	a	b	h	a	h	a	h	b	h	h	h	h	a	h	a	h	h	h	a	h	h	h	a	h	h	h	a
			marker61923	77.756	+ Chr8 16155243	order error	ATTAACCCGCGTACACCACCTCCCTCGTGCTGA	ATTAACCCGCGTACGCCACCTCCCTCGTGCTGA	15|A/G	h	h	b	h	h	h	h	h	h	a	h	h	b	a	b	h	a	h	a	a	b	h	h	h	a	h	h	a	h	h	b	a	h	h	h	a	h	h	h	a
			marker45073	77.898	- Chr8 14470927	order error	CCATCATCCACAACGTCGCCTCCCTCCCTAGTG	CCATCATCCACTACGTCGCCTCCCTCCCTAGTG	12|A/T	h	h	b	h	h	h	h	h	h	a	h	h	b	a	b	h	a	h	a	a	b	h	h	h	h	h	h	a	h	h	h	a	h	h	h	a	h	h	h	a
			marker47911	77.961	+ Chr8 12034628		CGTCGCCGCCGCACTGTGCCTCCACCACCGCTA	CGTCGCCGCCGCACTATGCCTCCACCACCGCTA	16|G/A	h	h	b	h	h	h	h	h	h	h	h	h	b	a	b	h	a	h	a	a	b	h	h	h	h	h	h	-	h	h	h	a	h	h	h	a	h	h	h	a
			marker21605	78.058	- Chr8 11781414		AGTATCACCATCACACACGCTCCACGACTTCAT	AGTATCACCATAACACACGCTCCACGACTTCAT	12|C/A	h	h	b	h	h	h	h	h	h	h	h	h	b	a	b	h	a	h	a	a	b	h	h	h	h	h	h	a	h	h	h	a	h	h	h	a	h	h	h	a
			marker52761	78.097	+ Chr8 11645880		AATGATGATAGTACCGACCCTCCCCCTCCCTCC	AATGATGATAGTACCGAACCTCCCCCTCCCTCC	18|C/A	h	h	b	h	a	h	h	h	h	a	h	h	b	a	b	h	a	h	a	a	b	h	h	h	h	h	h	h	h	h	h	a	h	h	h	a	h	h	h	a
			marker91969	78.154	- Chr8 12894155		GCTGTGACAACGACAGTTGCTCCGACACATCCC	GCTGTGACAACGACGGTTGCTCCGACACATCCC	15|A/G	h	h	b	h	h	b	a	h	h	a	h	h	b	a	b	h	a	b	a	a	b	h	h	h	h	h	h	a	h	h	h	a	h	h	h	a	h	h	h	a
			marker110391	78.199	- Chr8 11455783		CCGTCGCAGGCCACCAGATCTCCTCCCGCCTCG	CCGTCGCAGGCCACCGGATCTCCTCCCGCCTCG	16|A/G	h	h	b	h	h	h	h	h	h	a	h	h	b	a	b	h	a	h	a	a	b	h	h	h	h	h	h	a	h	h	h	a	h	h	h	a	h	h	h	a
			marker69877	78.339	+ Chr8 12427051		AGCGGTCCTCGCACCTCAACTCCTAGTGGTTGA	AGCGGTCCTCGCACCTCAACTCCTAGTGGTCGA	31|T/C	h	h	b	h	h	h	h	h	h	a	h	h	b	a	b	h	a	h	a	h	b	h	h	h	h	h	h	a	h	h	h	a	h	h	h	a	h	h	h	a
			marker46522	78.409	+ Chr8 10958706		CCTAATGCCCTCACACATTCTCCATTGCTTGTT	CCTAATGCCTTCACACATTCTCCATTGCTTGTT	10|C/T	a	h	b	h	h	h	h	h	h	a	h	h	b	a	b	h	a	h	a	a	b	h	h	h	h	h	h	a	h	h	h	a	h	h	h	a	h	h	h	a
			marker31394	78.52	- Chr8 11363885		ATCAAAAAAACGACATCCGCTCCACCACCTTCG	ATCAAAAAAACGACATCTGCTCCACCACCTTCG	18|C/T	h	h	b	h	h	h	h	h	h	a	h	h	h	a	b	h	a	h	a	a	b	h	h	h	h	h	h	a	h	h	h	a	h	h	h	a	h	h	h	a
			marker106729	78.601	- Chr8 15100284	order error	CGATGGCTTCACACGTCCTCTCCTCTCCCGTTC	CGATAGCTTCACACGTCCTCTCCTCTCCCGTTC	5|G/A	h	h	b	h	h	h	h	h	h	a	h	h	h	a	b	h	h	h	a	a	b	h	h	h	h	h	h	a	h	h	h	a	h	h	h	a	h	h	h	a
			marker70942	78.686	+ Chr8 10782327		ATCACCACCACCACCACCACTCCCCTCAACCTT	ACCACCACCACCACCACCACTCCCCTCAACCTT	2|T/C	h	h	b	h	h	h	h	h	h	a	h	h	b	a	b	h	a	h	a	a	b	h	h	h	h	h	h	a	h	h	h	a	h	h	h	a	h	h	h	a
			marker2759	78.742	+ Chr8 11530366		AAAAGTCCCCCCACCCCTCCTCCGCCCCTGCAG	AAAAGTTCCCCCACCCCTCCTCCGCCCCTGCAG	7|C/T	h	h	b	h	h	h	h	h	h	a	h	h	b	a	b	h	a	h	a	a	b	h	h	h	h	h	h	a	h	h	h	a	h	h	h	h	h	h	h	a
			marker38233	78.814	+ Chr8 10771999		CCTTATGACCTTACAACATCTCCAACAGCCTCC	CCTTAGGACCTTACAACATCTCCAACAGCCTCC	6|T/G	h	b	b	h	h	b	h	h	h	a	h	h	b	a	b	h	h	b	a	a	b	h	h	h	h	h	h	a	h	h	h	a	h	h	h	a	h	h	-	a
			marker71200	78.868	+ Chr8 11102605		AGCCGATCCTCCACGTGTGCTCCTCTCCCCACT	AGCCGATCCTCCACGTGTGCTCCCCTCCCCACT	24|T/C	h	h	b	h	h	h	h	h	h	a	h	h	b	a	b	h	a	b	h	a	b	h	h	h	h	h	h	a	h	h	h	a	h	h	h	a	h	h	h	a
			marker75104	78.926	- Chr8 12009402		TCAATCTTGGACACGATACCTCCGGCTGGGGTT	TCGATCTTGGACACGATACCTCCGGCTGGGGTT	3|A/G	h	h	b	h	h	h	h	h	h	a	h	h	b	a	b	h	a	b	a	h	b	h	h	h	h	h	h	a	h	h	h	a	h	h	h	a	h	h	-	a
			marker58758	79.089	+ Chr8 14019761	order error	TGTTTATTTGAGACAAGGTCTCCCTCGGCGGTT	TGTTCATTTGAGACAAGGTCTCCCTCGGCGGTT	5|T/C	h	h	b	h	h	h	h	h	h	a	h	h	b	a	b	h	a	b	a	a	b	h	h	h	h	h	h	a	h	h	h	a	h	h	h	a	h	h	h	a
			marker53406	79.167	+ Chr8 12839754		CACCTGGGTGCCACCGTCTCTCCGACCCTAAGG	CACCTGGGTGTCACCGTCTCTCCGACCCTAAGG	11|C/T	h	h	b	h	h	h	h	h	h	a	h	h	b	a	b	h	a	b	a	h	b	h	h	h	h	h	h	a	h	h	h	a	h	h	h	h	h	h	h	a
			marker90988	79.263	- Chr8 13057181		TGCAATGGGGAAACATGAACTCCCGTTCTCCCA	TGCAATGGGGAAACGTGAACTCCCGTTCTCCCA	15|A/G	h	h	b	h	h	h	h	h	h	a	h	h	b	a	b	h	a	b	a	h	b	h	h	h	h	h	h	a	h	h	h	a	h	h	h	a	h	h	h	a
			marker1008	79.37	- Chr8 14452514	order error	TCTTCCCCTAACACCGCCGCTCCTCGCCGTTGG	TCTTCCCCTAACACCACCGCTCCTCGCCGTTGG	16|G/A	h	h	b	h	h	h	h	h	h	a	h	h	b	a	b	h	a	h	a	h	b	h	h	h	h	h	h	a	h	h	h	a	h	h	h	a	h	h	h	a
			marker102164	79.456	+ Chr8 10584507		GGATTGGAGAGTACATGCCCTCCGGGCGTTGGT	GGATCGGAGAGTACATGCCCTCCGGGCGTTGGT	5|T/C	h	h	b	h	h	h	h	h	h	a	h	h	b	h	b	h	a	h	a	a	b	h	h	h	h	h	h	a	h	h	h	a	h	h	h	a	h	h	h	a
			marker80470	79.589	+ Chr8 15891293	order error	GAACGAGGCGCCACACTGGCTCCCCATTGTCAG	GAACGAGGCGCCACACTGGCTCCCCGTTGTCAG	26|A/G	h	h	b	h	h	h	h	h	-	a	h	h	b	a	b	h	a	h	a	h	b	h	h	h	h	h	h	a	h	h	h	a	h	h	h	a	h	h	h	a
			marker45579	79.668	- Chr8 13703987	order error	GATTCCGGGCCCACGCCTCCTCCTTTCGAGCCA	GATTCCGGGCGCACGCCTCCTCCTTTCGAGCCA	11|C/G	h	h	b	h	h	h	h	h	-	a	h	h	h	a	b	h	h	h	a	a	b	h	h	h	h	h	h	a	h	h	h	a	h	h	h	a	h	h	h	a
			marker54648	79.777	+ Chr8 12129781		CCTCCATGGACCACCAGGTCTCCTATGCCCTTA	CCTCCATGGGCCACCAGGTCTCCTATGCCCTTA	10|A/G	h	h	b	h	h	h	h	h	h	a	h	h	h	a	b	h	a	h	a	h	b	h	h	h	h	h	h	a	h	h	a	a	h	h	h	a	h	h	h	a
			marker18767	79.88	+ Chr8 11594495		TCTCTCCTCCCCACATCCCCTCCCCTCCCGTGA	TTTCTCCTCCCCACATCCCCTCCCCTCCCGTGA	2|C/T	h	h	b	-	h	h	h	h	h	a	h	h	h	a	b	h	a	h	a	h	b	h	h	h	h	h	h	a	h	h	h	a	a	h	h	a	h	h	h	a
			marker110155	79.994	- Chr8 12063588		CGGTCGGGAAACACCTTTACTCCCGGTTATATA	CGGTTGGGAAACACCTTTACTCCCGGTTATATA	5|C/T	h	h	b	h	h	h	h	h	h	a	h	h	b	a	b	h	a	h	a	a	b	h	h	h	h	h	h	a	h	h	h	a	h	h	h	a	h	h	h	a
			marker47403	80.101	+ Chr8 10926483		CTACATACTTCAACTTCATCTCCTGCACGACCA	CTACATGCTTCAACTTCATCTCCTGCACGACCA	7|A/G	h	h	h	h	h	h	h	h	h	a	h	h	b	a	b	h	a	h	h	a	b	h	h	h	h	h	h	a	h	h	h	a	h	h	h	a	h	h	h	a
			marker40064	80.19	+ Chr8 13517812		CTTCAGGGCGTGACACGCACTCCGGCCCACGGC	CTTCAGGGCGTAACACGCACTCCGGCCCACGGC	12|G/A	h	h	b	h	h	h	h	h	h	h	h	h	b	a	b	h	a	b	a	h	b	h	h	h	h	h	h	a	h	h	h	a	h	h	h	a	h	h	h	a
			marker39858	80.263	- Chr8 13949389		AAGATTGCAGAAACTTCTACTCCATGCTCACCA	AAGATTGCAGAAACTTCTACTCCATGCTCGCCA	30|A/G	h	h	b	h	h	h	h	h	b	a	h	h	b	a	b	h	a	b	a	a	b	h	h	h	h	h	h	a	h	h	h	a	h	h	h	a	h	h	h	a
			marker61468	80.408	- Chr8 15201631	order error	CCGATCTCCTCCACGTTCTCTCCCATCCTCATC	CCGATCCCCTCCACGTTCTCTCCCATCCTCATC	7|T/C	h	h	b	h	h	h	h	h	b	a	h	h	b	a	b	h	a	h	a	h	b	h	h	h	h	h	h	a	h	h	h	a	h	h	h	a	h	h	h	a
			marker96885	80.554	- Chr8 12114418		GGTGGCAGGCTGACAGCCCCTCCCCGACCTTGT	GGTGGCAGGCTGACAGCCCCTCCCTGACCTTGT	25|C/T	b	h	b	h	h	h	h	h	h	a	h	h	h	a	b	h	a	b	a	a	b	h	h	h	h	h	h	a	h	h	h	a	h	h	h	a	h	h	b	a
			marker95892	80.655	+ Chr8 15631685	order error	AACAAAGGTACTACATGTTCTCCTACCGTCGGT	AACAAAGGTAGTACATGTTCTCCTACCGTCGGT	11|C/G	h	h	b	h	h	h	h	h	h	a	h	h	b	a	b	h	h	h	a	h	b	h	h	h	h	h	h	h	h	h	h	a	h	h	h	a	h	h	h	a
			marker82848	80.792	- Chr8 13739345		GCCGACAACGACACCGCATCTCCTCGTCTCCTC	GCCGACAACAACACCGCATCTCCTCGTCTCCTC	10|G/A	h	h	b	h	h	h	h	h	h	a	h	h	b	a	b	h	h	h	-	a	b	h	h	h	h	h	h	a	h	h	h	a	h	h	h	a	h	h	h	a
			marker7212	80.92	- Chr8 11372882		CTACCCAACGGAACGCTAGCTCCATAAACAGCG	CTACCCAACGGAACCCTAGCTCCATAAACAGCG	15|G/C	h	h	b	h	h	h	h	h	h	a	h	h	b	a	b	h	a	h	a	h	b	h	h	h	h	h	h	a	h	h	h	a	b	h	h	a	h	-	h	a
			marker109045	81.027	+ Chr8 13477237		CTGTGGCCAGTGACATGGCCTCCACCTCTGGTA	CTGCGGCCAGTGACATGGCCTCCACCTCTGGTA	4|T/C	h	h	b	h	h	h	h	h	h	a	h	h	b	a	b	h	a	b	a	h	h	h	h	h	h	h	h	a	h	h	h	a	h	h	h	a	h	h	h	a
			marker51144	81.135	- Chr8 12054469		GTATTGATGGTTACCACTTCTCCTTTCGCACTG	GTATTGATGGTTACTACTTCTCCTTTCGCACTG	15|C/T	h	h	b	h	h	h	h	h	h	a	h	h	b	a	b	h	h	h	a	h	b	h	h	h	h	h	h	a	h	h	h	a	h	h	h	a	h	h	h	a
			marker61360	81.213	+ Chr8 11254688		CCGTCCGCCACGACCGTGTCTCCCTCCTGTCAG	CCGTCCGCCACGACCGTGTCTCCCTCCTATCAG	29|G/A	h	h	h	h	h	h	h	h	h	a	h	h	b	h	b	h	a	h	h	h	b	h	h	h	h	h	h	a	h	h	h	a	h	h	h	a	h	h	h	a
			marker7489	81.345	+ Chr8 14614576		CTGCCACCTCCCACCGCGCCTCCGCCTCCACCG	CTGCCACCTCCCACCGCGCCTCCGCCCCCACCG	27|T/C	h	h	b	h	h	h	h	h	h	a	h	h	b	a	b	h	a	h	a	-	b	h	h	h	h	h	h	a	h	h	h	a	h	h	h	a	h	h	h	a
			marker8262	81.424	- Chr8 14489139		GGTTCTCCTACGACGCCGACTCCGAGACCCGCT	GATTCTCCTACGACGCCGACTCCGAGACCCGCT	2|G/A	h	h	b	h	h	h	h	h	h	a	h	h	b	h	b	h	h	h	a	a	b	h	h	h	h	h	h	a	h	h	h	a	h	h	h	a	h	h	h	h
			marker2069	81.602	- Chr8 15267323		CCCGAAACCCTAACCCTAGCTCCCCAATCCGCC	CCCGAAACCCTAACCCTAGCTCCTCAATCCGCC	24|C/T	h	h	b	h	h	h	h	h	h	h	h	h	b	a	h	h	a	b	a	h	b	h	h	h	h	h	h	a	h	h	h	a	h	h	h	a	h	h	h	a
			marker109318	81.739	+ Chr8 15212863		GCCCGCCGTTGCACTGCTTCTCCCACCCGCGAC	GCCCGCCGTTGCACCGCTTCTCCCACCCGCGAC	15|T/C	h	h	b	h	h	h	h	h	h	a	h	h	h	a	h	h	a	h	a	h	b	h	h	h	h	h	h	h	h	h	h	a	h	h	h	a	h	h	h	a
			marker23784	81.809	+ Chr8 12067036		CGGAGCACGACGACGCCATCTCCGCCATGTCGG	CGGAGCACGACGACGCCATCTCCACCATGTCGG	24|G/A	h	h	b	h	h	h	h	h	h	a	h	h	h	a	b	h	h	h	h	h	b	h	h	h	h	h	h	a	h	h	h	a	h	h	h	a	h	h	h	a
			marker94401	81.943	- Chr8 11554904	order error	GAGACCACCACCACCCCACCTCCTCCTCCTCCT	GAGACCACCACCACCCCACCTCCTCCTCCCCCT	30|T/C	h	h	h	h	h	h	h	h	h	a	h	h	b	a	b	h	h	h	a	h	b	h	h	h	h	h	h	a	h	h	h	a	h	h	h	a	h	h	h	a
			marker28396	82.034	- Chr8 15066805		GTTCTCTCCCTCACCGCCTCTCCGCTGCTTTCC	GTTCTCTCCCTCACCGCCTCTCCGCTACTTTCC	27|G/A	h	h	b	h	h	h	h	h	h	a	h	h	b	a	b	h	h	b	a	a	b	h	h	h	h	h	h	a	h	h	h	a	h	h	h	a	h	h	h	a
			marker16608	82.171	+ Chr8 12797546	order error	CACCGAGGCTGTACAACAACTCCTTTCACGACC	CACCGAGGCTGTACAACAACTCCTATCACGACC	25|T/A	h	h	b	h	h	h	h	h	h	a	h	h	b	a	b	h	a	h	a	a	b	h	h	h	h	h	h	h	h	h	h	a	h	h	h	a	h	h	h	a
			marker420	82.306	- Chr8 15385312		GTTATTTCGGGCACTAGCTCTCCCCTGGTCCGC	GTTATTTTGGGCACTAGCTCTCCCCTGGTCCGC	8|C/T	h	h	b	h	h	h	h	h	h	a	h	h	b	a	b	h	a	h	a	h	b	h	h	h	h	h	h	h	h	h	h	a	h	h	h	a	h	h	h	a
			marker308	82.438	+ Chr8 15080621		GCGACATAGCAGACATCGTCTCCCGCGTCCTCG	GCGACATAGCAGACATCGTCTCCCGCGTCGTCG	30|C/G	h	h	h	h	h	a	h	h	h	a	h	h	b	a	b	h	a	h	a	a	b	h	h	h	h	h	h	a	h	h	h	a	h	h	h	a	h	h	h	a
			marker11338	82.558	- Chr8 15309900		AGCATCAAGGACACGAGATCTCCTTGCTGAAGC	AGCATCAAGGACACGACATCTCCTTGCTGAAGC	17|G/C	h	h	b	h	h	h	h	h	h	a	h	h	b	a	b	h	a	h	h	a	b	h	h	h	h	h	h	a	h	h	h	a	h	h	h	a	h	h	h	a
			marker67788	82.685	- Chr8 12685337	order error	ACGGCCTCACGAACAACACCTCCATGACTTAGC	ATGGCCTCACGAACAACACCTCCATGACTTAGC	2|C/T	h	h	b	h	h	h	h	h	h	a	h	h	h	a	b	h	h	h	a	h	b	h	h	h	h	h	h	a	h	h	h	a	h	h	h	a	h	h	h	a
			marker4388	82.77	+ Chr8 10715266	order error	AAGCACGTGGTGACCGTATCTCCATGCTCTTCC	AAGCTCGTGGTGACCGTATCTCCATGCTCTTCC	5|A/T	h	h	b	h	h	h	h	h	h	a	h	h	b	a	h	h	a	h	a	h	b	h	h	h	h	h	h	a	h	h	h	a	h	h	h	a	h	h	h	a
			marker46435	82.863	+ Chr8 10589877	order error	ATAGGAGGCGGAACATGACCTCCTCAACTCCAC	ATAGGAGGCGGAACATGACCTCCTCGACTCCAC	26|A/G	h	h	b	h	h	h	h	h	h	a	h	h	b	h	b	h	a	h	a	h	b	h	h	h	h	h	h	a	h	h	h	a	h	h	h	h	h	h	h	a
			marker37140	82.98	+ Chr8 14339183		GGGATAGTAGCGACTCCGTCTCCATCTCTTCCC	GGGATAGCAGCGACTCCGTCTCCATCTCTTCCC	8|T/C	h	h	h	h	h	h	h	h	h	a	h	h	b	a	b	h	h	h	a	h	b	h	h	h	h	h	h	h	h	h	h	a	h	h	h	a	h	h	h	a
			marker89745	83.081	+ Chr8 11727266	order error	ACCGCCCTTTGAACAACCGCTCCCCCTTCACAT	ACCGCCCTTTGAACAACCGCTCCCCCCTCACAT	27|T/C	h	h	b	h	h	h	h	h	h	h	h	h	b	a	b	h	h	h	a	h	b	h	h	h	h	h	h	a	h	h	h	a	h	h	h	a	h	h	h	a
			marker81561	83.269	- Chr8 14051449		CAAATCCCGCCAACTTCTCCTCCCCCCTCGGCC	CAAATCCCGCCGACTTCTCCTCCCCCCTCGGCC	12|A/G	h	h	b	h	h	h	h	h	h	h	h	h	b	a	b	h	h	b	a	a	b	h	h	h	h	h	h	a	h	h	h	a	h	h	h	a	h	h	h	a
			marker34651	83.536	- Chr8 12806578	order error	ACACAATAAGCTACCCGATCTCCCGCAAGCTGT	ACACAATAAGCTACCTGATCTCCCGCAAGCTGT	16|C/T	h	h	b	h	h	h	h	h	b	a	h	h	b	a	b	h	h	-	a	a	b	h	h	h	h	h	h	a	h	h	h	a	h	h	h	a	h	h	h	a
			marker68131	83.699	- Chr8 16054692		CGATGCCGTCGAACTTTCGCTCCTTCTTCCTGA	CGATGCCGTCGAACTTTCACTCCTTCTTCCTGA	19|G/A	h	h	b	h	h	h	h	h	h	a	h	h	b	a	b	h	h	h	a	h	h	h	h	h	h	h	h	a	h	h	b	a	h	h	-	a	h	h	h	a
			marker86667	83.944	- Chr8 13620343	order error	TGTTGGAAGCGGACCCGTTCTCCTAGGAAATTG	TGTTGGAAGCTGACCCGTTCTCCTAGGAAATTG	11|G/T	-	h	b	h	h	h	h	h	h	a	h	h	b	a	b	b	a	b	a	a	b	-	h	h	h	h	h	a	h	h	h	a	h	h	h	a	h	h	h	a
			marker73534	84.291	- Chr8 16554216		CAAAAGAAAACGACCGTTCCTCCACGCATGAGC	CAAAAGAAAACGACCATTCCTCCACGCATGAGC	16|G/A	h	h	b	h	h	h	h	h	h	a	h	h	b	a	b	h	h	h	a	h	b	b	h	h	a	h	h	a	h	h	h	a	h	b	h	a	h	h	h	h
			marker6366	84.572	- Chr8 11285743	order error	AATACTTCGGGCACCAGCCCTCCCCTGGTCTAC	AATACTTCGGGCACCAACCCTCCCCTGGTCTAC	17|G/A	h	-	b	h	h	h	h	h	h	a	h	h	b	a	b	h	a	h	a	h	b	h	h	h	h	h	h	a	h	a	h	a	h	h	h	a	h	h	h	a
			marker21866	85.08	+ Chr8 16291779		TCGCGGTTCACTACTCTTCCTCCTCCTATCACT	TCGCGGCTCACTACTCTTCCTCCTCCTATCACT	7|T/C	h	h	b	b	b	h	h	h	h	-	h	h	b	a	b	h	h	h	a	-	b	h	h	h	a	h	h	a	b	h	-	a	-	h	h	a	h	b	h	a
			marker44156	85.466	+ Chr8 16543528		CCCCAGCACCAAACCCTTCCTCCTAGCACCAAT	CCCCACCACCAAACCCTTCCTCCTAGCACCAAT	6|G/C	a	h	b	h	h	h	b	b	h	a	h	h	b	a	b	h	a	b	a	a	b	b	h	h	a	-	h	a	h	h	b	a	h	b	h	a	h	b	h	-
			marker54419	85.935	+ Chr8 11510886	order error	GAGCGATTTCTGACCCCGTCTCCCACTGCCTCC	GAGCGATTTCTAACCCCGTCTCCCACTGCCTCC	12|G/A	h	-	b	h	-	-	h	h	h	a	h	h	b	-	b	h	a	h	a	-	b	b	h	h	-	h	h	a	h	-	h	a	h	h	h	a	h	h	h	-
			marker101745	86.12	- Chr8 16354945		GTCGATGGTAAAACATACACTCCCCTTATCTAA	GCCGATGGTAAAACATACACTCCCCTTATCTAA	2|T/C	-	b	h	h	-	-	-	h	h	a	h	h	b	a	b	h	a	b	h	h	b	h	h	h	a	h	h	a	h	b	b	a	h	b	h	a	h	h	-	a
			marker1142	86.224	- Chr8 17991268		CCGCACAATTTAACAGGTACTCCATATCCGTCG	CCGCACAATTTAACAGATACTCCATATCCGTCG	17|G/A	h	h	b	h	h	h	h	h	h	a	h	h	b	a	b	h	a	h	a	a	b	b	h	h	a	h	h	h	h	h	b	a	a	b	h	a	h	h	h	a
			marker104309	86.57	+ Chr8 17991331		CGGACTGCTACCACCACCACTCCACCAGGCCAA	CGGACTGCTACCACCACCACTCCAGCAGGCCAA	25|C/G	h	h	b	h	h	a	h	h	h	a	h	h	b	a	b	h	a	h	a	a	b	b	h	h	a	h	h	h	h	h	h	a	a	b	h	a	h	h	h	a
			marker56730	87.431	+ Chr8 18098130		TTTTAGGCTGTAACCCCTCCTCCCTGGCACGCA	TTTTAGGCTGTAACCCCTTCTCCCTGGCACGCA	19|C/T	h	h	h	h	h	h	h	h	h	a	h	h	b	a	b	h	a	b	a	a	b	b	h	h	a	h	h	h	h	h	b	a	h	b	h	a	h	h	h	a
			marker86373	87.594	+ Chr8 17836850		CTGCTTGTTCATACACCTCCTCCACCTGTTTGT	CTGCTTGTTCATACACCTCCTCCACCTCTTTGT	28|G/C	h	h	b	h	h	h	h	h	a	a	h	h	h	h	b	h	a	h	a	h	b	b	h	h	a	h	h	h	h	h	b	a	a	h	h	a	h	h	h	a
			marker61227	87.882	+ Chr8 18091249		CCTGCAGCCTCAACTTCAGCTCCATCCTCAACC	CCTGCAGCCTCAACTTCAGCTCCATCTTCAACC	27|C/T	h	h	b	h	h	h	h	h	h	a	h	h	b	a	b	h	a	b	a	a	b	b	h	h	a	h	h	h	a	h	b	a	a	b	h	a	h	h	h	a
			marker83061	88.219	- Chr8 17653989		CACCCGTCAGTCACCCAAGCTCCAAAACCCAAA	CACCCGTCGGTCACCCAAGCTCCAAAACCCAAA	9|A/G	h	h	b	h	h	h	h	h	h	a	h	h	h	a	b	h	a	h	a	a	b	b	h	h	a	h	h	h	h	h	h	a	h	b	b	a	h	h	h	a
			marker72633	88.463	- Chr8 18143318		CTGTCCATAGCCACTTCCGCTCCTCCTCTCCCC	CTGTCCATAGCCACTTCCGCTCCCCCTCTCCCC	24|T/C	h	h	b	h	h	h	h	h	h	a	h	h	b	a	b	h	a	h	a	a	b	b	h	h	a	h	h	h	h	h	b	a	a	b	h	a	h	h	h	a
			marker26479	88.657	+ Chr8 18272711		CCCGCTAACACCACCACCCCTCCTCTCCCCAAC	CCCGCTAACACCACCATCCCTCCTCTCCCCAAC	17|C/T	h	h	b	h	h	h	h	h	h	a	h	h	h	a	b	h	a	h	a	h	b	b	h	h	a	h	h	h	h	h	h	a	a	b	h	a	h	h	h	a
			marker10325	88.911	- Chr8 18073757		GGGACCCCAACAACACGCCCTCCAACCCTCGTA	GGGACCCCAACAACACGCCCTCCGACCCTCGTA	24|A/G	h	h	b	h	h	h	h	h	h	a	h	h	b	a	b	h	h	h	h	a	b	b	h	h	a	h	h	h	h	h	h	a	a	b	h	a	h	h	h	a
			marker96422	89.228	- Chr8 17867070		TGATCATATACTACTCCTACTCCCTCCGTCCCA	TGATCATATACTACTCCTACTCCCTCCGTTCCA	30|C/T	h	b	b	h	h	h	h	h	a	a	h	h	b	a	b	-	a	b	a	a	b	b	h	h	a	h	h	h	h	h	b	a	a	b	h	a	h	a	h	a
			marker28749	96.404	- Chr8 19685289		TTAATCCCCATTACACCCACTCCTCTTTCTCCA	TTAATCCCTATTACACCCACTCCTCTTTCTCCA	9|C/T	h	h	-	-	h	h	a	h	-	h	b	h	b	h	b	h	a	-	a	h	b	b	h	h	a	h	b	h	h	h	h	a	-	b	h	a	a	b	a	a
			marker28356	96.89	- Chr8 20019555		CTTCCCAGGCGGACAGCGGCTCCGCTGGTAGGC	CTTCCCAGGCGGACGGCGGCTCCGCTGGTAGGC	15|A/G	h	b	b	h	h	h	-	h	h	h	h	h	b	h	b	h	a	h	a	h	b	b	h	h	a	h	b	h	h	h	h	a	h	b	h	a	h	b	a	a
			marker67124	97.182	- Chr8 19786932		CTCCTTCGTACCACCACCACTCCTTCACCCTCT	CTCCTTCGTACCACCACCACTCCTTCATCCTCT	28|C/T	h	b	b	h	h	h	h	h	h	h	h	h	b	h	b	h	a	h	a	a	b	b	h	h	a	h	b	h	h	h	h	a	h	b	h	a	h	b	h	a
			marker107956	97.671	- Chr8 19850143		AGGGAGACAACGACGATGGCTCCTCTGTCACTC	AGGGAGACAATGACGATGGCTCCTCTGTCACTC	11|C/T	h	b	b	h	h	h	h	h	h	h	b	h	b	h	b	h	a	h	a	a	b	b	h	h	a	h	b	h	h	h	h	a	h	b	h	a	h	b	a	a
			marker33300	98.026	+ Chr8 20093431		ATGTAGACTGAGACCACACCTCCTATCCCACAG	ATGTAGACTGAGACCATACCTCCTATCCCACAG	17|C/T	h	b	b	h	h	h	h	h	h	h	h	h	h	h	b	h	a	h	a	h	b	b	a	h	a	h	b	h	h	h	h	a	h	b	h	a	h	b	a	a
			marker79618	98.439	- Chr8 19807614		AACACACTGATAACTTCACCTCCACCTCGCTCT	AACACACTGATAACTTCACCTCCACCTCGTTCT	30|C/T	h	b	h	h	h	h	h	h	h	h	h	h	b	h	b	h	a	h	a	a	b	b	h	h	a	h	b	h	h	h	h	a	h	b	h	a	h	b	h	a
			marker112354	98.697	+ Chr8 19756303		TGCACATGTTAAACCAGGGCTCCCGAGCCAAAC	TGCACATGTTGAACCAGGGCTCCCGAGCCAAAC	11|A/G	h	b	b	h	h	h	h	h	h	h	h	h	b	h	b	h	h	b	a	a	b	b	h	h	a	h	b	h	h	h	h	a	h	b	h	a	h	b	a	a
			marker93554	98.993	+ Chr8 19727114		GCGTCCGTCTTGACCTCCGCTCCTCTCCCCGCG	GCGTCCGTCTTGACCTCCGCTCCTCTCCCCACG	31|G/A	h	b	b	h	h	h	a	h	-	h	h	h	b	h	b	h	a	b	a	h	b	b	h	h	a	h	b	h	h	h	-	-	h	b	h	a	h	h	a	a
			marker98705	99.684	+ Chr8 20368008		ACCGCCGATCCTACTTGGCCTCCGCCACCACGG	ACCGCCGATCCTACTTGGCCTCCGCCACCATGG	31|C/T	h	b	b	h	h	h	h	a	h	h	h	h	b	h	b	h	h	h	a	h	b	b	h	h	a	h	b	h	h	h	h	a	h	h	h	a	h	b	a	a
			marker111705	100.575	+ Chr8 20600421		TTGCTCCTTAGTACTCCTCCTCCTGCATCATCA	TTGCTCCGTAGTACTCCTCCTCCTGCATCATCA	8|T/G	h	b	b	h	h	h	a	h	h	h	h	h	b	h	b	h	a	h	h	h	b	b	h	h	a	h	b	h	h	h	h	a	h	b	h	a	h	b	a	a
			marker104877	101.062	- Chr8 19848099		GTCGGGGATCGGACGGCAGCTCCGTCGCGGGAG	GTCGGGGATCGGACGGCCGCTCCGTCGCGGGAG	18|A/C	h	b	b	h	h	h	a	h	h	h	b	h	b	h	b	h	a	h	a	h	b	b	h	h	a	h	b	h	h	h	h	a	h	b	h	a	h	b	a	a
			marker58962	101.803	+ Chr8 20488173		CACTGCACTTTTACTGTGGCTCCATCTGTTACA	CACTGCACTTTTACTGTGGCTCCATCTGTCACA	30|T/C	b	b	b	h	h	b	h	a	h	h	b	h	b	h	b	h	a	b	a	h	b	b	h	h	a	h	b	h	h	h	h	a	h	b	h	a	h	b	a	-
			marker53084	102.228	- Chr8 20440663		AGCAGTCGCCTCACCTGCGCTCCGGGAAATCCC	AGCAGTCGCCTCACCTGCGCTCCAGGAAATCCC	24|G/A	h	b	b	-	-	-	h	a	a	h	h	-	b	-	b	h	a	h	a	a	b	b	h	h	a	b	b	h	h	-	h	a	a	b	h	a	h	b	a	a
			marker5147	102.862	+ Chr8 20368022		TTGGCCTCCGCCACCACGGCTCCTCGGCTAGGG	TTGGCCTCCGCCACCATGGCTCCTCGGCTAGGG	17|C/T	h	b	b	h	h	h	a	a	a	a	b	a	h	h	b	h	a	b	a	a	b	b	h	h	a	h	b	h	h	h	h	a	h	b	h	a	h	b	a	-
			marker16700	103.451	+ Chr8 20367917		CTCACAGCCGCCACCGCTCCTCCTCTGCCGTTT	CTCACAGCCGCCACCGCTCCTCCTCTGTCGTTT	28|C/T	h	b	b	h	h	h	h	a	h	h	b	h	b	h	b	h	a	b	a	a	b	b	h	h	a	b	b	h	h	h	h	a	h	b	h	a	h	b	a	a
			marker24192	106.139	- Chr8 21036573		CTCCGGCAGACCACTTCCCCTCCTGCTCTGGCC	CTCCGGCGGACCACTTCCCCTCCTGCTCTGGCC	8|A/G	h	h	b	h	h	h	h	h	h	h	h	h	h	h	h	h	h	h	h	h	b	b	h	h	a	h	b	h	h	h	h	h	h	b	h	a	h	b	a	a
			marker13951	107.022	- Chr8 21075740		AGGCTTGTAGTCACTGCAACTCCTCCTTAGTCT	AGGCTTGTAGTCACTGCAACTCCTCCTTGGTCT	29|A/G	h	b	b	h	-	h	a	h	h	h	h	h	b	h	b	h	a	h	h	a	b	b	h	h	a	h	b	h	h	h	h	a	h	b	h	a	h	b	a	-
			marker55349	107.735	+ Chr8 20877049		GAGATAGATCTTACCTCTACTCCGTTTGGATTA	GGGATAGATCTTACCTCTACTCCGTTTGGATTA	2|A/G	h	b	b	h	b	h	-	h	h	h	h	-	b	h	b	-	a	b	b	a	b	b	h	h	-	h	b	h	h	h	h	a	-	b	h	a	h	b	a	-
			marker53155	108.533	- Chr8 20867452		GTTCCTAGGCCGACTCCCCCTCCGCAGCTGTAT	GTTCCTAAGCCGACTCCCCCTCCGCAGCTGTAT	8|G/A	h	b	h	-	a	h	a	h	a	h	b	h	b	h	b	h	h	h	h	a	b	b	h	h	a	h	b	h	h	h	h	a	h	b	h	a	h	b	a	a
			marker12975	110.507	- Chr8 21069860		ACGAGGACTTCCACCCGGACTCCTAGGCCGTCG	ACGAGGACTTCCACCTGGACTCCTAGGCCGTCG	16|C/T	h	b	b	h	h	h	h	h	b	h	b	h	b	h	b	h	a	b	h	a	b	b	h	h	a	h	b	h	h	b	h	a	h	b	h	a	h	b	a	a
			marker54658	133.024	+ Chr8 24585801		CTGGGAGAAGCTACAGAAACTCCTCCAAACGTA	CTAGGAGAAGCTACAGAAACTCCTCCAAACGTA	3|G/A	h	b	b	h	a	a	a	b	h	h	h	h	h	a	h	a	a	h	h	h	b	b	a	a	a	a	b	h	h	h	h	a	h	h	h	a	h	b	a	a
			marker2831	141.361	- Chr8 26417236		ATATGAATAAAAACATCCACTCCATCCTCTCGT	ATAGGAATAAAAACATCCACTCCATCCTCTCGT	4|T/G	-	h	b	h	h	a	h	b	h	h	h	-	a	a	a	a	a	h	h	h	a	a	h	a	-	a	-	h	h	b	b	a	h	h	h	a	h	b	-	-
			marker71678	144.1	- Chr8 25455513		CACGCCACCGCCACCCGGGCTCCACGCGTTGGT	CACACCACCGCCACCCGGGCTCCACGCGTTGGT	4|G/A	h	b	b	h	h	a	h	b	h	h	h	h	h	a	a	a	a	h	h	h	h	b	h	h	h	a	h	h	h	h	h	a	h	h	h	a	h	h	a	h
			marker81447	146.808	- Chr8 26548038		TCGCTGCCAGAGACGTCGTCTCCCTCGTAAGCC	TCGCCGCCAGAGACGTCGTCTCCCTCGTAAGCC	5|T/C	h	b	b	h	h	a	b	b	h	h	h	b	h	a	a	a	a	h	h	h	h	h	h	a	h	a	h	h	h	h	-	a	h	h	h	a	h	b	a	h
			marker66076	148.005	+ Chr8 26241188		TCCCACCTTGATACCTATCCTCCCGCTCCTTTT	TCCCACGTTGATACCTATCCTCCCGCTCCTTTT	7|C/G	h	h	h	h	h	a	b	b	h	h	h	b	h	a	a	a	a	h	h	h	h	h	h	a	h	a	h	h	h	h	h	a	h	h	h	a	h	h	a	h
			marker85558	149.206	- Chr8 26279249		GAGGACAGGGGGACAAATCCTCCTAACATGCAA	GAGGACAGGGGGACGAATCCTCCTAACATGCAA	15|A/G	h	b	b	h	h	a	h	b	h	h	h	b	h	a	a	a	a	h	h	h	h	h	h	a	h	a	h	h	h	h	h	a	h	h	h	a	h	b	a	h
			marker79853	150.259	+ Chr8 26724113		TCTCAGAAGTTCACAACACCTCCCTCACTCTCT	TCTCGGAAGTTCACAACACCTCCCTCACTCTCT	5|A/G	h	b	b	h	h	a	h	b	h	h	h	b	h	a	a	a	a	h	h	h	h	h	h	a	h	a	h	h	h	b	h	a	h	h	h	a	h	b	a	h
			marker52471	151.578	- Chr8 26462902		TTACGAACACAAACAAACCCTCCCGGCTTGTTT	TTACGAACACAAACAAACCCTCCTGGCTTGTTT	24|C/T	h	b	b	h	h	h	b	b	h	h	h	b	h	a	a	a	a	h	h	h	h	h	h	a	h	a	h	h	h	b	h	a	h	h	h	a	h	b	a	h
			marker63583	152.939	+ Chr8 26562773		CGCGCGGACTCCACAGCGCCTCCGCCATCCACG	CGCGCGGACTCCACAGCGCCTCCGCCACCCACG	28|T/C	h	b	b	h	h	a	b	b	h	-	h	b	h	a	a	a	a	h	h	h	h	h	h	a	h	a	h	h	h	h	h	a	b	h	h	a	h	b	a	h
			marker46925	154.823	+ Chr8 27030162		ATAAGTCCAGCCACGCAAACTCCAACACCGATG	ATAAGTCCGGCCACGCAAACTCCAACACCGATG	9|A/G	h	b	b	h	h	a	h	b	h	b	h	b	h	a	h	a	h	h	h	h	h	h	h	a	h	a	h	h	h	h	h	a	h	h	h	a	h	b	a	h
			marker26506	156.464	- Chr8 27226023		AGCCTCTCAGACACTGAGTCTCCATCTTCACAT	AGCCTCTTAGACACTGAGTCTCCATCTTCACAT	8|C/T	h	b	b	h	h	a	h	b	h	b	h	b	h	a	a	a	h	h	h	h	h	h	h	a	h	a	h	h	h	b	h	a	h	h	h	h	h	b	a	h
			marker78669	159.98	+ Chr8 28051007		TGCACTGAAAAAACTTCATCTCCCTCCAAGTTG	TGCACTGAAAAAACTTCTTCTCCCTCCAAGTTG	18|A/T	b	b	b	h	h	a	h	b	h	b	h	b	h	h	a	a	a	h	h	h	a	h	h	a	h	a	h	h	h	h	h	h	h	h	h	h	h	b	a	h
			marker19975	161.778	+ Chr8 27970658		TGCTCTGCTTCTACCTGCTCTCCTCCCACTCTC	TTCTCTGCTTCTACCTGCTCTCCTCCCACTCTC	2|G/T	h	b	b	b	h	a	b	b	h	b	h	b	h	h	a	a	a	h	h	h	a	h	h	a	h	a	h	h	h	b	h	h	h	h	h	h	h	b	a	h
			marker50159	163.709	- Chr8 27971409		CCGGCCATCGTCACCGAACCTCCTCCTCTCTCG	CCGGCCACCGTCACCGAACCTCCTCCTCTCTCG	8|T/C	h	b	b	b	h	a	b	b	h	b	h	b	h	h	a	a	a	h	h	h	a	h	h	h	h	a	h	h	h	b	h	h	h	h	h	h	h	b	a	h
2	5	156	marker70803	0	+ Chr11 1545755		CCACCACCCCACACCCCCACTCCCGCCCTTGCC	CCACCACCCCACACCCCCACTCCCGCCCTTACC	31|G/A	h	h	h	h	h	a	a	a	h	b	h	a	a	b	b	a	h	a	a	h	h	h	h	h	h	b	a	b	h	b	h	h	b	-	a	a	b	h	b	b
			marker3411	3.933	- Chr11 2167176		CTCTATCTCTCTACTCTATCTCCCCTGGCTGCG	CTCTTTCTCTCTACTCTATCTCCCCTGGCTGCG	5|A/T	a	h	h	b	h	a	h	h	h	b	h	a	a	b	-	a	h	a	a	h	h	h	h	h	h	b	a	b	h	b	h	h	b	a	a	a	b	b	b	b
			marker45593	15.564	- Chr11 4362784		AGAATAGATGCAACAAATCCTCCATAGGGAATG	AGAATAGATGCAACAAATCCTCCATAGGGCATG	30|A/C	h	h	h	h	b	a	h	h	a	b	h	h	a	h	b	b	h	h	a	h	h	b	h	h	h	b	h	b	h	b	h	-	b	a	h	a	b	b	h	-
			marker54049	16.465	+ Chr11 3540498		ATTTGACCCGAAACTGGTACTCCCTCCATCCCT	ATTTGACCTGAAACTGGTACTCCCTCCATCCCT	9|C/T	h	h	h	h	b	a	h	h	h	h	h	h	a	h	b	h	h	h	a	h	h	h	h	h	h	b	h	b	h	b	h	h	b	a	h	a	h	h	b	b
			marker16798	17.661	+ Chr11 4428197		CGTGCCACCGCGACGACGGCTCCCTGGGCACGC	CGTGCCACCGCGACGACGGCTCCCTTGGCACGC	26|G/T	h	h	h	a	b	a	-	h	h	h	h	h	h	h	b	h	h	h	a	h	h	b	h	h	h	b	h	h	h	h	h	h	b	a	h	a	h	h	h	b
			marker67077	18.16	- Chr11 4286650		TCGTTGGACGTGACATGCACTCCGCTTAATAAA	TCGTTGGACGTGACATGCACTCCGCTCAATAAA	27|T/C	h	h	h	h	b	h	a	h	h	h	h	h	a	h	b	h	h	h	a	h	h	b	h	h	h	b	h	h	h	b	-	h	b	a	h	h	h	h	h	b
			marker10539	18.844	- Chr11 4076696		ATATATCACTATACTCGCGCTCCGGGAATATGT	ATATATCACTATACTCGCGCTCCGGGAATGTGT	30|A/G	b	h	h	b	b	a	h	h	h	h	h	h	-	h	b	h	h	-	a	h	h	b	h	h	-	b	h	b	-	b	h	h	b	a	h	a	h	h	h	b
			marker38936	20.04	+ Chr11 4443445		TCGGTCAGAAAAACATTCACTCCTTTATACTGC	TCGGTCAGAGAAACATTCACTCCTTTATACTGC	10|A/G	h	h	h	-	b	a	h	h	h	h	h	b	a	h	-	h	h	h	a	h	h	b	h	h	a	b	b	b	h	b	h	h	b	a	h	a	b	h	a	b
			marker22634	20.687	+ Chr11 4175837		ATGCTAAGTGAAACAATGGCTCCAAAAGTGTAG	ATGCTAAGTGAAACAATGGCTCCGAAAGTGTAG	24|A/G	h	h	h	h	b	a	a	h	h	h	h	h	a	h	b	h	h	h	a	h	h	b	h	h	h	b	h	b	b	h	h	h	b	a	h	a	b	h	h	b
			marker90776	21.222	+ Chr11 4221193		CCGTTAACGAGGACGACGACTCCGCGGTCCCCG	CCGTTAACGAGGACGATGACTCCGCGGTCCCCG	17|C/T	h	-	h	h	b	-	a	-	h	h	h	a	a	h	-	h	h	h	-	h	h	b	h	h	h	b	h	b	h	b	h	h	b	a	h	a	b	h	h	b
			marker55102	21.671	+ Chr11 4187147		ATGTTGACTCGTACGTTGTCTCCGGCGGAAAGT	ATGTTGACTCGTACGCTGTCTCCGGCGGAAAGT	16|T/C	h	h	h	h	b	a	a	h	h	h	h	h	a	h	b	h	h	h	a	b	h	b	h	h	h	b	h	b	h	h	h	h	b	a	h	a	h	h	h	b
			marker85948	21.9	+ Chr11 4381755		GCGTCGTCCAGGACAAGAGCTCCGAGGAGATCA	GCGTCGTCCAGGACAAGAGCTCCGATGAGATCA	26|G/T	h	h	h	h	b	a	h	h	h	h	h	h	a	h	b	h	h	h	a	h	h	b	h	h	h	b	h	b	h	h	h	h	b	a	h	a	h	h	h	b
			marker70807	22.306	- Chr11 3867033		CCATACAAGCTAACGTCTACTCCTCCGTCCCAA	CCATACAAGCTAACGTCTACTCCTCCGTCCTAA	31|C/T	h	h	h	h	b	a	a	h	h	h	h	h	a	h	b	h	h	h	a	h	h	b	h	h	h	b	h	b	h	h	h	h	b	a	h	-	h	h	h	b
			marker49484	22.913	+ Chr11 4127294		ACCAAGATTTATACCTGGGCTCCTCCAACTCCT	ACCAAGATTCATACCTGGGCTCCTCCAACTCCT	10|T/C	h	h	h	h	b	a	h	h	h	h	h	h	a	h	b	h	h	h	a	h	h	b	h	h	h	b	h	b	h	h	h	h	b	a	h	a	h	h	h	b
			marker102221	23.202	- Chr11 4297074		TTCCAGCTAACGACAGATGCTCCTTCGATCCAT	TTCCAGCTAACGACGGATGCTCCTTCGATCCAT	15|A/G	h	h	h	h	b	a	h	h	h	h	h	h	a	h	b	h	h	h	a	h	h	b	h	h	h	b	h	b	h	h	h	h	b	a	h	a	h	h	h	b
			marker4992	23.661	+ Chr11 4193128		CGCATCCCGCCAACAATGCCTCCCGTACCACCA	CGCATCCCGCCAACAATGCCTCCCATACCACCA	25|G/A	h	h	h	h	b	a	a	h	h	h	h	h	h	h	b	h	h	h	a	h	h	b	h	h	h	b	h	b	h	b	h	h	b	h	h	a	b	h	h	b
			marker38281	24.007	+ Chr11 4283587		CTCCTTCTGGCCACTGCTCCTCCGTGCTAGTGT	CTCCTTCTAGCCACTGCTCCTCCGTGCTAGTGT	9|G/A	h	h	h	h	b	a	h	h	h	h	h	h	a	h	b	h	h	h	a	h	h	b	h	h	h	b	h	b	h	h	h	h	b	a	h	a	h	h	h	b
			marker89646	24.417	+ Chr11 4366583		GGCGCGCCGCCAACCCCTCCTCCCTCCACACGT	GGCGTGCCGCCAACCCCTCCTCCCTCCACACGT	5|C/T	h	h	h	h	b	a	h	h	h	h	h	h	h	h	b	h	h	h	a	h	h	b	h	h	h	b	h	b	h	h	h	h	b	a	h	a	h	h	h	b
			marker22992	25.056	+ Chr11 4356484		TATGCTCTTGGGACCTCTACTCCACCCCCCCCC	TATGCTCTTGGGACCTCTACTCCACCCCCCTCC	31|C/T	h	h	h	h	b	a	h	h	h	h	h	h	a	h	b	h	h	h	a	h	h	b	h	h	h	b	h	h	h	b	-	h	h	a	h	a	h	h	h	b
			marker109265	25.515	+ Chr11 4370312		GAAAAAGCACTCACTACTACTCCATCCGTTCCA	GAAAAAGCACTCACTACTACTCCATTCGTTCCA	26|C/T	h	a	a	h	b	a	h	h	a	h	h	h	a	h	b	h	h	h	a	h	h	b	h	h	h	b	h	b	h	b	h	h	b	a	h	a	b	h	h	b
			marker85354	27.748	- Chr11 5030829		CTCCTCCCTTCAACCTAGCCTCCAAACGTCTCA	CTCCTCCCTTCAACCTAGCCTCCGAACGTCTCA	24|A/G	h	h	h	h	b	a	h	h	h	h	h	h	a	h	b	h	h	h	a	h	h	h	h	h	h	b	h	b	h	h	h	h	b	a	h	a	h	h	h	b
			marker97260	28.356	- Chr11 5011219		CAGTTGGATGCCACATGGACTCCAATCATTCAT	CAGTTGGATGCTACATGGACTCCAATCATTCAT	12|C/T	h	h	h	h	b	a	h	h	h	h	h	h	a	h	b	h	h	h	a	h	h	h	h	h	h	b	h	b	h	b	h	h	b	h	h	a	h	h	h	b
			marker40138	28.873	+ Chr11 5069231		ACTGTCTATCACACGCTGTCTCCCTATTTTGGT	ACTGTCTATCACACGCTGTCTCCTTATTTTGGT	24|C/T	h	h	h	h	b	a	h	h	h	h	h	h	a	b	b	h	h	h	a	h	h	h	h	h	h	b	h	h	h	b	h	h	b	a	h	a	h	h	a	b
			marker102935	29.315	+ Chr11 4913138		TTCCCACCACCCACGCCTTCTCCTCCTCCGTCA	TTCCCACCACCCACGCCTTCTCCTTCTCCGTCA	25|C/T	h	h	h	h	b	a	a	h	h	h	h	h	a	h	b	h	h	h	a	h	h	h	h	h	h	b	h	b	h	b	h	h	b	a	h	a	h	h	h	b
			marker7632	29.728	+ Chr11 5130443		CTGGATGCCATAACAAGGACTCCTGTGCTTGAG	CTGGATACCATAACAAGGACTCCTGTGCTTGAG	7|G/A	h	h	h	h	b	a	a	h	h	h	h	h	a	h	b	h	h	h	a	h	h	h	h	h	h	b	h	b	h	h	h	h	b	a	h	a	h	h	h	-
			marker105551	30.309	+ Chr11 5041510		AGTCGCCGGAAGACTCGCTCTCCGGTCTCCGCT	AGCCGCCGGAAGACTCGCTCTCCGGTCTCCGCT	3|T/C	h	h	h	h	b	a	h	h	h	h	h	h	h	h	b	h	h	h	a	h	h	h	h	h	h	b	h	b	h	h	h	h	b	a	h	a	h	h	h	b
			marker58998	32.03	+ Chr11 5012839		CCTTGCTCCACCACTCCTCCTCCTGCAGCTGCG	CCTTGCTCCACCACTCCTCCTCCTGCTGCTGCG	27|A/T	h	h	h	h	b	a	a	h	h	h	h	h	a	h	b	h	h	h	a	h	h	h	h	h	h	b	h	b	h	h	h	h	b	a	h	a	b	-	h	b
			marker91410	33.464	- Chr11 5709082		TCCCTCGTCTCCACATAACCTCCCATTCTCCCC	TCCCTCGTCTCCACATAGCCTCCCATTCTCCCC	18|A/G	h	h	h	h	b	a	a	h	h	h	h	h	a	h	b	h	h	h	a	h	h	h	h	h	h	b	h	b	h	h	h	h	b	a	h	a	h	h	h	b
			marker32986	34.439	+ Chr11 5756426		ACGCCCACCAGCACGGCCACTCCCCACCCCTGC	ACGCCCACCAGCACGGCGACTCCCCACCCCTGC	18|C/G	a	h	h	h	b	a	a	h	h	h	h	h	a	h	b	h	-	h	a	h	h	h	h	h	h	b	h	b	h	h	a	h	b	a	h	a	h	h	h	b
			marker9074	36.888	+ Chr11 6398192		AGTAGCTAGTAGACATCTCCTCCCCTAGATCCA	AGTAGCTAGTAGACATCTCCTCCTCTAGATCCA	24|C/T	h	h	h	h	b	a	h	h	h	h	h	h	a	h	h	h	a	h	a	a	h	h	h	h	h	h	h	b	h	b	h	h	h	h	h	a	h	h	a	b
			marker7774	37.603	- Chr11 7014401		ACGTCGCGAACAACGACCTCTCCGGGAGGTTCC	ACGTCGCGAACAACGACCTCTCCGGTAGGTTCC	26|G/T	h	h	h	h	-	a	a	h	h	a	h	-	a	h	-	h	a	h	a	h	h	h	h	h	h	b	h	b	-	b	h	h	-	b	h	a	h	h	-	b
			marker93921	38.312	+ Chr11 6510998		TCGTCTTGGGGCACATGGCCTCCATGTTCAAGA	TCGTCTTGGGGCACATGGCCTCCATGTCCAAGA	28|T/C	h	h	h	-	b	a	a	h	h	a	h	h	a	h	h	h	a	h	a	h	h	h	h	h	h	b	h	b	h	b	-	h	a	h	h	a	h	h	a	b
			marker38436	39.356	+ Chr11 6574290		CGCTGACGCTCCACGACAACTCCTGAGCGACGC	CGCTGACGCTCCACGATAACTCCTGAGCGACGC	17|C/T	h	h	h	h	b	-	a	h	h	a	h	h	a	h	h	h	a	h	h	h	h	h	h	h	h	b	h	b	h	h	h	b	a	h	h	a	h	h	a	b
			marker56204	39.966	+ Chr11 7056677		GGTTATTGTGTAACCAGAGCTCCTTCAGCCTCT	GGTTATTGTGCAACCAGAGCTCCTTCAGCCTCT	11|T/C	h	h	h	b	b	a	a	h	h	a	h	h	a	h	h	h	a	h	a	h	h	h	h	h	h	b	h	h	h	b	h	b	a	h	h	a	h	h	a	b
			marker65519	40.389	+ Chr11 7080938		TCTCCTCCTCTCACGCCGCCTCCGTCGCGCCGA	TCTCCTCCTCTCACGCCGCCTCCGTTGCGCCGA	26|C/T	h	h	h	b	b	a	a	h	h	a	h	h	a	h	h	h	a	h	a	h	h	h	h	h	h	b	h	b	h	h	b	h	-	h	h	a	h	h	a	b
			marker8723	40.876	+ Chr11 7271432		TCCCATCCCACCACCTCCCCTCCAGCCGGATCT	TCCCATCCGACCACCTCCCCTCCAGCCGGATCT	9|C/G	h	h	h	h	b	h	a	a	h	a	h	h	a	h	h	h	a	h	a	h	h	h	h	h	h	b	h	b	h	b	h	h	a	h	h	a	h	h	a	b
			marker77807	41.195	- Chr11 7063047		CCTTATCCCTTTACCCTCTCTCCCTCCACTCAT	CCTTATCCCTTCACCCTCTCTCCCTCCACTCAT	12|T/C	h	h	h	h	b	a	h	h	h	a	h	h	a	h	h	h	h	h	a	h	h	h	h	h	h	b	h	b	h	h	h	h	a	h	h	a	h	h	a	b
			marker84844	41.559	+ Chr11 6966660		AGGGAGCCCACCACCTCCCCTCCTGCCGGATCT	AGGGAGCCCACCACTTCCCCTCCTGCCGGATCT	15|C/T	h	h	h	h	b	a	h	h	h	a	h	h	a	h	h	h	a	h	a	h	h	h	h	h	h	b	h	b	h	b	h	h	a	h	h	a	h	h	a	b
			marker43238	42.269	+ Chr11 6532059		ACATGGTGGAGGACGACGGCTCCGGCTGGCCGT	ACATGGTGGAGGACGACGGCTCCGGCTCGCCGT	28|G/C	h	h	h	h	b	a	h	h	h	a	h	h	a	h	h	h	h	h	a	h	h	h	h	h	h	b	h	b	h	h	h	h	h	h	h	a	h	h	a	b
			marker61669	42.78	- Chr11 6232852		GATGGTTGCCAGACTTGAGCTCCCGATGGCGTG	GATGGTTGCCAGACTTGAGCTCCCGACGGCGTG	27|T/C	h	h	h	h	b	h	a	h	h	a	h	h	a	h	h	h	a	h	a	h	h	h	h	h	h	b	h	b	h	h	h	h	h	h	h	a	h	h	a	b
			marker87994	47.235	+ Chr11 7008303		CATTGCACTCCTACAGATGCTCCTATACCGTCA	CATTGCACTCCTACAAATGCTCCTATACCGTCA	16|G/A	a	h	h	h	-	-	a	h	-	a	h	a	a	-	h	b	a	h	a	a	h	a	a	h	h	b	-	b	h	-	h	h	a	h	-	a	h	h	a	-
			marker76811	48.513	+ Chr11 8264731		CACATTTCGAACACAGCTCCTCCATTCTCTCCA	CACATTTCGGACACAGCTCCTCCATTCTCTCCA	10|A/G	h	h	h	h	b	h	h	a	h	a	h	a	h	b	b	h	a	h	a	h	h	h	h	a	h	b	b	b	h	h	h	b	a	h	h	a	h	h	h	h
			marker24641	50.248	+ Chr11 8710382		CTTGCCACCGCCACTTCCCCTCCCGCCAGATCT	CTTGCCACTGCCACTTCCCCTCCCGCCAGATCT	9|C/T	h	h	a	h	b	h	a	a	-	a	h	a	b	b	b	h	a	h	a	h	h	h	h	a	h	b	b	b	h	a	h	b	h	h	h	a	h	a	a	h
			marker101937	51.293	- Chr11 8665641		CGTAGCAATCCTACAAACGCTCCTAGATTGCCA	CGTAGCAATCTTACAAACGCTCCTAGATTGCCA	11|C/T	h	h	b	h	b	h	a	a	b	a	h	a	h	b	b	h	a	h	a	a	h	h	h	h	h	b	b	b	h	a	h	b	h	h	h	a	h	h	h	h
			marker87518	53.204	- Chr11 9022753		ACTCCATCCACGACGGCCTCTCCGCGCTCTTCC	ACTCCATCCACAACGGCCTCTCCGCGCTCTTCC	12|G/A	h	a	h	h	b	h	h	a	h	a	h	a	h	b	b	h	a	h	a	h	h	h	h	a	h	h	b	h	h	a	a	b	h	h	h	a	h	a	h	h
			marker36376	54.529	+ Chr11 9071992		CAGCACGCTTGCACCCCCTCTCCTCAACAGACT	CAGCACGCTTGCACCCCCTCTCCGCAACAGACT	24|T/G	h	h	b	h	b	h	a	a	h	a	h	a	h	b	b	h	a	h	a	h	h	h	h	a	h	b	b	h	h	h	a	b	h	h	h	a	a	a	h	h
			marker26934	55.3	+ Chr11 9043337		CATAACATACGCACATTTACTCCTATGAACGTA	CATAACATACGCACACTTACTCCTATGAACGTA	16|T/C	h	a	b	a	b	-	a	a	h	a	h	a	-	-	b	h	h	-	a	h	h	h	b	h	h	b	b	b	h	a	a	b	h	h	h	a	a	a	b	h
			marker81973	56.165	- Chr11 9015059		GATGCGCACTGTACCCACACTCCGTGACACACC	GATGCGCACTGTACCCACACTCCATGACACACC	24|G/A	h	-	b	h	b	-	h	a	h	a	h	a	h	b	b	h	a	h	a	h	h	h	h	a	h	b	b	b	h	a	a	b	h	h	h	a	a	a	h	h
			marker7573	59.177	- Chr11 14354276		CGGCCAAACACGACTTCGCCTCCCGACGATGCC	CGGCCAAACACAACTTCGCCTCCCGACGATGCC	12|G/A	h	h	b	-	b	h	a	a	a	a	a	-	b	b	-	h	a	h	-	h	h	h	h	a	h	b	b	b	b	a	a	b	h	h	h	a	h	a	h	h
			marker58457	60.253	+ Chr11 10562389		ATCCTATAATCCACGCACGCTCCTATCACTCCC	ATCCCATAATCCACGCACGCTCCTATCACTCCC	5|T/C	h	-	b	h	b	h	a	h	a	h	a	a	b	b	b	h	a	b	a	h	h	h	h	a	b	b	b	b	b	h	a	b	h	h	h	a	a	h	h	h
			marker101493	60.94	+ Chr11 11037230		CAATCAACACACACTCTCTCTCCTACCAGGCCG	CAATCAACACACACTCTCTCTCCTACCGGGCCG	28|A/G	h	-	b	h	b	h	h	a	a	a	a	a	b	b	-	h	a	b	a	b	h	h	h	a	b	b	b	b	b	h	a	b	h	h	h	a	a	-	h	b
			marker59298	62.289	- Chr11 10553112		AGCTTGTGCCAGACTGTCCCTCCACCTACCTCG	AGCTTGCGCCAGACTGTCCCTCCACCTACCTCG	7|T/C	h	a	b	h	b	h	a	a	a	a	a	a	b	b	b	h	a	h	a	h	h	h	h	a	b	h	b	b	b	h	a	b	h	h	h	a	h	h	h	h
			marker76402	63.269	- Chr11 13161092		TCCGGTGACTTCACTTCATCTCCTTGGTATTGG	TCCGGTGACTTCACTTCATCTCCTTGGTACTGG	30|T/C	h	h	b	h	b	h	h	a	a	a	a	a	b	b	b	h	h	h	a	h	h	h	h	a	b	b	b	b	b	h	a	b	h	h	h	a	h	h	h	h
			marker73009	63.901	- Chr11 13452204		CGCTGGTGAGGCACATGAGCTCCCTCCAGAACA	CGCTGGTGAGGCACATGAGCTCCCTCTAGAACA	27|C/T	h	h	b	h	b	h	h	a	h	a	a	a	b	b	b	h	a	h	a	h	h	h	h	a	b	b	b	b	b	a	h	b	h	h	h	a	h	a	h	h
			marker10361	64.858	+ Chr11 14588571		CAGCACGGGGGCACGGCCGCTCCTCTCCCTCCC	CAGCACGGGGGCACTGCCGCTCCTCTCCCTCCC	15|G/T	h	h	b	h	h	h	h	a	h	a	a	a	b	b	b	h	a	h	a	h	h	h	h	h	b	b	b	b	b	a	a	b	h	h	h	a	h	h	h	h
			marker20481	68.478	+ Chr11 15781064		AGGGAGGAGGCAACCGCCGCTCCATCTCGGGCT	AGGGAGGAGGCAACCGCCGCTCCATCCCGGGCT	27|T/C	b	h	b	h	b	b	a	a	a	a	a	a	b	b	b	h	a	h	a	h	h	h	h	a	b	b	b	b	b	a	a	b	h	h	a	a	h	h	h	h
			marker69585	70.334	+ Chr11 16295861		TGCGTAATTTGAACGTATCCTCCTTGAAGGTAC	TGCGTAATTTGAACGTATCCTCCCTGAAGGTAC	24|T/C	b	a	b	h	b	b	a	a	-	a	a	a	b	b	b	h	h	h	a	h	h	h	h	a	b	b	b	b	b	a	-	b	h	h	a	a	h	h	h	b
			marker63795	70.799	- Chr11 16658272		ATGTCACCTATTACTTGTACTCCCTGACTTGTT	ATGTCACCTATTACTTGTACTCCCTGTCTTGTT	27|A/T	-	a	b	h	b	b	a	a	a	a	a	a	b	b	b	h	h	b	a	h	h	h	h	a	b	b	b	b	b	h	a	b	h	h	a	a	a	h	h	a
			marker16716	71.89	+ Chr11 16898480		GTGCTGGAGCCTACAGCATCTCCCACGCCTCAG	GTGCTGGAGCCTACGGCATCTCCCACGCCTCAG	15|A/G	b	a	b	h	b	h	h	a	a	a	a	a	h	b	b	h	h	h	a	h	h	h	h	a	b	b	b	b	b	a	a	b	h	h	a	a	h	h	h	h
			marker7611	72.441	+ Chr11 16305223		TGTGTGAGCTAGACCACGGCTCCATTGGGTCAA	TGTGTGAGCTAGACCACGGCTCCATTGAGTCAA	28|G/A	b	h	b	h	b	b	a	a	a	a	a	a	b	b	b	h	h	h	a	h	h	h	h	a	b	b	b	b	b	a	a	b	h	h	a	a	a	h	h	h
			marker52802	72.779	+ Chr11 16304853		TCGCCAAGCCGAACCCTAGCTCCACGTTGATCT	TCGCCAGGCCGAACCCTAGCTCCACGTTGATCT	7|A/G	b	h	h	b	b	b	h	a	a	a	a	a	b	b	b	h	h	h	a	h	h	h	h	a	h	b	b	b	b	h	a	b	h	h	a	a	h	h	h	h
			marker34941	73.303	- Chr11 16397992		CCGGACGTCTTCACTCCATCTCCGCCATGCCGG	CCGGACGTCTTGACTCCATCTCCGCCATGCCGG	12|C/G	b	h	b	h	b	b	a	a	-	a	a	a	b	b	b	h	h	h	a	h	h	h	h	a	b	b	b	b	b	a	a	b	h	h	a	a	h	h	h	h
			marker37830	73.534	- Chr11 16406825		TATATAGCCAGCACTCATTCTCCCTCTGCCCCC	TATGTAGCCAGCACTCATTCTCCCTCTGCCCCC	4|A/G	b	a	b	h	b	b	a	a	a	a	a	a	b	b	b	h	a	b	a	h	h	h	h	a	b	b	b	b	b	h	a	b	h	h	a	a	h	h	a	h
			marker109687	73.964	+ Chr11 16821402		CCCTTCGCTCCAACAAACTCTCCACATACCTCT	CCTTTCGCTCCAACAAACTCTCCACATACCTCT	3|C/T	b	a	b	h	b	-	a	a	a	a	a	a	b	b	b	h	h	b	a	h	h	-	h	h	b	b	b	b	b	h	a	b	h	h	a	a	a	h	h	h
			marker45777	74.24	+ Chr11 16664229		TAATCCGCCGCGACGCCGCCTCCTGATCAACTC	TAATCCACCGCGACGCCGCCTCCTGATCAACTC	7|G/A	b	a	h	h	b	b	a	a	a	a	a	a	b	b	b	h	h	b	a	h	h	h	h	a	b	b	b	b	b	h	a	b	h	h	a	a	a	h	h	a
			marker69719	74.831	- Chr11 16340249		CCATCCGCCGTCACCGCCACTCCGCCACCGTAC	CCATCCGCCGTCACCGCCGCTCCGCCACCGTAC	19|A/G	b	h	b	h	b	b	h	a	a	a	a	a	b	b	b	h	h	b	a	h	h	h	h	a	b	b	b	b	b	a	a	b	h	h	a	a	h	h	h	h
			marker32780	75.232	+ Chr11 16706287		CCCCTCCTCGTCACTAAGCCTCCGCCTCCACCG	CCCCTCCTCGTCACTGAGCCTCCGCCTCCACCG	16|A/G	b	a	b	h	b	b	h	a	a	h	a	a	b	b	b	h	h	h	a	h	h	h	h	a	b	b	b	b	b	a	a	b	h	h	a	a	h	h	h	a
			marker82855	75.675	+ Chr11 16893314		GATCCGTGCACCACTGCTGCTCCCAACAACGGG	GATCCGTGCACCACTGCTGCTCCCGACAACGGG	25|A/G	b	a	b	h	b	b	h	a	a	a	a	a	b	b	-	h	h	b	a	h	h	h	h	a	b	b	b	b	-	a	a	b	h	h	a	a	a	h	h	h
			marker1847	76.271	- Chr11 17199525		AAAAACGGAAAAACTCTCTCTCCCTTCTCCTCC	AAAAAGGGAAAAACTCTCTCTCCCTTCTCCTCC	6|C/G	b	-	b	h	b	b	a	a	a	a	a	a	b	b	b	h	h	b	a	h	h	h	h	a	b	b	b	b	b	a	a	b	h	h	a	a	a	h	h	h
			marker2715	76.635	+ Chr11 17166232		TCTCTCTCTCTCACCTCTTCTCCCTTCATTCCA	TCTCTCTCTCTCACCTCTTCTCCCTTCATTTCA	31|C/T	b	a	b	h	b	b	h	a	-	a	a	a	b	-	b	h	h	b	a	h	h	h	-	a	b	b	b	b	b	a	a	b	h	h	a	a	h	h	a	h
			marker77759	76.997	- Chr11 17036647		AGAGCATCTCCAACCATCTCTCCATTCATCCTC	AGAGCATCTCCAACAATCTCTCCATTCATCCTC	15|C/A	b	a	h	h	-	b	a	a	a	a	a	a	b	b	b	h	h	h	a	h	h	h	h	a	b	b	b	b	b	h	a	b	h	a	a	a	h	h	h	h
			marker12267	77.513	- Chr11 16660331		CCTCTGCTCTCCACCGTTGCTCCCCTCTCCTCC	CCTTTGCTCTCCACCGTTGCTCCCCTCTCCTCC	4|C/T	b	a	h	h	b	b	h	a	a	a	a	a	b	b	b	h	h	h	a	h	h	h	h	a	b	b	b	h	b	h	a	b	h	h	a	a	a	h	h	a
			marker7426	78.012	- Chr11 17284474		CGCTGTACCAGGACGGGTCCTCCTCGAGGAACA	CGCGGTACCAGGACGGGTCCTCCTCGAGGAACA	4|T/G	b	a	b	h	b	b	a	a	a	a	a	a	b	b	b	h	h	h	a	h	h	h	h	a	b	b	b	b	b	h	h	b	h	h	a	a	h	b	h	h
			marker87002	79.113	+ Chr11 17130405		CTAGCTATTGCAACCCTGTCTCCTCCAACCCCT	CTAGATATTGCAACCCTGTCTCCTCCAACCCCT	5|C/A	b	a	b	h	b	-	a	a	a	a	a	a	b	b	b	h	h	-	a	a	h	h	h	a	b	b	b	b	b	h	a	b	h	a	a	a	h	h	h	a
			marker95030	79.746	+ Chr11 17128934		GCAGGTGTACTAACTCCAACTCCTTCAGTGATT	GCAGGTGTACCAACTCCAACTCCTTCAGTGATT	11|T/C	b	a	b	h	b	b	-	a	h	-	a	a	b	b	b	b	-	b	a	h	h	h	h	a	b	h	b	b	b	h	a	b	h	h	a	a	h	h	h	h
			marker98453	81.978	- Chr11 17857516		GCGTCCGCGAGCACCTGGCCTCCCGCCGGCGCC	GCGTCCGCGAGCACCCGGCCTCCCGCCGGCGCC	16|T/C	b	a	b	-	b	b	h	a	a	h	a	a	b	b	h	h	h	b	a	h	h	h	h	a	b	b	h	h	b	h	a	b	h	h	a	h	a	h	h	h
			marker92649	82.781	+ Chr11 17840400		GAATCAAAAGAGACAACTACTCCCTCCGTTCTA	GAATCAGAAGAGACAACTACTCCCTCCGTTCTA	7|A/G	b	-	b	b	b	b	h	a	a	a	a	-	b	b	h	h	h	b	a	h	h	h	h	a	b	b	h	h	b	h	a	b	h	h	a	h	h	h	h	h
			marker83713	83.871	+ Chr11 18275998		TGCAATTGTAGCACCATATCTCCACTAGTTATC	TGCAATTGCAGCACCATATCTCCACTAGTTATC	9|T/C	h	h	h	-	b	b	a	a	h	a	a	a	b	b	h	h	h	b	a	h	b	h	h	a	b	b	h	h	b	a	a	b	b	h	a	h	a	-	h	-
			marker69747	85.277	- Chr11 18247351		TGCTGCCCTTCTACCTCATCTCCACAACGCACG	TGCTGCCCTTCTACCTCATCTCCACAACGCGCG	31|A/G	b	h	h	h	b	b	a	a	h	a	a	a	b	b	h	h	h	h	a	h	h	h	h	a	b	b	h	h	b	a	a	b	h	h	a	h	a	h	h	h
			marker707	85.728	+ Chr11 18331116		CAACAGCGCGGTACTTGGCCTCCGCACTAGAAT	CAACAGCGCGGTACTCGGCCTCCGCACTAGAAT	16|T/C	b	a	h	h	b	b	h	h	a	h	a	a	b	b	h	h	h	h	a	h	h	h	h	a	b	b	h	h	b	a	h	b	h	h	a	h	h	h	h	h
			marker13738	86.369	+ Chr11 18253117		CCATGTCAGCGGACCCATCCTCCAAAACTGCTG	CCACGTCAGCGGACCCATCCTCCAAAACTGCTG	4|T/C	b	h	h	h	b	b	h	a	a	a	a	a	b	b	h	h	h	b	a	h	h	h	h	a	b	b	h	h	h	h	a	b	h	h	a	h	h	h	h	h
			marker2652	87.065	- Chr11 18501001		ATAACCTCGAGGACGTCGTCTCCAGGATGTCGG	ATAACCTCGAGGACGTCGTCTCCAGCATGTCGG	26|G/C	b	a	h	h	b	b	a	h	a	a	a	a	b	b	h	h	h	h	a	h	h	h	h	a	b	b	h	h	b	h	a	b	h	h	a	h	h	h	h	h
			marker74415	88.552	+ Chr11 18881248		ACTAATCTCCCAACCAAACCTCCAAACTACCCA	ACTAATCTCCCAACCAAACCTCCAAACTACTCA	31|C/T	b	-	a	h	b	b	h	b	-	a	a	a	b	-	b	b	b	h	a	h	h	h	h	a	b	b	h	h	-	a	a	b	h	h	a	h	h	h	a	b
			marker46016	89.893	- Chr11 19347308		CGGACCCATAGTACACTTACTCCCTTCATACTA	CGGACCCATAGTACACTTACTCCCTCCATACTA	26|T/C	b	h	h	h	b	b	h	h	a	a	h	a	b	b	h	h	b	h	a	h	h	h	h	a	b	h	h	h	h	a	a	b	h	h	a	h	h	b	h	b
			marker57773	90.447	- Chr11 19104588		CAGCCTTGGCGAACTCTGCCTCCGCCTCGATTC	CAGCCTTGGCGAACTCTGTCTCCGCCTCGATTC	19|C/T	b	h	h	h	b	b	h	h	a	a	a	a	b	b	-	h	b	h	a	a	h	h	h	a	b	b	h	h	h	a	a	b	b	h	a	h	a	h	h	-
			marker56136	91.019	- Chr11 19465274		GGCCCCGCCGCCACTGTTCCTCCGTCGCGTGCC	GGCCCCACCGCCACTGTTCCTCCGTCGCGTGCC	7|G/A	b	a	h	h	b	b	h	h	a	a	h	a	b	b	h	h	b	b	a	h	h	h	h	a	b	h	h	h	h	h	a	b	h	h	a	b	h	h	h	h
			marker76820	91.759	- Chr11 19220766		CGTAGCACTCCTACAAATACTCCTACATTGCCA	CGTAGCACTCCTACAAATGCTCCTACATTGCCA	19|A/G	b	a	h	h	b	b	h	h	h	a	a	h	h	b	b	h	b	h	a	h	h	h	h	a	b	h	h	h	h	a	a	b	h	h	a	h	h	h	h	h
			marker85002	92.123	- Chr11 19319723		GCTCTCCCCTCCACACGCGCTCCTCACGCGCGT	GCTCTCCCCTCCACACGCGCTCCTCATGCGCGT	27|C/T	b	h	h	h	b	b	a	h	a	a	h	a	b	b	h	h	b	b	a	h	h	h	h	a	b	h	h	h	h	a	a	b	h	h	a	h	h	h	h	h
			marker75840	92.568	- Chr11 19240234		ATTGAACTTCATACAAACGCTCCTAAGCCACCA	ATTGAACATCATACAAACGCTCCTAAGCCACCA	8|T/A	b	h	h	h	b	b	a	h	a	a	h	a	b	b	h	h	b	h	a	h	h	h	h	a	b	h	h	h	h	a	a	b	h	h	a	h	h	h	h	a
			marker90740	92.905	- Chr11 19248038		TTAACGACTATTACGGGCCCTCCCCCATGCGAC	TTAACGACTATTACGGGCCCTCCCCCACGCGAC	28|T/C	b	a	h	h	b	b	a	h	a	a	h	a	b	b	h	h	b	h	a	h	h	h	h	a	b	h	h	h	h	h	a	b	h	h	a	h	h	h	h	h
			marker85773	93.325	- Chr11 19081499		TGTCCGGGACCCACGCCCGCTCCTCCCTCCTCC	TGTTCGGGACCCACGCCCGCTCCTCCCTCCTCC	4|C/T	b	a	h	h	b	b	h	h	a	a	a	a	b	b	h	h	b	b	a	h	h	h	h	a	b	h	h	h	h	a	a	b	h	h	a	h	h	h	h	h
			marker36854	93.781	- Chr11 19449391		GAACTCACCAGCACTAGAACTCCTGATTCTTGA	GAACTCACCAGCACTTGAACTCCTGATTCTTGA	16|A/T	-	a	h	h	-	b	a	h	a	a	h	a	b	b	h	h	b	b	a	h	h	h	h	h	b	h	h	h	h	a	a	b	h	h	a	h	a	b	h	b
			marker39270	94.064	+ Chr11 19501649		CGTCTTCCGTCTACCTACCCTCCAATGAGTTCA	CATCTTCCGTCTACCTACCCTCCAATGAGTTCA	2|G/A	-	a	h	h	h	b	a	h	a	a	h	a	b	b	h	b	b	b	a	a	h	h	h	a	-	h	h	a	h	a	a	b	h	h	a	h	a	h	h	a
			marker72332	94.856	+ Chr11 19641174		CCGGCTACGCCCACAGGGTCTCCCCCGCGGTGG	CCGGCTACGCCCACAGGGACTCCCCCGCGGTGG	19|T/A	b	a	h	h	b	b	a	h	a	a	h	a	h	h	h	h	b	b	a	h	h	h	h	a	b	h	h	h	h	a	a	b	h	h	a	h	h	h	h	h
			marker94255	95.476	+ Chr11 19881836		GTAGCCGATGCCACCGCCGCTCCTGCTGATGCC	GTAGCCGATGCCACCACCGCTCCTGCTGATGCC	16|G/A	b	a	h	h	-	b	h	h	a	h	h	a	b	h	h	h	b	h	a	h	h	h	h	a	b	h	h	h	h	a	a	b	h	h	a	h	h	h	b	h
			marker31878	96.237	+ Chr11 21011276		GAGGCGTTGCGAACGTCAACTCCAACGGAGGCA	GAGGTGTTGCGAACGTCAACTCCAACGGAGGCA	5|C/T	b	a	-	h	b	b	h	h	a	a	h	a	b	b	h	h	b	b	a	b	h	h	h	a	b	h	h	h	h	a	-	b	h	h	a	h	h	h	-	b
			marker11492	96.624	- Chr11 20810327		GCTACCCCGTCCACCCCTTCTCCGTCGATTTCC	GCTACCCCGTCCACCCCTTCTCCATCGATTTCC	24|G/A	b	a	h	h	b	b	h	h	h	a	h	a	b	a	h	h	b	b	a	-	h	h	h	a	b	h	h	h	h	a	a	b	h	h	a	h	h	h	h	a
			marker44841	96.953	+ Chr11 20148771		CTCCGATGGTGCACTCGTTCTCCAGCTAATCAC	CTCCGATCGTGCACTCGTTCTCCAGCTAATCAC	8|G/C	b	a	h	h	b	b	h	h	a	a	h	a	b	-	h	h	b	h	a	h	h	h	h	a	b	h	h	h	h	a	a	b	h	h	a	h	h	h	h	h
			marker30508	97.265	+ Chr11 21051532		CAAGAATCATCAACGGTGTCTCCTTCGGAAGCA	CAAGAATCATCAACGGTGTCTCCTTTGGAAGCA	26|C/T	b	a	h	h	b	b	a	h	a	a	h	a	b	h	h	h	b	b	a	h	h	h	h	a	h	h	h	h	h	a	a	b	h	h	a	h	h	a	h	h
			marker59722	97.694	+ Chr11 20060757		GCAAACCCCCCGACTTTCACTCCCTAAGTATCC	GCAGACCCCCCGACTTTCACTCCCTAAGTATCC	4|A/G	b	h	h	h	b	b	a	h	h	a	h	a	b	h	h	h	b	h	a	h	h	h	h	-	b	h	h	h	h	a	a	b	h	h	a	h	h	h	h	h
			marker37287	97.947	- Chr11 20563716		TATCCTTCGCTGACACATTCTCCTCATCCCTCG	TATCCTTCGCTGACACATTCTCCTCGTCCCTCG	26|A/G	b	h	h	h	b	b	h	h	a	a	-	a	b	h	h	h	b	h	a	h	h	h	h	a	b	h	h	h	h	a	a	b	h	h	a	h	h	h	h	h
			marker111956	98.305	- Chr11 21055024		GTGAGGCATTCCACATTGCCTCCCAACATATAG	GTGAGGCATTTCACATTGCCTCCCAACATATAG	11|C/T	b	h	h	h	b	b	a	h	a	a	h	a	b	a	h	h	b	h	a	h	h	h	h	h	b	h	h	h	h	a	a	b	h	h	a	h	h	h	h	h
			marker112754	98.55	+ Chr11 20718418		TGCTGATGTTGCACGGCGTCTCCGGCGACGGCT	TGCTGATGTTGCACGGCGTCTCCGGAGACGGCT	26|C/A	b	a	h	h	b	b	a	h	a	a	h	a	h	h	h	h	b	h	a	h	h	h	h	a	b	h	h	h	h	a	a	b	h	h	a	h	h	h	h	h
			marker79020	98.892	- Chr11 21196105		CTCGCCCCCGCAACCCCGCCTCCATCCCTCAAC	CTCGCCCCCGCCACCCCGCCTCCATCCCTCAAC	12|A/C	b	a	h	h	b	b	h	h	a	h	h	a	b	h	h	h	h	h	a	h	h	h	h	a	b	h	h	h	h	a	a	b	h	h	a	h	h	h	h	h
			marker93310	99.123	- Chr11 21247961		CTCCTGGTGGCAACGCGAACTCCACCTTTGGAG	CTCCTGGCGGCAACGCGAACTCCACCTTTGGAG	8|T/C	b	h	h	h	b	b	h	h	a	h	h	a	b	h	h	h	h	h	a	h	h	h	h	a	b	h	h	h	h	a	a	b	h	h	a	h	h	h	h	h
			marker46607	99.784	- Chr11 20659303		AAGACAGGAAAAACAAAATCTCCTCCCTACCAG	AACACAGGAAAAACAAAATCTCCTCCCTACCAG	3|G/C	b	a	h	h	b	b	h	h	a	a	h	a	b	h	-	h	b	h	a	h	h	h	h	a	-	h	h	h	h	a	-	b	h	h	a	h	h	a	b	-
			marker104278	100.152	+ Chr11 21725607		AGCGCCGTTCCCACTCCCCCTCCCACGATGGCA	AACGCCGTTCCCACTCCCCCTCCCACGATGGCA	2|G/A	b	a	h	h	b	b	a	h	a	a	h	a	b	b	a	h	b	h	a	h	h	h	h	a	b	h	h	h	h	a	a	b	h	h	a	h	h	h	h	h
			marker69695	100.597	+ Chr11 21813062		GTGCGTGTACGTACGCTTCCTCCATCTCACCTT	GTACGTGTACGTACGCTTCCTCCATCTCACCTT	3|G/A	b	h	h	h	b	b	h	h	a	a	h	a	b	h	a	h	b	h	a	h	h	h	h	a	b	h	h	h	h	a	a	b	h	h	a	h	h	h	h	h
			marker11113	101.113	+ Chr11 21844524		AACGAGGAAAACACCAGCCCTCCTCTTCACCTC	AACGAGGAAAACACCAGCCCTCCTCTTTACCTC	28|C/T	b	a	h	h	b	b	a	h	a	a	h	a	b	h	a	h	b	h	a	h	h	h	h	a	b	h	h	h	h	a	a	b	h	h	a	h	h	h	h	h
			marker25020	101.575	- Chr11 21698900		TTGGAGAGACAAACCTTATCTCCCCCGACTAGA	TTGGAGAGACAAACCTTATCTCCCCTGACTAGA	26|C/T	b	a	h	h	b	b	a	h	a	a	h	h	b	a	a	h	b	h	a	h	h	h	h	a	b	h	h	h	h	a	a	b	h	h	a	h	h	h	h	b
			marker41822	102.058	+ Chr11 22245966		TCATAAAGCTACACGGTCACTCCTTAACCTGTC	TCATAAAGCTACACGGTCACTCCTTACCCTGTC	27|A/C	b	a	h	h	b	b	h	h	a	a	h	a	b	h	a	h	h	h	a	h	h	h	h	a	b	h	h	h	h	a	a	b	h	h	a	h	h	h	h	h
			marker22247	102.477	- Chr11 21737876		TTACCTCCCACAACTCTTGCTCCTGAGTGAATC	TTACGTCCCACAACTCTTGCTCCTGAGTGAATC	5|C/G	b	h	h	h	b	b	h	h	-	a	h	a	b	a	a	h	b	b	a	h	h	h	h	a	b	h	h	h	h	a	a	b	h	h	a	h	h	h	a	h
			marker66498	102.891	- Chr11 22065616		CTCACCACTCTCACCATCTCTCCTCAGATCAGC	CTCACCACTCTCACCATCTCTCCTCAGACCAGC	29|T/C	b	a	h	h	b	b	h	h	a	a	h	a	b	h	a	h	b	h	a	h	h	h	h	a	b	h	h	h	h	a	a	b	h	h	a	h	h	h	h	h
			marker89196	103.921	+ Chr11 22350439		CACCCCAGCCGCACCGCCTCTCCGCTACGCCCC	CACCCCCGCCGCACCGCCTCTCCGCTACGCCCC	7|A/C	b	a	h	h	b	b	a	h	a	a	h	a	b	h	a	h	h	h	a	h	h	h	h	a	h	h	h	h	h	a	a	b	h	h	a	h	h	h	h	h
			marker66554	104.528	- Chr11 20340043		TATTCGGCAGCCACCTTTCCTCCGCAGGCACGC	TATTCGGCAGCCACCTTTCCTCCGCGGGCACGC	26|A/G	b	-	h	h	-	b	-	h	a	a	h	a	b	-	h	h	-	b	a	b	h	-	h	a	b	h	h	h	h	-	a	b	h	b	-	h	h	h	h	a
			marker92916	104.869	+ Chr11 20135622		CGCCATCGCCGGACTTCCCCTCCTCGGCTCCTC	CGCCGTCGCCGGACTTCCCCTCCTCGGCTCCTC	5|A/G	b	a	h	h	b	b	a	b	a	a	b	a	b	b	h	h	b	h	a	b	h	h	h	a	b	h	h	h	h	a	-	b	b	h	a	h	h	h	h	h
			marker58194	105.236	- Chr11 19986617		AGAACAAAATTAACAGTGTCTCCAGCAAAAGTC	AGAAGAAAATTAACAGTGTCTCCAGCAAAAGTC	5|C/G	b	a	h	h	b	b	-	a	a	a	h	a	b	h	b	h	-	b	a	h	h	b	h	a	-	h	h	h	h	a	a	b	b	-	a	h	-	h	b	h
			marker2328	105.882	- Chr11 22070592		TCCTAACCAATCACAACCCCTCCACCATTCTCT	TCCTAACCAATCACAATCCCTCCACCATTCTCT	17|C/T	b	h	h	-	-	b	h	h	a	a	h	a	-	h	a	h	b	b	a	h	h	h	h	h	b	h	h	h	h	a	a	b	h	h	a	h	h	h	h	-
			marker97465	106.674	- Chr11 22421200		CATACACTTTAGACCAATCCTCCATTGGTTTAT	CATACACTTCAGACCAATCCTCCATTGGTTTAT	10|T/C	b	h	-	-	b	-	-	h	a	a	h	-	b	h	a	-	b	b	a	h	h	h	h	a	-	h	h	h	h	a	a	b	h	h	a	b	h	h	-	h
			marker27742	109.497	+ Chr11 22887645		CGGCGGCACGCGACGCGCTCTCCGAGGCAAGGC	CGGCGGCACGCAACGCGCTCTCCGAGGCAAGGC	12|G/A	b	b	h	h	b	b	h	h	a	a	h	a	b	h	-	h	b	h	h	h	h	h	h	h	h	h	h	h	h	a	h	b	h	h	a	b	h	h	h	a
			marker5708	111.701	- Chr11 23271752		CGACCTTCGAGTACCTGGACTCCCTCTCGCCTG	CGACCTCCGAGTACCTGGACTCCCTCTCGCCTG	7|T/C	h	b	h	a	h	b	h	h	a	a	h	a	b	h	a	h	b	h	h	h	h	h	h	h	h	h	h	h	h	a	h	h	h	h	a	b	h	h	h	a
			marker109378	113.026	- Chr11 24204101		CGACGACCGCGTACCCGTGCTCCGGGTGGCGCT	CGACGACGGCGTACCCGTGCTCCGGGTGGCGCT	8|C/G	b	b	h	a	h	b	h	h	a	a	h	a	b	h	h	h	b	b	h	h	h	h	h	h	h	h	h	h	h	h	-	h	h	h	a	b	h	h	h	a
			marker94113	114.465	- Chr11 24158149		TTCACTTCGAAGACTGCCTCTCCACCAATTCTA	TACACTTCGAAGACTGCCTCTCCACCAATTCTA	2|T/A	b	b	b	a	h	b	h	h	a	a	h	a	b	h	a	h	b	b	h	b	h	h	h	h	h	h	h	h	h	a	h	h	h	h	a	b	h	b	h	h
			marker50821	115.246	+ Chr11 24705234		CCTAACTTATGTACGTGACCTCCTCTCCCCTCA	CCTAACTTATGTACGTGACCTCCTCTCCCATCA	30|C/A	b	b	h	a	h	b	h	h	-	a	h	a	b	h	a	h	b	b	h	h	h	b	h	h	h	h	h	h	h	a	h	a	h	h	h	b	h	h	h	h
			marker107952	115.902	- Chr11 24639438		CCTTGTGCGGTGACGGCGGCTCCAGCTCGGCCA	CCTTGTGCGGCGACGGCGGCTCCAGCTCGGCCA	11|T/C	b	b	h	a	h	b	h	h	h	h	h	a	b	h	a	h	b	h	h	h	h	b	h	h	h	h	h	h	h	a	h	h	h	h	a	b	h	h	h	h
			marker16816	116.348	+ Chr11 24738358		TTATTGTCTTCAACAACAACTCCGGTGCACCGG	TTATTGTCTTCAACAACAACTCCGGTGCTCCGG	29|A/T	b	b	h	a	h	b	h	h	h	a	h	a	b	h	a	h	b	h	h	h	h	b	h	h	h	h	h	h	h	a	h	h	h	h	a	b	h	h	h	b
			marker38258	116.82	- Chr11 24794009		ATAAGCCAATACACATTTCCTCCTGGCGCCTCC	AGAAGCCAATACACATTTCCTCCTGGCGCCTCC	2|T/G	b	b	h	a	h	b	h	h	h	a	h	a	h	h	a	h	b	b	h	h	h	b	h	h	h	h	h	h	b	a	h	h	h	h	a	b	h	h	h	h
			marker56114	117.187	+ Chr11 24755221		GACAGCGAAAATACCATATCTCCGCTGGCGGCC	GACAGTGAAAATACCATATCTCCGCTGGCGGCC	6|C/T	b	b	h	a	h	b	h	h	b	a	h	a	b	h	a	h	b	b	h	h	h	b	h	h	h	h	h	h	h	a	h	h	h	h	a	b	b	h	h	h
			marker81631	117.737	- Chr11 24890732		CCCGACTTATCGACGTCTCCTCCGTATTCACAG	CCCGACTTATCGACGTCTCCTCCGTAGGCACAG	27|T/G,28|T/G	b	b	h	a	h	b	h	h	h	a	h	h	b	h	a	h	b	b	h	h	h	b	h	h	h	h	h	h	h	a	h	h	h	h	a	b	h	h	a	h
			marker8066	118.039	- Chr11 24636290		CTGGCAGAGACAACAATGCCTCCAAAGCAACAC	CTGGCAGAGACAACAATGCCTCCAAAGCAAAAC	31|C/A	b	b	h	a	h	b	h	h	h	a	h	a	b	h	a	h	b	h	h	h	h	b	h	h	h	h	h	h	h	a	h	h	h	h	a	b	h	h	h	-
			marker65980	118.477	- Chr11 24340399		GGAATGGATCATACTCTTTCTCCCAGGTTCTCA	GGAATGGGTCATACTCTTTCTCCCAGGTTCTCA	8|A/G	-	b	h	a	a	b	-	h	-	a	h	a	b	h	a	h	b	b	h	h	h	b	h	h	h	h	h	h	h	a	h	h	h	h	a	b	h	h	h	h
			marker84611	119.148	+ Chr11 24422827		CAGCATATGTGAACTTCCACTCCTTACAAGACT	CAGCATATGTGAACTTCCACTCCTTAGAAGACT	27|C/G	b	b	h	a	b	b	h	h	h	a	h	a	b	h	a	h	b	h	h	h	a	h	h	h	h	h	h	h	h	a	h	h	h	h	a	b	h	h	h	a
			marker83493	119.983	- Chr11 24328829		CAATGCTTCCTGACATTCTCTCCAGAAACGGTC	CAATGCTTCCTGACATTCTCTCCAAAAACGGTC	25|G/A	b	-	h	a	a	-	h	h	h	a	h	-	b	b	a	h	-	b	h	-	h	h	h	h	a	h	-	h	h	a	a	h	b	a	a	b	-	h	h	a
			marker70091	120.396	+ Chr11 24868650		TCCGATAGTATAACTCATCCTCCAATGATCGGT	TCTGATAGTATAACTCATCCTCCAATGATCGGT	3|C/T	b	-	h	a	-	-	h	h	-	a	h	a	b	a	a	h	b	h	h	h	h	b	-	h	-	h	h	h	h	a	h	a	h	h	a	b	a	-	-	h
			marker72445	121.085	- Chr11 24872052		AGATGCCATTGGACGTCACCTCCCCAATCCTGG	AGATGCCATTGGACGTCACCTCCCCAATCTTGG	30|C/T	b	b	h	a	b	b	b	h	h	a	h	a	b	h	a	h	h	b	b	h	h	b	b	h	h	h	h	h	h	a	h	h	h	h	a	b	h	h	h	h
			marker19834	122.821	+ Chr11 25772128		TCCCCATCCCCAACCCGAGCTCCATTACTCCAC	TTCCCATCCCCAACCCGAGCTCCATTACTCCAC	2|C/T	b	b	h	a	h	b	h	h	h	a	h	a	b	h	a	h	b	h	h	h	h	b	h	h	h	h	h	h	h	a	h	h	h	h	a	b	h	h	h	h
			marker34333	123.294	+ Chr11 25609789		TGTACTTTCTACACGACTGCTCCGCCGATGCAT	TGTACTTCCTACACGACTGCTCCGCCGATGCAT	8|T/C	b	b	h	a	h	b	h	h	h	a	h	a	b	h	a	h	h	h	h	h	h	b	h	h	h	h	h	h	h	a	h	h	h	h	a	b	h	h	h	h
			marker8047	123.694	- Chr11 25864615		ACTGGTGTTTGTACATAGACTCCATTGCTCCCA	ACTGGTGTTTGTACATAGACTCCATTGCACCCA	29|T/A	b	b	h	a	h	b	h	h	h	a	h	a	b	h	h	h	h	b	h	h	h	b	h	h	b	h	h	h	h	a	h	h	h	h	a	b	h	h	h	h
			marker60400	124.277	- Chr11 25606748		GTAGGGTTACAAACTCCAACTCCTAGCTTTCAA	GTAGGGCTACAAACTCCAACTCCTAGCTTTCAA	7|T/C	b	b	h	a	h	b	h	h	h	a	h	a	b	h	h	h	b	b	h	h	h	b	h	h	h	h	h	h	h	h	b	h	h	h	a	b	h	h	h	h
			marker59557	124.845	+ Chr11 25858691		CTGCTCCAAATCACACTTTCTCCTTCCTCCGTT	CTGCTCCAAATCACACTTTCTCCTTCCTCCTTT	31|G/T	-	b	h	a	h	b	h	h	h	a	h	a	b	h	a	h	b	h	a	h	h	b	h	h	h	h	h	h	h	h	h	h	h	h	a	b	h	a	h	-
			marker28164	125.289	- Chr11 25866809		GAATTCCGCAACACAAATCCTCCATTTCTACGG	GAACTCCGCAACACAAATCCTCCATTTCTACGG	4|T/C	b	h	h	a	h	b	h	h	h	a	h	a	b	h	a	h	b	b	h	h	h	b	h	h	h	h	h	h	h	a	h	h	h	h	a	b	h	h	h	h
			marker24627	126.821	- Chr11 26451139		GTGCATACGTGTACGTTACCTCCTGTCTTTTCA	GTGCATACGTGTACCTTACCTCCTGTCTTTTCA	15|G/C	b	h	h	a	h	b	h	h	h	a	h	a	b	h	h	h	b	h	h	h	h	b	h	h	h	h	h	h	h	a	h	h	h	h	a	b	h	h	h	h
			marker62946	127.341	+ Chr11 26196361		TCTCCAGCTGCCACAAGTCCTCCATCTTCTTGG	TCTCCAGCTGCCACAGGTCCTCCATCTTCTTGG	16|A/G	b	-	h	a	h	b	h	h	h	a	h	a	b	h	a	h	b	h	h	h	h	b	h	h	h	a	h	h	h	h	h	h	h	h	a	b	a	h	h	h
			marker112826	128.173	- Chr11 26513624		AGAGATATATGCACGTGTTCTCCTGGTGATGCT	AGAGATATATGCACGTGTTCTCCTGCTGATGCT	26|G/C	b	b	h	a	a	b	h	h	h	a	h	a	b	h	h	h	b	h	h	h	h	b	h	h	h	h	h	h	h	a	h	h	h	h	a	b	h	h	h	h
			marker100711	128.801	+ Chr11 26815032		CGACCCCCGCGCACCGCCGCTCCTTTCCTTCCC	CGACCCCCGCGCACTGCCGCTCCTTTCCTTCCC	15|C/T	b	b	h	a	a	b	h	h	-	a	h	a	b	h	h	h	b	h	h	h	h	b	h	h	h	h	h	h	h	h	h	h	h	h	a	b	h	h	h	h
			marker35672	129.361	+ Chr11 26828126		ATGGACCGGCGCACCGCAGCTCCACTTGTCACA	ATGGACCGGCGCACTGCAGCTCCACTTGTCACA	15|C/T	b	b	h	a	a	b	h	h	h	a	h	h	b	h	h	h	b	h	h	h	h	b	h	h	h	h	h	h	h	h	h	h	h	h	a	h	h	h	h	h
			marker12927	130.011	+ Chr11 26966383		CTCCCTGCTGCAACGACTACTCCTGCTCGTTAA	CTCCCTGCTGCAACGACTACTCCTGCGCGTTAA	27|T/G	b	h	h	a	a	b	h	h	h	a	h	a	b	h	h	h	b	h	h	h	h	b	h	h	h	h	h	h	h	a	h	h	h	h	a	b	h	h	h	h
			marker44897	130.845	+ Chr11 27412936		TCTCTTCCGTCGACCAAATCTCCATTCATGTTG	TCTCTCCCGTCGACCAAATCTCCATTCATGTTG	6|T/C	b	b	h	a	a	b	h	h	-	h	h	a	b	h	h	h	b	h	h	h	h	b	h	h	h	b	h	h	h	a	h	h	h	h	a	b	a	h	h	-
			marker6491	131.55	- Chr11 27203139		GTCACATGTAACACAAGTTCTCCTACGCTGACT	GTCACATGTAACACAAGTTCTCCTATGCTGACT	26|C/T	-	-	h	a	a	b	-	h	h	a	h	a	b	h	h	-	b	b	h	b	h	b	h	h	-	h	h	h	h	h	h	h	h	h	a	b	-	h	h	h
			marker11296	132.147	- Chr11 25370182		TAATGGTTAGAAACTCTTCCTCCGAGTATGCGA	TAATGGTTAGAAACTCTTCCTCCGAGTATGTGA	31|C/T	-	b	h	-	h	-	a	h	h	a	h	a	b	h	a	a	b	-	a	h	h	b	h	a	h	h	h	h	h	a	h	b	h	h	a	b	a	-	a	h
			marker29805	134.283	+ Chr11 26203617		TCCCTGCCGGCGACAACCTCTCCCGCGCGCCCT	TCCCTGCCGGCGACGACCTCTCCCGCGCGCCCT	15|A/G	b	b	b	a	a	b	h	h	h	a	h	-	b	h	a	h	-	h	a	-	h	b	b	h	h	-	h	h	h	a	-	h	h	h	a	b	h	h	h	h
			marker26649	134.823	- Chr11 28122523		CGCCCCGTAGACACCGCAGCTCCGACTTCATGA	CGCCCCGTAGACACCGCAGCTCCAACTTCATGA	24|G/A	h	h	h	a	a	b	h	h	h	h	h	a	b	h	h	h	b	h	h	h	h	b	h	h	h	h	h	h	h	a	h	h	h	h	a	b	h	h	h	h
			marker3954	135.966	+ Chr11 28953413		CGCCGAGCCGCCACCGCCACTCCTCCTCCAGCC	CGCCGAGCCGCCACCGCCGCTCCTCCTCCAGCC	19|A/G	h	b	h	a	a	b	h	b	h	h	h	a	b	h	h	h	b	h	h	b	h	b	h	h	h	h	h	h	h	h	h	h	h	h	a	b	h	h	b	h
			marker112337	136.855	- Chr11 28691622		ACCCTCTAATATACACTAGCTCCGCACCTGCTT	ACCCCCTAATATACACTAGCTCCGCACCTGCTT	5|T/C	h	b	h	a	a	b	h	h	h	h	h	a	b	h	h	h	b	h	h	h	h	b	h	b	h	h	h	h	h	a	h	h	h	h	a	b	h	h	h	h
			marker68608	137.776	- Chr11 28806571		CTTCTGCAGCAAACTGCTTCTCCTCACCCTTGT	CTTCGGCAGCAAACTGCTTCTCCTCACCCTTGT	5|T/G	h	b	h	a	h	b	h	h	h	h	h	a	b	h	h	h	b	h	h	h	h	b	h	b	h	h	h	h	h	a	h	h	h	h	a	b	h	h	h	h
			marker108425	140.727	+ Chr11 27806800		GGAGCATCTCCAACAGATTCTCCAGTAGACTAT	GGAGCATCTCCAACATATTCTCCAGTAGACTAT	16|G/T	-	-	h	a	-	b	-	h	h	a	h	a	b	-	h	b	b	a	h	b	h	b	a	b	-	h	h	h	h	a	h	h	b	a	a	b	h	-	h	-
3	5	49	marker45810	0	+ Chr1 13559953		TTTGAGTTCCCAACTTCACCTCCTTCGTTTTCC	TTTGAGTTCCCAACTCCACCTCCTTCGTTTTCC	16|T/C	-	a	b	h	h	-	h	h	h	a	b	a	b	h	-	h	h	b	h	-	h	b	h	b	b	b	h	b	a	-	a	b	a	h	h	a	a	b	b	b
			marker106518	7.242	- Chr1 11167600		CCTTCAGCAGCGACGCCACCTCCGGAGGCGCTC	CCTCCAGCAGCGACGCCACCTCCGGAGGCGCTC	4|T/C	h	a	a	-	h	b	h	h	-	a	b	a	b	h	b	h	-	b	a	b	h	h	a	b	b	b	a	b	a	b	a	b	a	h	a	h	a	b	b	b
			marker9624	13.989	+ Chr1 11884603		CCCCTCCCTCCCACGCCGCCTCCCTTCCCCCGC	CCCCTCCCTCCCACGCCGCCTCCCCTCCCCCGC	25|T/C	h	a	b	b	a	b	b	h	h	a	b	a	h	h	b	h	h	b	a	b	h	h	b	b	b	b	h	b	a	b	a	b	a	h	h	h	a	b	h	b
			marker1296	30.2	+ Chr1 7755275		TGCAGGGCGCCGACGACGTCTCCCTTGAGCTCG	TGCAGGGCGCCGACGACGTCTCCCTCGAGCTCG	26|T/C	h	a	a	h	h	b	h	a	a	a	b	a	a	h	b	b	-	h	h	h	h	h	h	b	h	b	b	b	a	h	a	b	a	a	h	h	h	b	b	b
			marker7367	35.213	+ Chr1 7106784		TCTTTGTTTGTCACTACTTCTCCTGCCCATTTC	TCTTTGTTTGTCACTGCTTCTCCTGCCCATTTC	16|A/G	a	h	a	h	h	b	b	a	a	a	h	a	h	h	b	b	b	a	h	b	h	h	h	b	h	b	h	b	a	a	h	b	a	h	h	h	h	b	b	b
			marker46211	36.77	- Chr1 6713336		CTTCTGATCGGAACTGCTTCTCCCCTTGTCTAA	CTTCTGATCTGAACTGCTTCTCCCCTTGTCTAA	10|G/T	a	-	a	a	h	b	h	a	-	a	b	a	-	-	b	b	h	a	h	b	a	h	a	b	h	b	h	h	a	h	h	b	a	a	h	h	a	b	b	-
			marker88270	37.706	- Chr1 6844052		ATGGCATCGGCTACTGCGCCTCCGCTTTCACCG	ATGGCATCGGCTACTGCACCTCCGCTTTCACCG	18|G/A	a	h	a	a	h	b	h	a	a	a	b	a	h	h	b	b	h	a	h	b	h	h	h	b	h	b	h	h	a	h	b	b	a	a	h	h	h	b	b	-
			marker108424	38.468	+ Chr1 7284762		TCCATGACATCAACATGTACTCCCTCCGTTTCT	TCCATGACATCAACATATACTCCCTCCGTTTCT	17|G/A	a	a	a	h	h	b	b	a	a	a	b	a	h	h	b	b	h	a	h	b	h	h	h	b	h	b	h	b	a	h	h	b	a	a	h	h	a	b	b	b
			marker49013	39.227	- Chr1 7034204		ATTTCCCTCATGACCTCTGCTCCAGGCCATTGA	ATTTCCCTCATGACCTCTGCTCCAGACCATTGA	26|G/A	a	a	a	a	h	b	b	a	a	a	b	a	h	h	b	b	h	a	h	b	h	h	h	b	h	b	h	b	a	h	h	b	a	a	h	h	a	b	b	b
			marker19189	40.178	- Chr1 7089168		AGCGAGTGGGAGACATGCCCTCCTCTTTCCTCT	AGCGAGTGGGAGACACGCCCTCCTCTTTCCTCT	16|T/C	a	h	a	h	h	b	h	a	a	a	h	a	h	h	b	b	h	-	h	b	h	h	h	b	h	h	h	b	a	h	h	b	a	a	h	h	h	b	b	b
			marker38969	40.843	+ Chr1 7103161		CGTCAAACACTCACCACAACTCCACAGGATGAC	CGTCAAATACTCACCACAACTCCACAGGATGAC	8|C/T	a	h	a	h	h	b	h	a	a	a	b	a	h	a	b	b	h	a	h	b	h	h	h	b	h	b	h	b	a	h	h	b	a	a	h	h	h	b	b	b
			marker8614	41.579	- Chr1 7108164		ACCACTTCTTCCACTGCTTCTCCTTGACATTCA	ACCACTTCTTCAACTGCTTCTCCTTGACATTCA	12|C/A	a	h	a	h	h	b	h	a	a	a	b	a	h	h	b	b	h	a	h	b	h	h	h	b	h	b	h	b	a	h	h	b	a	a	h	h	a	b	b	b
			marker36128	42.329	- Chr1 7076411		TCGCGGTCGTCGACGCAGCCTCCTCCTCGTCGT	TCGCAGTCGTCGACGCAGCCTCCTCCTCGTCGT	5|G/A	a	h	a	h	h	b	h	a	a	a	b	a	h	h	b	b	h	h	h	b	h	h	h	b	h	b	h	b	a	h	h	b	a	a	h	h	a	b	-	b
			marker17059	42.862	+ Chr1 7240523		ACCTTCTCTCTCACCTCATCTCCTCCTCGTACT	ACCTTCTCTCTTACCTCATCTCCTCCTCGTACT	12|C/T	a	h	h	h	h	b	b	a	a	a	b	a	h	h	b	b	h	h	h	b	h	a	h	b	h	b	h	b	a	h	h	b	a	a	h	h	a	b	b	b
			marker31565	43.327	- Chr1 7109961		AGGCAACATGCAACATCCTCTCCTTTTGCTGTA	AGGCAACATGCAACATCTTCTCCTTTTGCTGTA	18|C/T	a	h	a	h	h	h	h	a	a	a	b	h	h	h	b	b	h	h	h	b	h	h	h	b	h	b	h	b	h	h	h	b	a	a	h	h	a	b	b	b
			marker19295	43.964	+ Chr1 7155792		ATGGCATGTAGGACCATCACTCCGTTTGCATTG	ATGGCATGTAGGACCATCACTCCGTCTGCATTG	26|T/C	a	h	h	h	h	b	b	a	a	a	b	a	h	h	b	b	h	h	h	b	h	h	h	h	h	b	h	b	a	h	h	b	a	h	h	h	a	b	b	b
			marker54144	44.372	- Chr1 7240837		ACCACCTCTAGCACTGCCCCTCCACACCCCGAT	ACCACCTCTAGCACTGCCCCTCCACACCCTGAT	30|C/T	a	h	h	h	h	b	h	a	a	a	b	h	h	h	b	b	h	h	h	h	h	h	h	b	h	b	h	h	h	h	h	b	a	a	h	h	h	b	b	b
			marker79644	44.968	- Chr1 6792866		GCGTCGCTGGGAACGGCTCCTCCTCCTCCTCGG	GCGTCGCCGGGAACGGCTCCTCCTCCTCCTCGG	8|T/C	a	h	h	h	h	b	h	a	a	a	b	a	h	h	b	b	h	a	h	h	h	h	h	b	h	b	h	h	a	h	h	b	a	a	h	h	a	b	b	b
			marker61577	45.42	- Chr1 6882577		CTGACAATGCAAACAAAATCTCCCCTCCCCCAA	CTAACAATGCAAACAAAATCTCCCCTCCCCCAA	3|G/A	a	h	a	h	h	b	h	a	a	a	b	a	h	h	b	b	h	a	h	h	h	h	h	b	h	b	h	h	a	h	h	b	a	h	h	h	h	b	b	b
			marker19021	46.278	+ Chr1 7019759		CTCGCATCCACGACGAACTCTCCTTCCCATCGT	CTCACATCCACGACGAACTCTCCTTCCCATCGT	4|G/A	a	h	a	h	h	b	h	a	a	a	-	a	h	h	b	b	h	a	h	h	h	h	h	h	h	b	h	b	h	h	h	b	a	a	h	h	a	b	b	b
			marker80175	46.982	- Chr1 6734042		GAGAGCGCCAGTACCAGTCCTCCCGGTACGCTC	GAGAGCGCCACTACCAGTCCTCCCGGTACGCTC	11|G/C	a	h	a	h	h	b	h	a	a	a	b	a	h	h	b	b	h	h	h	h	h	h	h	b	h	b	h	h	a	h	h	b	a	a	h	h	a	b	b	b
			marker57018	47.61	+ Chr1 7054769		GCTGGGAGAAAAACCCCTTCTCCACTAGGCTAG	GCTGGGAGAAAAACCCCTCCTCCACTAGGCTAG	19|T/C	a	-	a	h	h	b	h	a	a	a	b	a	h	h	-	b	h	a	h	b	h	-	h	b	h	-	h	b	a	h	h	b	a	a	-	h	a	b	h	-
			marker56868	48.967	- Chr1 7209535		CGCGTCAATACCACTCTGGCTCCGGCCAAGCGA	CGCGTCAAGACCACTCTGGCTCCGGCCAAGCGA	9|T/G	a	h	h	b	h	b	h	a	a	-	b	a	h	h	b	b	h	h	-	b	h	h	h	b	h	b	h	b	a	h	-	b	-	a	h	h	a	b	b	-
			marker81046	50.016	+ Chr1 7082421		ACCTGGGCAACAACAACCTCTCCGGGGAGATCC	ACCTGGGCAACAACAACCTCTCCGGGTAGATCC	27|G/T	a	h	a	h	h	b	h	a	a	a	b	a	h	h	b	b	h	a	h	h	b	h	h	b	h	b	b	b	a	h	h	b	a	a	h	h	a	b	-	b
			marker20551	55.91	- Chr1 5419720		AGCCAAATAATCACTTGTGCTCCCAGACAATGT	AGCCAAATAATCACTTGTGCTCCCTGACAATGT	25|A/T	h	h	h	h	b	h	b	a	a	a	b	h	h	a	h	h	h	h	a	h	h	h	h	b	h	b	h	h	a	h	h	h	a	h	h	h	a	b	b	b
			marker21418	58.056	+ Chr1 4957936		GGCGCTCCCGTCACCTGCACTCCCGCCGTCGCC	GGCGCTCCCGTCACCTACACTCCCGCCGTCGCC	17|G/A	h	h	h	h	b	a	b	a	a	a	b	h	h	h	a	h	h	h	a	a	h	h	h	b	h	h	h	h	a	h	h	h	a	h	h	h	h	b	b	b
			marker103744	60.186	- Chr1 4752793		TGGTCGAACTTAACACGGTCTCCATAAAATGTT	TGGTCGAACTTAACGCGGTCTCCATAAAATGTT	15|A/G	h	h	-	h	b	a	b	a	a	a	b	a	h	h	h	h	h	a	a	a	h	h	h	b	b	h	h	h	a	h	h	h	a	h	h	h	a	b	b	b
			marker71424	68.544	+ Chr1 2547848		CTGCCACCAACTACCACTGCTCCCTCGCCTTCG	CCGCCACCAACTACCACTGCTCCCTCGCCTTCG	2|T/C	b	h	h	h	h	a	h	b	h	a	h	h	h	h	h	b	h	h	h	a	h	h	h	h	h	h	h	a	a	b	h	h	h	h	h	h	h	b	b	b
			marker41828	69.433	+ Chr1 3222307		ATCCACACTACCACAGCTTCTCCTCATACTGCT	ATCCACACTCCCACAGCTTCTCCTCATACTGCT	10|A/C	b	h	h	h	h	a	b	b	h	a	h	h	h	h	h	b	h	h	h	a	h	h	h	h	h	h	b	h	a	b	h	h	b	h	h	h	a	b	b	b
			marker25612	70.186	+ Chr1 2811957		AGTCTCGAGGGCACAATACCTCCTGAATTCGGC	AGTCTCGAGGGCACAATTCCTCCTGAATTCGGC	18|A/T	b	h	h	h	h	a	h	b	h	a	h	h	h	h	h	b	h	h	h	a	h	h	h	h	h	h	h	a	h	b	h	h	h	h	h	h	a	b	b	b
			marker48002	70.879	+ Chr1 2906717		ATAGAGTTCGGAACTCTCACTCCCCGGCACATA	ATAGAGTTCGGAACTCTCACTCCCCGGCATATA	30|C/T	b	h	h	h	b	a	h	b	-	a	b	h	h	h	h	b	h	h	h	a	h	h	h	h	h	h	b	a	a	b	h	h	b	h	h	h	a	b	b	b
			marker83551	71.75	+ Chr1 2763506		CCGACAATGGAAACGGCACCTCCAACCATCCTC	CCGACAATGGGAACGGCACCTCCAACCATCCTC	11|A/G	b	h	h	h	h	a	h	b	h	a	h	h	h	h	h	b	h	h	h	a	h	h	h	h	h	h	b	a	a	b	h	h	b	h	h	h	a	b	b	b
			marker42135	72.231	+ Chr1 2711130		CCCCACCCAAGAACCAAAACTCCAAACCCTCCC	CCCCACCCAAAAACCAAAACTCCAAACCCTCCC	11|G/A	b	h	h	h	h	a	b	b	h	a	h	h	h	h	h	b	h	a	h	a	h	h	h	h	h	h	b	a	a	b	h	h	b	h	h	h	a	b	b	b
			marker105478	72.844	+ Chr1 2660638		GCAGAGGCGCAGACCTCCACTCCCCGCTGTGCC	GCAGAGGTGCAGACCTCCACTCCCCGCTGTGCC	8|C/T	b	h	h	h	h	a	h	b	h	a	h	h	h	h	h	b	h	h	h	a	h	h	h	h	h	h	b	a	a	b	h	h	b	h	h	h	h	b	b	b
			marker84025	73.792	+ Chr1 2582914		ATGGCCAAGCAAACCTCTCCTCCTCCCGTCTAT	ATGGCCAAGCAAACCTCTCCTCCTCCTGTCTAT	27|C/T	b	h	h	h	h	a	b	b	h	a	h	h	h	h	h	b	h	h	h	a	h	h	h	h	h	h	b	a	a	b	h	h	b	h	h	h	h	b	b	b
			marker97955	74.391	+ Chr1 2550166		TGTCATTCGCACACTCTTTCTCCATCCCTTCTC	TGTCATTCGCACACCCTTTCTCCATCCCTTCTC	15|T/C	b	h	h	h	h	a	b	b	h	a	b	h	h	h	h	b	h	h	h	a	h	h	h	h	h	h	b	a	a	b	h	h	b	h	h	h	a	b	b	b
			marker29154	75.044	+ Chr1 2581398		TAAAGCATAATCACGAGCTCTCCGGTGTAGATT	TAAAGCATAATCACGGGCTCTCCGGTGTAGATT	16|A/G	-	h	h	h	h	a	b	b	-	a	b	h	h	-	a	b	h	a	b	a	h	h	h	h	-	h	b	a	a	b	h	h	b	h	h	h	a	b	b	b
			marker99714	75.916	+ Chr1 2752460		AATATCGATCTCACTTCTACTCCATCCGTTAGT	AATATCGATCTCACTTCTACTCCATCTGTTAGT	27|C/T	-	b	-	b	-	-	b	b	h	a	b	h	h	-	h	b	-	a	-	a	h	b	a	h	h	h	b	a	a	b	h	h	b	h	h	h	a	b	-	-
			marker21197	76.717	- Chr1 3199541		GTATGTAGCAGAACTAGCTCTCCCATAGATTTA	GTATGTAGCAGAACTAGCTCTCCCATTGATTTA	27|A/T	-	h	h	-	-	-	b	b	h	a	b	h	h	-	h	b	a	h	h	a	h	h	b	a	h	h	b	a	-	b	h	h	-	h	h	b	a	b	b	b
			marker17183	77.451	+ Chr1 2233229		AAATCCGGCCGCACCCCCCCTCCGCGTCGCGCG	AAATCCGGCCGCACCCCCCCTCCACGTCGCGCG	24|G/A	b	h	h	-	h	a	h	b	h	a	b	h	h	h	h	b	h	h	h	a	h	h	h	h	h	b	b	a	a	b	a	a	b	h	h	h	h	b	b	b
			marker53859	78.249	+ Chr1 2400991		CTTTCTCGCCGGACTTGGCCTCCTTGACGCCAC	CTTTCTCGCGGGACTTGGCCTCCTTGACGCCAC	10|C/G	b	h	h	h	h	a	b	h	h	a	h	h	h	h	h	b	h	a	h	a	h	h	h	h	h	h	b	a	h	b	h	h	h	h	h	h	h	b	b	b
			marker20160	79.698	- Chr1 2848164		ACTGTAACGAGTACTTCTACTCCTACTCTGCTG	ACTGTAACGAATACTTCTACTCCTACTCTGCTG	11|G/A	b	a	h	h	h	a	h	b	h	a	b	h	h	h	h	b	h	h	-	a	h	h	h	h	h	h	h	a	a	b	h	h	b	h	h	h	a	b	b	b
			marker17244	81.144	- Chr1 1762157		AGGGCACAGAGTACCTTCTCTCCCGTTGATCAG	AGAGCACAGAGTACCTTCTCTCCCGTTGATCAG	3|G/A	b	h	h	h	h	a	b	b	h	a	b	h	b	h	h	b	h	h	h	a	h	h	h	h	h	b	b	a	a	b	h	a	b	h	h	h	h	b	b	b
			marker28266	83.125	+ Chr1 1512305		AGGTCATGAACCACTGGAACTCCAAGCTGATGG	AGGTCATGAACCACTGGAACTCCAACCTGATGG	26|G/C	b	h	h	h	h	a	h	b	h	a	h	h	b	h	h	b	h	-	h	a	h	h	h	h	h	b	b	a	a	b	h	a	b	h	h	h	h	b	b	b
			marker13395	83.95	+ Chr1 1374523		TGTATTGTCTAAACTTAGTCTCCCTCACCACTC	TGTATTGTCTAAACTTAGTCTCCCTCGCCACTC	27|A/G	b	h	h	h	h	a	b	b	h	a	h	h	b	h	h	b	h	h	h	a	h	h	h	h	h	b	b	a	a	b	h	a	b	h	h	h	h	b	b	b
			marker20732	85.085	- Chr1 1373686		ACGGTGTATAGTACTTGAACTCCGTGGACGGCC	ACGGTGTGTAGTACTTGAACTCCGTGGACGGCC	8|A/G	b	h	h	h	h	a	b	b	h	a	h	h	b	h	h	b	h	h	h	a	h	h	h	h	h	b	b	a	a	b	h	a	b	h	h	h	h	b	b	b
			marker48491	86.203	+ Chr1 1444410		TCCGCTTCGTTCACGTCGCCTCCGACTCCGTCT	TCCGCTTCGTGCACGTCGCCTCCGACTCCGTCT	11|T/G	b	h	h	h	h	a	h	b	h	a	h	h	b	h	h	b	h	h	h	h	h	h	h	h	h	b	b	a	a	b	h	a	b	h	h	h	h	b	b	b
			marker81192	90.608	- Chr1 903992		CTCAAGTTCCTCACACCACCTCCGTCTCTCCCA	CTCAAGTTCCTCACACCACCTCCGTCTCTCACA	31|C/A	h	h	h	h	h	a	b	b	a	a	h	h	b	b	h	b	h	h	h	a	b	a	h	h	h	b	b	a	a	b	h	a	b	h	h	h	h	b	h	b
			marker8185	93.492	- Chr1 958629		CGTCCGGGATCGACTTGGTCTCCGCTGCCCGAA	CGTCCGGGATCGACTTGGTCTCCGCTGTCCGAA	28|C/T	b	h	h	h	h	a	b	b	h	a	b	h	b	b	h	b	h	a	h	a	b	h	h	h	h	b	h	a	a	b	h	a	b	h	h	h	h	b	h	b
4	5	27	marker72309	0	- Chr1 41887050		GGTTTTATTACTACTGTACCTCCACTAGGACGG	GGCTTTATTACTACTGTACCTCCACTAGGACGG	3|T/C	b	h	h	a	a	-	b	h	-	-	h	a	a	-	-	h	h	b	h	b	h	h	b	a	h	a	h	a	-	h	h	a	b	a	h	b	h	-	b	-
			marker71534	2.621	+ Chr1 42954718		ACCCATTGCTTAACCAGTACTCCCTCCCTCCTT	ACCCATTGCTTAACCAGTACTCCCTCCGTCCTT	28|C/G	b	h	b	a	a	b	b	h	b	h	a	h	h	a	h	h	h	b	h	b	a	h	b	h	h	h	h	a	b	b	h	a	b	a	h	b	b	h	h	b
			marker57727	5.907	- Chr1 41843085		AAAACCGAACAAACCTAATCTCCTGACTGGAGT	AAAACCGTACAAACCTAATCTCCTGACTGGAGT	8|A/T	b	h	b	a	a	b	h	h	b	a	h	h	a	h	b	h	h	b	h	b	a	-	b	h	a	a	a	a	-	b	a	a	b	a	h	b	h	-	b	b
			marker30982	7.608	- Chr1 41979002		CTGTTCGCATAAACTAATACTCCTTTCGTCCCA	CTGTTCGCATAAACTAATACTCCTTTCGTCTCA	31|C/T	b	b	b	a	a	b	h	h	b	a	h	h	a	-	b	a	h	b	h	b	h	h	b	h	a	a	h	a	b	b	a	a	b	a	h	b	h	h	h	b
			marker112841	10.6	- Chr1 41825551		ACGATGAAACGAACCGCTCCTCCTAATACATGA	ACGATGGAACGAACCGCTCCTCCTAATACATGA	7|A/G	b	h	b	a	a	b	h	h	b	h	h	h	a	h	h	h	h	b	h	b	h	h	b	h	h	a	h	a	b	h	a	a	b	h	h	b	h	b	h	b
			marker4875	11.811	- Chr1 41899074		GGCACAACTCAAACTCCAACTCCACTGCTGCTA	GGCACAACTCCAACTCCAACTCCACTGCTGCTA	11|A/C	b	h	h	a	a	b	h	h	b	h	h	h	a	h	h	h	h	b	h	b	h	h	b	h	h	a	h	a	b	h	h	a	h	a	h	b	h	h	h	b
			marker65418	12.923	- Chr1 41788542		AAGGAACACTTCACACCTCCTCCTCCAATTCAC	AATGAACACTTCACACCTCCTCCTCCAATTCAC	3|G/T	b	h	h	h	a	b	h	h	b	h	h	h	a	h	h	h	h	b	h	b	h	h	b	h	h	a	h	a	b	b	h	a	h	a	h	b	h	h	h	b
			marker43783	15.428	+ Chr1 42057839		GTACACACGCTAACATATACTCCCTCTGTTTTA	GTGCACACGCTAACATATACTCCCTCTGTTTTA	3|A/G	b	h	b	a	a	b	h	h	b	b	h	h	a	h	h	h	h	b	h	h	h	b	b	h	h	a	h	a	b	b	a	a	b	a	h	b	b	h	h	b
			marker37450	18.756	+ Chr1 41211991		AGAGGAGACGCCACTTGGACTCCATCTCCGTCG	AGAGGAGACGCCACTTGGACTCCATCTCTGTCG	29|C/T	b	h	b	a	a	b	h	h	b	h	h	b	a	h	a	h	h	b	h	h	h	h	b	h	b	a	h	a	b	b	a	a	h	a	h	b	h	h	h	b
			marker111049	22.159	- Chr1 40947213		AAGTGAACCTGAACCTGGACTCCTATGTTTTTT	ATGTGAACCTGAACCTGGACTCCTATGTTTTTT	2|A/T	-	-	b	a	a	b	h	h	-	h	h	b	a	-	a	h	h	b	h	b	h	h	b	h	h	a	h	a	b	b	a	a	b	a	a	b	h	a	h	b
			marker5556	24.757	+ Chr1 40753349		ATATCACATGCCACGCTAGCTCCTAACTAGAGT	ATATCACAGGCCACGCTAGCTCCTAACTAGAGT	9|T/G	b	h	b	a	a	b	h	h	b	h	h	b	a	h	a	h	b	b	h	b	h	h	b	h	h	a	h	a	h	b	a	a	b	h	h	b	h	h	h	b
			marker7483	28.919	- Chr1 40619778		CGCGGGAGTACGACAACTCCTCCTTCCCCTTGT	CGCAGGAGTACGACAACTCCTCCTTCCCCTTGT	4|G/A	b	h	b	a	a	b	h	h	h	-	h	h	-	h	-	h	b	h	h	h	h	h	h	h	-	-	h	a	h	b	a	-	b	h	h	b	h	-	h	b
			marker28389	35.698	+ Chr1 39353521		CGGCGCCTCGTTACCCCTTCTCCCCCCTCTCTC	CGGCGCCTCGTTACCCCTTCTCCCCCCCCTCTC	28|T/C	h	h	b	h	h	b	h	h	h	a	h	b	a	h	a	h	-	b	h	b	h	h	h	h	h	a	h	h	h	b	a	a	b	h	a	b	h	a	a	b
			marker416	39.065	+ Chr1 38806898		CGCTAAACCTCTACATTCACTCCAAGAGGAAAA	CGCTGAACCTCTACATTCACTCCAAGAGGAAAA	5|A/G	h	h	h	h	h	b	h	h	h	-	h	h	a	h	a	a	b	h	h	b	h	h	h	h	h	a	h	h	h	b	a	a	b	h	h	b	h	b	a	b
			marker37803	41.93	- Chr1 38848004		CCGATCTCGCGTACGCAGCCTCCTCGCGCGCGC	CCGATCTCGCTTACGCAGCCTCCTCGCGCGCGC	11|G/T	h	h	h	-	h	b	a	h	h	a	h	h	a	h	a	h	b	h	h	b	h	h	h	h	h	a	h	h	h	b	a	a	b	h	h	b	h	h	h	b
			marker58089	44.439	- Chr1 39054702		GAACAGTAGCCAACTTGTTCTCCTCCTTTCATC	GAACAGTAGTCAACTTGTTCTCCTCCTTTCATC	10|C/T	h	a	h	h	h	b	a	h	h	a	h	h	a	h	a	h	b	b	h	-	h	h	h	h	h	a	a	h	h	h	a	a	b	h	h	b	h	h	a	b
			marker76332	47.381	- Chr1 38810537		ATCACTATAAATACTCCTCCTCCTCCTCCTCGT	ATCACTATAAATACTCCTCCTCCTCCTCGTCGT	29|C/G	h	b	h	h	h	b	a	h	a	a	h	h	a	h	-	h	h	b	h	b	h	h	h	h	h	a	h	h	-	b	a	a	b	h	h	b	-	h	-	b
			marker73368	50.249	- Chr1 38443340		TATGATGCTAGGACCGATCCTCCTATCAAATCC	TATGGTGCTAGGACCGATCCTCCTATCAAATCC	5|A/G	-	-	h	h	h	b	-	h	h	a	h	h	h	h	a	h	b	h	h	b	h	h	b	h	h	a	b	h	-	b	a	a	b	h	h	b	h	h	a	b
			marker90681	67.757	+ Chr1 35182295		TGCAGTTTTGTAACTCATTCTCCCCGCATTGAA	TGTAGTTTTGTAACTCATTCTCCCCGCATTGAA	3|C/T	a	a	h	-	h	-	a	h	a	a	h	h	h	h	h	b	h	h	b	h	h	h	h	h	h	h	b	b	a	-	a	a	h	a	b	h	a	h	a	-
			marker105086	77.442	- Chr1 34803692		GCTCTCCATGAGACGGGTACTCCAGTGTTCATC	GCTCTCCATAAGACGGGTACTCCAGTGTTCATC	10|G/A	-	a	-	b	h	-	a	h	a	b	h	h	h	h	h	b	-	h	b	b	h	h	h	h	h	h	-	b	a	b	a	b	-	h	b	h	h	h	-	-
			marker21323	87.221	+ Chr1 32391162		ATCAAGTGCCACACATTTTCTCCAAATTCCGAG	ATCAAGTGCCACACATTTTCTCCAAATTCTGAG	30|C/T	a	-	h	b	a	b	a	h	a	b	h	h	-	h	b	b	h	h	b	b	h	h	h	h	h	h	b	b	a	b	a	h	h	h	h	h	h	h	h	a
			marker112136	91.898	+ Chr1 31786530		ATACGCGCGCGAACCGGGACTCCTCTCTCAAAT	ATACGCGCGCGAACCGGGACTCCTCCCTCAAAT	26|T/C	a	a	h	b	h	b	a	h	a	b	h	h	h	h	h	b	h	h	b	-	h	h	h	h	h	h	b	b	a	b	a	-	h	h	h	h	h	h	h	h
			marker80900	95.605	- Chr1 32129911		GTAACCTTCAGGACGTTTCCTCCTGGAAAGGAT	GTAACCTTCAGGACGTTTCCTCCTGTAAAGGAT	26|G/T	a	a	h	b	-	b	a	h	a	b	h	h	-	-	h	b	h	b	-	b	h	h	h	h	-	h	b	b	a	b	a	b	h	b	h	h	a	-	b	-
			marker55585	102.619	+ Chr1 29587198		GCATTGCGGTGGACCCGCACTCCGACGCCGCCT	GCATTGCGGTGGACCCGCACTCCGACACCGCCT	27|G/A	h	a	h	b	b	-	a	h	a	b	h	-	h	h	h	b	a	h	b	b	-	h	h	a	h	a	b	b	a	b	-	h	-	a	h	b	h	h	h	b
			marker18526	107.705	- Chr1 29678256		ATGATGGAATGGACCCCTCCTCCAAAACTTGGG	ATGATAGAATGGACCCCTCCTCCAAAACTTGGG	6|G/A	-	a	h	b	h	h	a	a	-	b	h	h	h	a	a	b	a	h	b	b	h	h	h	a	h	a	b	b	a	b	a	a	b	h	a	h	a	a	h	b
			marker78181	113.98	- Chr1 29100597		ACGTGCGCTGCGACTCCCCCTCCCAAACCCTAG	ACGTGCGTTGCGACTCCCCCTCCCAAACCCTAG	8|C/T	h	a	h	h	h	h	h	a	a	b	h	h	h	h	h	b	a	a	b	b	h	h	h	a	h	a	b	b	a	b	a	h	b	h	h	h	h	h	-	b
			marker79820	124.226	+ Chr1 27680654		TCACAGGCTGTCACCTCAGCTCCAATGGCCCGC	TCACAGGCTGTCACCTCAGCTCCAATGGGCCGC	29|C/G	h	a	h	b	b	a	-	a	a	b	h	h	-	a	h	b	a	h	b	b	h	h	h	a	b	b	b	b	a	b	a	a	-	h	h	h	h	a	a	b
5	31	82	marker10563	0	- Chr4 1399572		CAGCACGGAGGGACCTGTTCTCCGCATTCGGCC	CGGCACGGAGGGACCTGTTCTCCGCATTCGCCC	2|A/G,31|G/C	a	-	-	a	a	-	a	h	h	h	b	-	a	a	h	h	a	a	b	h	h	b	b	a	b	h	-	h	h	b	h	b	b	b	h	h	h	h	-	a
			marker82865	15.828	- Chr4 9929288	order error	ACGGCTGTATTTACTGCCTCTCCCCAGAACATA	ACTGCCGTATTTACTGCCTCTCCCCAGAACATA	3|G/T,6|T/C	a	a	b	a	-	b	-	h	-	b	h	-	a	-	a	h	h	a	h	a	b	b	a	a	h	a	a	h	h	a	h	h	a	b	h	h	a	h	b	a
			marker95984	17.444	+ Chr4 1827451		AAAGCAGTGACGACAGTGGCTCCTGAGCCTTCC	AAAGCAGTGACGACAGTGGCTCCCGAGCCTTCC	24|T/C	h	h	b	a	h	b	h	a	a	h	b	b	a	h	a	h	a	h	h	-	a	b	b	a	b	h	b	a	h	b	h	b	b	b	h	h	h	h	b	h
			marker20147	18.418	- Chr4 1780725		TTGGAGGCGGATACGCCGCCTCCTCTCCTCCCG	TTGGAGGCGGGTACGCCGCCTCCTCTCCTCCCG	11|A/G	a	h	b	a	h	b	h	a	h	h	h	b	h	h	a	h	a	h	-	h	a	b	b	a	b	h	b	a	a	b	h	b	b	b	-	h	a	h	b	h
			marker71802	19.394	- Chr4 1281361		ACACCAATGATCACGCCTTCTCCATATCTAGCT	ACACCAATAATCACGCCTTCTCCATATCTAGCT	9|G/A	-	h	h	a	h	-	h	a	b	h	b	b	a	-	a	h	a	h	h	h	a	b	b	a	b	h	b	a	h	b	h	b	h	b	h	h	a	h	a	a
			marker83817	22.446	+ Chr4 1842050		CGTATCTCGGTAACATAGGCTCCTCCTAAAGTG	CATATCTCGGTAACATAGGCTCCTCCTAAAGTG	2|G/A	h	h	b	a	h	b	h	a	h	h	h	b	a	h	a	h	a	h	h	h	a	b	b	a	h	h	b	h	h	h	h	b	b	b	h	h	a	h	b	h
			marker77013	24.075	+ Chr4 1794249		CATCATCATCCGACACTTCCTCCCTTTCGCCGT	CATTATCATCCGACACTTCCTCCCTTTCGCCGT	4|C/T	h	h	b	a	h	b	h	a	h	h	b	b	a	h	a	h	a	h	h	h	a	b	b	h	b	h	b	a	h	b	h	b	b	b	h	h	a	h	b	h
			marker71761	34.178	- Chr4 8317678		TTTCCCAGCATAACCCACCCTCCTCGCTAGGAG	TTTCCCAGCATAACCCACCCTCCTCACTAGGAG	26|G/A	h	h	h	a	b	b	h	a	-	b	a	b	a	b	a	h	a	h	h	h	b	b	h	h	a	a	h	a	h	h	a	h	h	h	a	h	a	h	b	-
			marker67756	34.801	+ Chr4 5933691	order error	GCCCAGGCCCCCACCGCCGCTCCCCGCCGCCGG	GCCCAGGCCCCCACTGCCGCTCCCCGCCGCCGG	15|C/T	h	h	b	a	b	b	b	a	b	b	a	b	a	h	a	h	a	h	h	h	a	b	h	h	a	h	b	a	h	h	a	h	h	b	h	h	h	h	-	h
			marker87812	35.752	- Chr4 9893287		ACAACTGGACAAACATTTTCTCCTAGAACTCCT	ACAACTGGACAAACATTTTCTCCCAGAACTCCT	24|T/C	-	b	b	h	b	b	h	a	b	b	a	b	-	b	a	h	a	h	h	h	b	b	h	h	a	h	b	a	h	h	a	h	h	-	h	h	h	h	b	h
			marker36377	37.014	+ Chr4 8616376		GCTATACCATCAACATCACCTCCACTGGCCACC	GCTATACCATCAACATCACCTCCACTGGGCACC	29|C/G	h	h	b	h	b	-	h	a	b	b	a	b	a	b	a	h	a	h	h	h	b	b	h	h	a	-	b	a	h	h	a	h	h	h	h	h	a	h	b	-
			marker7289	37.614	+ Chr4 9340159		CCAGCTAGGCAAACCATCCCTCCTGAAATAGCT	CCAGCTAGTCAAACCATCCCTCCTGAAATAGCT	9|G/T	a	h	b	h	b	b	b	a	b	b	a	b	a	b	a	h	a	h	h	h	b	b	h	h	a	h	b	a	a	h	a	h	h	b	h	h	h	h	b	h
			marker31698	37.889	+ Chr4 10457963		CCTCCCAGGCCCACCGGTGCTCCTGTTGGATCG	CCTCCCAGGCCCACCGGTGCTCCCGTTGGATCG	24|T/C	h	h	-	h	b	b	h	a	-	b	a	b	a	b	-	h	a	h	a	h	b	b	h	a	a	h	b	a	h	h	a	h	h	b	h	h	a	b	b	h
			marker51245	38.263	- Chr4 8477161		ATACCTCGAGGTACACCTCCTCCTCACCGTACT	ATACCTCGAGGTACACCTCCTCCTCACAGTACT	28|C/A	-	a	b	h	b	b	a	a	b	b	h	b	a	b	a	h	a	h	h	h	b	b	h	h	a	h	b	a	h	a	a	h	h	b	h	h	a	h	b	a
			marker31034	38.915	+ Chr4 9740540		AATCAGGATGTGACACCGACTCCTAGTTATCGA	AATCAGGATGTGACACCTACTCCTAGTTATCGA	18|G/T	h	h	b	h	b	b	h	h	-	-	a	h	a	b	a	h	a	h	h	h	b	b	h	h	a	h	b	a	h	h	a	h	h	b	h	h	a	h	b	h
			marker107975	39.265	+ Chr4 10861527		CCGACGTCAGGTACAGCGCCTCCCTGGCGAGCT	CCGACGTCAAGTACAGCGCCTCCCTGGCGAGCT	10|G/A	h	h	b	h	b	b	h	a	h	b	a	b	a	b	a	h	a	h	h	h	b	b	h	h	a	h	b	a	h	h	a	h	h	b	h	h	h	h	b	h
			marker20834	39.603	- Chr4 10633454		TCACCTTTGGGCACCGGCTCTCCCCTAGTTTGC	TTACCTTTGGGCACCGGCTCTCCCCTAGTTTGC	2|C/T	h	h	b	h	b	b	b	a	b	b	h	b	a	b	a	h	a	h	h	h	b	b	h	h	a	h	b	a	h	h	a	h	h	b	h	h	a	h	h	h
			marker29770	39.842	+ Chr4 11634292		TATACCACACCCACCGCTACTCCGTCTACTCCG	TATACCACACTCACCGCTACTCCGTCTACTCCG	11|C/T	h	h	b	h	b	b	h	a	b	h	a	b	a	b	a	-	a	h	h	h	h	b	h	h	a	h	b	a	h	h	a	h	-	b	h	h	-	h	b	h
			marker109703	40.064	+ Chr4 9608141		CCCTAATTTTGAACCCAGTCTCCCCTGTTCGTC	CCCTAATTTTGAACCCAGTCTCCCCCGTTCGTC	26|T/C	h	h	b	h	b	b	h	a	b	b	h	h	a	b	a	h	a	h	h	h	b	b	h	h	a	h	b	a	h	h	a	h	h	b	h	h	h	h	h	h
			marker30195	40.268	+ Chr4 11859011		CCGTCGGGCCCAACCGTCACTCCTACTCGGTCG	CCGTCCGGCCCAACCGTCACTCCTACTCGGTCG	6|G/C	h	h	b	h	b	b	h	a	b	b	h	b	a	b	h	h	a	h	h	h	b	b	h	h	a	h	b	a	h	h	a	h	h	h	h	h	h	h	b	h
			marker3860	40.463	- Chr4 12252944		AATGTACGCTGCACATTCTCTCCTATTGTCCTT	AATGTACGCTGCACATTCTCTCCTATTCTCCTT	28|G/C	h	-	b	h	b	b	h	a	h	b	a	b	-	b	a	h	a	-	h	h	b	b	h	h	a	h	b	a	h	h	a	h	h	b	h	h	h	h	b	h
			marker110121	40.749	- Chr4 9380014		CGAGCTCAACCTACTTGGCCTCCATGCCCATCC	CGAGCTCAACCTACTCGGCCTCCATGCCCATCC	16|T/C	h	h	h	h	b	b	h	a	b	h	a	b	a	b	a	h	a	h	h	h	b	b	h	h	a	h	b	h	h	h	a	h	h	b	h	h	h	h	b	h
			marker18495	40.996	+ Chr4 10787708		CAGACGGAGGGAACGGCGACTCCGGCGTGCGGA	CAGAGGGAGGGAACGGCGACTCCGGCGTGCGGA	5|C/G	h	h	b	h	b	b	h	a	b	b	-	b	h	b	a	h	a	h	h	h	b	b	h	h	a	h	b	a	h	h	a	h	h	b	h	h	h	h	h	h
			marker26485	41.145	+ Chr4 8307875		AAGAAATGCAAGACGGCATCTCCTTGCAATGAA	AAGAAATGCAAGACGGCATCTCCTTGCAATAAA	31|G/A	b	b	b	h	b	b	-	a	b	b	a	b	h	b	a	h	a	h	h	h	b	b	a	h	a	h	b	a	h	h	a	h	h	b	h	h	a	h	b	h
			marker24123	41.356	+ Chr4 9282643		GCAATGAATGATACCATGTCTCCTGTGTTGAGG	GCAATGAATGATACCCTGTCTCCTGTGTTGAGG	16|A/C	h	h	b	h	b	b	h	a	b	b	a	b	a	b	h	h	a	h	h	h	b	b	h	h	a	h	h	a	h	h	a	h	h	b	h	h	h	h	b	h
			marker93514	41.54	- Chr4 10135809		AACTGGAGTAGTACACCCCCTCCGCTACCGCAC	AACTGGAGTAGTACACCCCCTCCACTACCGCAC	24|G/A	h	a	b	h	b	-	b	a	b	b	h	b	a	b	a	h	a	h	h	h	b	b	h	h	a	h	b	a	h	h	h	h	h	b	h	h	a	h	b	h
			marker41235	41.808	- Chr4 8557390		ATGGTTTCCGAGACGGTTACTCCTGACAAGTGG	ATGGTTTCCGAGACGGTTACTCCTGACATGTGG	29|A/T	h	b	b	h	b	b	b	a	b	b	h	b	a	b	a	h	a	h	h	h	b	b	h	h	a	h	b	a	h	h	a	h	h	b	h	h	h	h	b	-
			marker90262	42.034	+ Chr4 10582809		CCGTATCCATCTACTCCATCTCCCTACCGTACC	CCGTATCCATCTACTCCATCTCCCCACCGTACC	25|T/C	h	h	b	h	b	b	b	a	b	b	a	b	a	b	a	h	a	h	h	h	b	b	h	h	a	h	b	a	h	h	a	h	h	b	h	h	a	h	-	h
			marker38026	42.235	+ Chr4 10427635		ATCTGTAGCTAAACTCCTGCTCCAACTCCTGTG	ATCTGTAGCTAAACTCTTGCTCCAACTCCTGTG	17|C/T	h	h	b	h	b	b	h	a	h	b	h	b	a	b	a	h	a	h	h	h	b	b	h	h	a	h	b	a	h	h	a	h	h	b	h	h	a	h	b	-
			marker9673	42.485	- Chr4 9950680		CCTGTCTCGGTGACGGCCACTCCGGACACATGT	CCTGTATCGGTGACGGCCACTCCGGACACATGT	6|C/A	h	h	b	h	b	b	b	a	b	b	h	b	a	b	a	h	a	h	h	h	b	b	h	h	a	h	b	a	h	h	a	h	h	b	h	h	h	h	b	h
			marker38231	42.795	- Chr4 9293264		CCGCTGCTCCTAACCCCGTCTCCGCCGTGACCG	CCGCCGCTCCTAACCCCGTCTCCGCCGTGACCG	5|T/C	h	h	b	h	b	b	h	a	b	b	h	b	a	b	a	h	a	h	h	h	b	b	h	h	a	h	b	a	h	h	h	h	h	b	h	h	h	h	b	h
			marker59968	43.005	- Chr4 8022522		AACTCCACAGGCACTTGCGCTCCTTCCGCACTA	AACTCCACAGGCACTTGCGCTCCATCCGCACTA	24|T/A	h	h	b	h	b	b	h	a	b	b	h	b	a	b	a	h	a	h	h	h	h	b	h	h	a	h	b	a	h	h	h	h	h	b	h	h	h	h	h	h
			marker9850	43.218	- Chr4 10831189		CGCGTCGGCACCACCTCCCCTCCTACTCTAGCG	CGCGTCGGCACAACCTCCCCTCCTACTCTAGCG	12|C/A	h	h	b	h	h	b	h	h	b	b	h	b	h	b	a	h	a	h	h	h	b	b	h	h	h	h	b	a	h	h	a	h	h	b	h	h	a	h	b	h
			marker57026	43.351	+ Chr4 10582822		CTCCATCTCCCTACCGTACCTCCACCTCCTCAC	CTCCATCTCCCCACCGTACCTCCACCTCCTCAC	12|T/C	h	h	b	h	b	b	h	a	h	h	h	b	a	b	a	h	a	h	h	h	b	b	h	h	a	h	b	a	h	h	a	h	h	b	h	h	h	h	b	h
			marker27675	43.458	+ Chr4 7858731	order error	GCCGCCGCTCCCACTCCCTCTCCCCCTTCGCAA	GCCGCTGCTCCCACTCCCTCTCCCCCTTCGCAA	6|C/T	h	h	h	h	b	b	h	a	b	b	h	b	a	b	a	h	a	h	h	h	b	b	h	h	a	h	b	-	h	h	a	h	h	b	h	h	h	h	b	h
			marker13070	43.53	- Chr4 11230759		CACCTGCAGCTAACACCTCCTCCTCCCTTGCAA	CACCTGCAGCTAACACCTCCTCCTCCATTGCAA	27|C/A	h	h	b	h	b	b	h	a	b	h	h	b	a	b	a	h	a	h	h	h	b	b	h	h	a	h	b	a	h	h	a	h	h	h	h	h	h	h	b	h
			marker100734	43.608	+ Chr4 8697560		CGCCCAGTGAAAACCCGCCCTCCCCAACACCTG	CGCCCAGTGAAAACCCGCCCTCCCCAACGCCTG	29|A/G	h	h	b	h	b	b	h	a	b	b	h	b	a	b	h	h	a	h	h	h	b	b	h	h	a	h	b	a	h	h	a	h	h	b	h	h	h	h	b	h
			marker49911	43.768	- Chr4 10827281		TTGTGCTAGCAGACCGTGCCTCCTTGCCAGCTT	TTGTGCTAGCAGACCGTGCCTCCTTGCTAGCTT	28|C/T	h	h	b	h	b	b	h	h	b	b	h	b	a	b	a	h	a	h	h	h	b	b	h	h	a	h	b	a	h	h	a	h	h	b	h	h	h	h	b	h
			marker108007	43.902	+ Chr4 7504158	order error	ACCGACTCCCCCACCTCCGCTCCCCCCGGCGGC	ATCGACTCCCCCACCTCCGCTCCCCCCGGCGGC	2|C/T	h	h	b	h	b	b	b	a	b	b	h	b	a	b	a	h	a	h	h	b	b	b	h	h	a	h	b	a	h	h	a	h	h	b	h	h	h	h	b	h
			marker61450	43.95	+ Chr4 10067125		TCCTCCTTCCCAACGCACTCTCCTTTGCCGGGG	TCCTCCTCCCCAACGCACTCTCCTTTGCCGGGG	8|T/C	h	h	b	h	b	b	h	a	b	b	a	b	a	b	a	h	a	h	h	h	b	b	h	h	a	h	b	a	h	h	a	h	h	b	h	h	a	h	b	h
			marker23039	44.207	+ Chr4 10879483		TGATGGATGGCAACCTCATCTCCTCATTCCAGC	TGATGAATGGCAACCTCATCTCCTCATTCCAGC	6|G/A	h	h	b	h	b	b	h	a	h	b	h	b	a	b	a	h	a	h	h	h	b	b	h	h	a	h	h	a	h	h	a	h	h	-	h	h	h	h	b	h
			marker58743	44.382	- Chr4 10980940		GCCGCCGTTCATACATCGTCTCCTCATGGCCTC	GCCGCTGTTCATACATCGTCTCCTCATGGCCTC	6|C/T	h	h	b	h	b	b	-	a	b	b	a	b	a	b	a	b	a	h	h	h	b	b	h	h	a	h	b	a	h	b	a	h	-	b	h	h	a	h	b	h
			marker66522	44.627	+ Chr4 10323037		AAACCGTGCTACACATTGCCTCCGTTGGTACAT	AAACCGTGCTACACATTGCCTCCATTGGTACAT	24|G/A	h	h	b	h	b	b	h	a	b	b	h	h	a	b	a	h	a	h	h	h	b	b	h	h	a	h	b	a	h	h	a	h	h	b	h	h	a	h	h	h
			marker58718	44.867	+ Chr4 9279742		GCTGTTTGGATGACGCCAACTCCAACCAATCTA	GCTGTTTGGATCACGCCAACTCCAACCAATCTA	12|G/C	h	h	b	h	b	b	h	a	b	b	-	b	a	b	a	h	a	h	h	h	b	b	h	h	a	h	b	a	h	h	h	h	h	b	h	h	a	h	b	b
			marker66517	45.068	+ Chr4 10751055		GCGGCAACTCCGACAACAACTCCCGCAATCGCC	GGGGCAACTCCGACAACAACTCCCGCAATCGCC	2|C/G	h	h	b	h	b	b	b	a	h	b	h	b	a	b	a	h	a	h	h	h	b	b	h	h	a	h	b	a	h	h	a	h	h	b	h	h	h	h	b	h
			marker70037	45.283	- Chr4 12053579		TTGCCCGCCGCTACCGCCTCTCCTCCCGCCGCC	TTGCCCGCCGCTACCGCCTCTCCTCCAGCCGCC	27|C/A	-	h	b	h	b	b	h	a	h	b	h	b	a	b	a	h	a	h	h	h	b	b	h	h	a	h	b	a	h	h	a	h	h	b	h	h	a	h	b	h
			marker38644	45.509	+ Chr4 9078141		TGCAGGATTTGAACCCATCCTCCTGCACGCAAA	TGCAGGATGTGAACCCATCCTCCTGCACGCAAA	9|T/G	h	h	b	h	b	b	h	a	b	b	a	b	a	b	a	h	a	h	h	a	b	b	h	h	a	h	b	a	h	h	a	h	h	b	h	h	a	h	b	h
			marker63509	45.737	+ Chr4 10040770		ATCCCGTCCCCAACTCTCTCTCCCCACTCCACC	ATCCCGTCCCCAACTCTCTCTCCCCACTCCCCC	31|A/C	h	h	b	h	b	b	h	a	b	b	h	b	a	b	a	h	a	h	h	h	b	b	h	h	a	h	b	a	h	h	a	h	h	b	h	h	a	h	b	h
			marker1591	45.95	+ Chr4 10601655		TGCTGACTTCAAACGGCCGCTCCCAGAGTCCTC	TGCTGACTTCAAACGGCCGCTCCCGGAGTCCTC	25|A/G	h	h	b	b	b	b	h	a	b	b	h	b	a	b	a	h	a	h	h	h	h	b	h	h	a	h	b	a	h	h	a	h	h	b	h	h	a	h	b	h
			marker88716	46.258	+ Chr4 10863648		GAAAATCCGTCAACATCAACTCCGAAGGCTCGC	GAAAATCCATCAACATCAACTCCGAAGGCTCGC	9|G/A	h	h	b	h	b	b	h	a	b	b	a	b	a	b	a	h	a	h	h	h	b	b	h	h	a	h	b	a	h	h	a	h	h	b	h	h	a	h	b	h
			marker55568	46.519	- Chr4 7587585	order error	TGGATAAAGACGACACGCTCTCCTCACCTCCCA	TGGATAAAGACGACACGCTCTCCTTACCTCCCA	25|C/T	h	h	b	h	b	h	h	a	b	b	h	b	a	b	a	h	a	h	h	h	b	b	h	h	a	h	b	a	h	h	h	h	h	b	h	h	h	h	b	h
			marker9722	46.684	+ Chr4 8787963	order error	CGACGACAGCAAACATCTCCTCCTCGACATAAA	CGACGACAACAAACATCTCCTCCTCGACATAAA	9|G/A	h	h	b	h	b	b	h	a	h	h	h	b	a	b	a	h	a	h	h	h	b	b	h	h	a	h	b	a	h	h	a	h	h	h	h	h	h	h	b	h
			marker11519	46.921	+ Chr4 11107139		GCTGAGGAACGCACTAGTGCTCCAATGCGTGTG	GCTCAGGAACGCACTAGTGCTCCAATGCGTGTG	4|G/C	h	h	b	h	b	b	h	a	h	b	h	b	a	b	a	h	a	h	h	h	b	b	h	h	a	h	b	a	h	h	a	h	h	h	h	h	h	h	b	h
			marker87079	47.151	- Chr4 11060996		CGGGACTTTCACACGCGCCCTCCGCCATCTTCC	CGGGGCTTTCACACGCGCCCTCCGCCATCTTCC	5|A/G	h	h	b	h	b	b	h	a	b	b	h	b	a	b	a	h	a	h	h	h	b	b	h	h	h	h	h	a	h	h	h	h	h	h	h	h	a	h	b	h
			marker73774	47.343	+ Chr4 9993360		CATTATTCTCCCACCCCTCCTCCCACGGATCAC	CAATATTCTCCCACCCCTCCTCCCACGGATCAC	3|T/A	h	h	b	h	b	b	h	a	h	h	h	b	h	b	a	h	a	h	h	h	b	b	h	h	a	h	h	a	h	h	a	h	h	h	h	h	h	h	b	h
			marker54679	47.538	+ Chr4 10629703		GTTGGAATCAACACTGGTACTCCCTCCACTCCG	GTTGGAATTAACACTGGTACTCCCTCCACTCCG	9|C/T	h	h	h	h	b	b	h	a	h	h	h	b	h	b	a	h	a	h	h	h	b	b	h	h	a	h	h	a	h	h	a	h	h	b	h	h	a	h	b	h
			marker106248	47.811	- Chr4 9969798		GGTATAAGCCGAACGTTTTCTCCTTCGCATCTT	GGTATAAGCCGAACGTTTTCTCCTTTGCATCTT	26|C/T	h	h	h	h	b	b	h	a	b	b	h	b	h	b	a	h	a	h	h	h	b	b	h	h	a	h	b	a	h	h	a	h	h	b	h	h	h	h	b	h
			marker1648	48.141	- Chr4 12317959		ACTCCCACAGGAACTCGGGCTCCGCCTCTCCGA	ACTCCCACAGGAACTCGGGCTCCGCCTTTCCGA	28|C/T	h	h	b	h	b	b	h	a	h	b	h	b	a	b	a	h	a	h	h	h	b	b	h	h	a	h	b	a	h	h	a	h	h	b	h	h	a	h	b	h
			marker97510	48.414	- Chr4 11744183		CCGCCGCCGCCGACGCCCTCTCCTCCTGCCGCT	CCGCCGCCGCGGACGCCCTCTCCTCCTGCCGCT	11|C/G	h	h	b	h	b	b	h	a	b	b	a	b	a	b	a	h	a	h	h	h	b	b	h	h	a	h	b	a	h	h	a	h	b	b	h	h	a	h	b	h
			marker74535	48.683	- Chr4 12027020		GAACCAATAAACACACTCTCTCCGGTGGATGTG	GAACCAAGAAACACACTCTCTCCGGTGGATGTG	8|T/G	h	h	b	h	b	b	h	h	b	b	h	b	a	b	a	h	a	h	h	h	h	b	h	h	h	h	b	a	h	h	h	h	h	b	h	h	a	h	b	a
			marker55233	49.027	+ Chr4 9674067	order error	ATCGGCCAAAAAACCACAGCTCCCATGGTTTCA	ATCTGCCAAAAAACCACAGCTCCCATGGTTTCA	4|G/T	h	h	h	h	b	b	h	a	b	b	h	b	h	b	a	h	a	h	h	h	b	b	h	h	a	h	b	a	h	h	a	h	h	b	h	h	a	h	b	h
			marker4482	49.362	- Chr4 7224290	order error	CCAGCGCCGGCCACCTCACCTCCTCCAATCCGC	CCAGCGCCGGCCACCTCATCTCCTCCAATCCGC	19|C/T	h	h	b	h	b	b	h	a	b	b	h	b	h	b	a	h	a	h	h	h	h	h	h	h	a	h	h	a	h	h	a	h	h	h	h	h	h	h	b	h
			marker2201	49.769	+ Chr4 9076422	order error	ATGGCAGCAGCAACTTGGTCTCCACCGGTGACG	ATGGCGGCAGCAACTTGGTCTCCACCGGTGACG	6|A/G	h	h	b	h	b	b	h	a	b	b	h	b	a	b	h	h	a	h	h	h	b	b	h	h	h	h	h	a	h	h	a	h	h	b	h	h	a	h	b	h
			marker86582	50.728	- Chr4 6197075	order error	CCATCGTGTGGGACTTCACCTCCCGGTCGATGG	CCATCGTGTGGGACTTTACCTCCCGGTCGATGG	17|C/T	h	h	b	a	b	b	h	a	b	b	h	b	a	h	a	-	a	h	h	h	a	b	h	h	a	h	b	h	h	h	h	h	h	b	h	h	h	h	b	h
			marker54879	51.116	+ Chr4 6420877	order error	AACCATTGCCGTACAACAGCTCCCGACGTACGA	AGCCATTGCCGTACAACAGCTCCCGACGTACGA	2|A/G	h	h	b	h	b	b	h	a	b	b	h	b	h	h	a	h	a	h	h	h	a	b	h	h	a	h	b	a	h	h	a	h	h	b	h	h	a	h	b	h
			marker79742	53.524	- Chr4 5228817	order error	CCAAGCGGTCCCACCTCCCCTCCCCCCACGTCC	CCAAGCGGTCCCACCTCCCCTCCCCCCACATCC	30|G/A	h	h	b	a	b	b	h	a	b	b	h	b	h	h	a	h	a	h	h	h	a	b	h	h	a	h	b	a	b	h	a	h	h	b	h	h	a	h	b	h
			marker111079	55.705	+ Chr4 15937084		CTCTTTTGGTTGACTTCTTCTCCTCACCCACCT	CTCTTTTGGTTGACTTCTTCTCCTCGCCCACCT	26|A/G	h	h	b	h	b	b	h	a	b	b	h	b	a	h	a	b	a	h	h	h	b	b	h	h	a	h	b	a	h	h	a	h	h	b	h	a	h	h	b	h
			marker51049	57.753	- Chr4 15890237		CCAACCAGCACCACGCTTCCTCCTATCCCTACC	CCAACTAGCACCACGCTTCCTCCTATCCCTACC	6|C/T	h	a	b	h	b	b	h	a	b	b	h	b	a	h	a	b	a	h	a	h	b	b	h	b	a	h	b	a	h	a	a	h	h	b	h	a	h	h	b	a
			marker77627	58.424	- Chr4 15907624		AATCTTATGTGAACAATGTCTCCGACACACCCG	AATCTTTTGTGAACAATGTCTCCGACACACCCG	7|A/T	h	h	b	h	b	b	h	a	b	b	h	b	a	h	a	b	a	h	h	h	b	b	h	h	a	h	b	a	h	a	h	h	h	b	h	a	a	-	b	h
			marker50350	59.515	+ Chr4 16579937		TCCACGGCCTCCACTCCCCCTCCCCCTCCGCCG	TCCGCGGCCTCCACTCCCCCTCCCCCTCCGCCG	4|A/G	h	h	b	h	b	b	h	a	h	b	h	h	a	h	a	b	a	h	h	h	b	b	h	h	a	h	b	a	h	a	a	h	h	b	h	a	h	h	b	b
			marker64037	60.267	- Chr4 16291427		CCGACCACTGTGACCGTCCCTCCGCTGCTGTTG	CCGGCCACTGTGACCGTCCCTCCGCTGCTGTTG	4|A/G	h	h	h	h	b	b	h	a	h	h	a	b	a	h	a	b	a	h	h	h	b	b	h	h	a	h	b	a	h	h	h	h	h	b	h	a	h	h	b	h
			marker3320	61.176	- Chr4 16551767		CAGGAGAAGCTCACTGAGTCTCCTGCTCTGCTG	CAGGAGAAGCTCACCGAGTCTCCTGCTCTGCTG	15|T/C	h	h	b	h	b	b	h	a	b	b	h	h	a	h	a	b	a	h	h	h	b	b	h	h	a	h	h	a	h	h	a	h	h	h	h	a	h	h	h	h
			marker51019	64.526	- Chr4 17364713		CCCAGAACCAAAACCCTAGCTCCCATCCGCCAT	CCTAGAACCAAAACCCTAGCTCCCATCCGCCAT	3|C/T	h	h	h	h	b	b	h	a	b	b	h	h	a	h	h	h	a	a	h	a	b	h	h	h	a	h	h	a	h	h	a	-	h	h	h	a	a	h	b	h
			marker74724	65.308	- Chr4 17243147		ATATCCCCGTACACGTGAGCTCCGACAAAACAA	ATATCGCCGTACACGTGAGCTCCGACAAAACAA	6|C/G	h	h	h	h	b	b	h	a	b	b	h	h	a	b	a	h	a	h	h	a	b	h	h	h	a	h	b	a	h	a	a	h	b	b	h	a	h	h	b	h
			marker76563	66.042	+ Chr4 17494120		TACTCATCTGGAACATGCGCTCCAACGTAGGTT	TACTCATCTGGAACTTGCGCTCCAACGTAGGTT	15|A/T	h	h	h	h	b	b	h	a	b	b	a	h	a	h	a	h	a	a	h	a	b	h	h	h	a	h	b	a	h	a	a	h	h	b	h	a	a	h	b	h
			marker90927	66.723	- Chr4 17495528		TAGACCAGATAAACGGGAACTCCAAACGATCCA	TAGGCCAGATAAACGGGAACTCCAAACGATCCA	4|A/G	h	h	h	h	b	b	h	a	b	b	h	h	a	h	a	h	a	h	h	a	b	h	h	h	a	h	b	a	h	a	a	h	h	h	h	a	h	h	b	h
			marker14460	68.12	+ Chr4 17240779		TCAGTTGGTGCCACACTCCCTCCTCCTACGTCA	TCAGCTGGTGCCACACTCCCTCCTCCTACGTCA	5|T/C	h	h	h	h	b	b	h	a	b	b	a	h	a	h	a	h	a	h	h	a	b	h	h	h	a	h	b	a	h	a	a	h	h	b	h	h	h	h	b	h
			marker79496	68.945	+ Chr4 17487419		TAAAAACCTTGTACGGATGCTCCGACTGGGCTT	TAAAAACCTTGTACGGATGCTCCGACTAGGCTT	28|G/A	a	h	h	h	b	b	b	a	b	b	a	a	a	a	a	h	a	a	h	a	b	h	h	h	a	h	b	a	h	a	a	h	h	b	h	a	h	h	b	a
			marker34012	69.971	+ Chr4 17364237		TCCCATTTCTCAACCCCTCCTCCACTTCCCATC	TCCCATTTCTCAACCCCTCCTCCACTTCCCGTC	31|A/G	h	h	h	h	b	b	b	a	b	b	h	h	a	h	a	h	a	h	h	h	b	h	h	h	a	h	b	a	h	a	-	h	h	h	h	a	h	h	b	h
			marker26536	72.557	+ Chr4 18506455		TGTTTCGCTCTCACTGGGACTCCCGTCACCTGC	TGTTTCGCTCTCACTGGGACTCCCATCACCTGC	25|G/A	-	h	a	h	b	b	h	a	b	b	h	h	a	h	a	h	a	h	h	h	b	a	h	h	a	h	b	a	h	h	a	h	h	b	h	a	h	h	b	h
			marker50413	73.504	- Chr4 18732594		CTGTCGCCGCCCACCCTACCTCCAAATCCACTT	CTGTCACCGCCCACCCTACCTCCAAATCCACTT	6|G/A	a	h	h	h	b	b	h	a	b	b	h	h	a	h	a	h	a	h	h	h	b	a	h	h	a	h	h	a	h	h	a	h	h	h	h	a	h	h	b	h
			marker106161	74.598	+ Chr4 18378940		TCTCGCCGCGCTACTTCCACTCCACCGACCGCC	TCTCGCCGCGCTACTTCCGCTCCACCGACCGCC	19|A/G	h	h	a	h	b	b	h	a	b	h	h	h	a	h	a	h	a	h	h	h	b	a	h	h	a	h	b	a	h	h	a	h	h	b	h	a	h	h	b	h
6	31	78	marker3869	0	- Chr12 4288912	chromosome error	ATTAAACTTCCTACAAACGCTCCTATGTCTCCA	ATTAAACTTCCTACAAACGCTCCCATGTCGCCA	24|T/C,30|T/G	h	a	b	b	a	h	-	a	-	b	h	h	h	-	a	h	b	b	h	h	h	h	h	-	h	h	a	b	h	a	h	h	h	b	h	h	h	a	-	h
			marker55586	16.137	+ Chr9 5874343	order error	TACAACACGTGCACAGTCACTCCCATAAAAACA	TACAACACGTGCACAGTCACTCCAATAAAAACA	24|C/A	-	a	h	h	a	h	a	a	-	b	h	b	h	a	a	a	a	a	-	b	h	a	-	-	a	h	a	h	h	a	h	b	h	h	h	h	h	a	a	b
			marker110279	17.282	- Chr9 1017906		CGCCCCGCGGCAACCGCTGCTCCCACGTCGCCG	CGCCCCGCGGCAACCGCTGCTCCCACGTCACCG	30|G/A	b	a	h	h	a	h	a	a	a	b	b	b	h	a	a	h	h	h	h	b	h	a	h	a	h	h	h	h	h	a	b	b	b	h	h	h	h	a	a	b
			marker60434	17.755	+ Chr9 5152653	order error	CATTGGTAAAACACATAGCCTCCTGTAATTGTG	CATCGGTAAAACACATAGCCTCCTGTAATTGTG	4|T/C	b	a	h	h	a	h	a	a	a	b	b	b	h	a	a	h	h	h	b	b	h	h	b	a	a	h	h	h	h	a	h	b	h	h	h	h	b	-	a	b
			marker69033	18.312	- Chr9 1492751		TCACTGTAGTCGACATGGCCTCCTTATCGCCAG	TCACTGCAGTCGACATGGCCTCCTTATCGCCAG	7|T/C	b	a	h	a	a	h	a	a	a	b	b	b	h	a	a	h	b	a	h	b	h	a	b	a	h	h	h	h	h	a	-	b	h	h	h	h	h	a	a	b
			marker57332	18.867	- Chr9 3846212	order error	GTCCTTGCTCCAACCCTTTCTCCTCTAGTGCAC	GTCCTTACTCCAACCCTTTCTCCTCTAGTGCAC	7|G/A	-	a	h	h	a	a	a	a	a	b	h	b	h	a	a	a	h	h	h	h	h	a	b	a	a	h	h	h	h	a	h	b	h	h	h	h	h	a	a	b
			marker17964	19.224	+ Chr9 1859129		CTGAGGACGTCCACGCTCCCTCCAGAGGCCGCC	CTGAGGACGTCCACGCTCCCTCCGGAGGCCGCC	24|A/G	b	a	h	h	h	h	a	a	h	b	b	b	h	a	a	h	h	a	h	h	h	a	b	h	h	h	h	h	h	a	h	b	h	h	h	h	h	a	a	b
			marker20591	19.476	+ Chr9 4431199	order error	TATAGCGCTTCTACGTATGCTCCAAGGTAGCCA	TATAGCGCTTCTACGTACGCTCCAAGGTAGCCA	18|T/C	b	a	h	h	a	h	a	a	a	b	b	b	h	a	a	h	h	a	h	h	h	h	b	h	h	a	h	h	h	a	h	b	h	h	h	h	h	a	a	b
			marker100845	19.76	- Chr9 2135080		ACCGGAGTAAAAACCCCTTCTCCATAAGTGATT	ACCGGAGTAAAAACCCCTTCTCCATCAGTGATT	26|A/C	b	-	h	h	a	h	a	a	a	b	b	b	h	a	a	h	h	h	h	b	h	a	b	a	h	h	h	h	h	h	h	b	b	h	h	h	h	-	-	b
			marker14793	20.138	+ Chr9 1811457		CATAGTAGGGCTACTACGACTCCGTGAGCTTAG	CATAGTAGGGCTACTACGACTCCGTGAGCTCAG	31|T/C	b	a	h	h	a	h	h	a	a	b	b	b	h	a	a	h	h	a	a	b	h	a	b	h	h	-	h	h	h	a	h	b	h	h	-	h	h	a	a	b
			marker47669	20.55	+ Chr9 1062570		TCCCCGCATGGAACCGCTCCTCCGTCTCTTCTT	TCCTCGCATGGAACCGCTCCTCCGTCTCTTCTT	4|C/T	b	h	h	h	a	h	h	a	a	b	-	h	h	a	a	h	h	h	h	b	h	a	b	a	h	h	h	h	h	h	h	b	h	h	h	h	h	a	a	b
			marker58224	20.837	+ Chr9 3724104	order error	AGGAGGGCCGGCACCGCCGCTCCTCCCTTTCCC	AGGAGGGCCGGCACCACCGCTCCTCCCTTTCCC	16|G/A	b	a	h	a	a	a	a	a	a	b	b	b	b	a	a	h	h	h	h	b	h	a	b	a	h	h	h	h	h	a	h	b	h	h	h	h	h	a	a	b
			marker51011	21.036	- Chr9 3238339	order error	AACGATGTCGACACCCGACCTCCACCGTCGCCA	AACGATGTCGACACCCGACCTCCACCGACGCCA	28|T/A	b	a	h	h	a	h	a	a	a	b	h	b	h	a	a	h	h	h	h	b	h	a	h	a	h	h	h	a	h	a	h	b	h	h	h	h	h	a	a	b
			marker34563	21.317	- Chr9 1011547		GGTGACACTGACACCATGGCTCCATCCAAGCAC	GGTGTCACTGACACCATGGCTCCATCCAAGCAC	5|A/T	-	a	h	h	-	-	h	a	a	b	h	b	h	a	a	h	-	a	h	b	h	a	b	a	h	h	h	h	h	a	h	b	h	h	h	h	h	a	a	b
			marker55016	21.742	- Chr9 1967102		CAGCGAAAGTCTACTTTAGCTCCTCAGATACTG	CAGCGAAAGTCTACTTTACCTCCTCAGATACTG	19|G/C	b	a	h	h	a	-	a	a	a	b	h	b	h	a	a	h	h	h	b	b	h	a	b	a	h	h	h	h	h	a	h	b	h	h	h	h	h	a	a	b
			marker39426	21.98	+ Chr9 1807215		ATCTTGTATGTCACGTCAGCTCCAAGTTAGCAT	ATCTTGTATGTCACGTCTGCTCCAAGTTAGCAT	18|A/T	b	a	h	h	a	h	a	a	a	b	h	b	h	a	a	h	h	h	h	b	h	a	b	h	h	h	h	h	h	a	h	b	h	h	h	h	h	a	a	b
			marker3962	22.364	- Chr9 4477357	order error	AACGGATAGATAACAAGCACTCCCATCATGCAT	AACAGATAGATAACAAGCACTCCCATCATGCAT	4|G/A	b	a	h	h	a	h	a	a	a	b	h	b	h	a	a	h	h	h	h	b	-	h	h	h	h	h	h	h	h	a	h	b	h	h	h	h	h	a	a	b
			marker109501	22.641	- Chr9 2005599		CTCCTTCGAGTAACATAACCTCCATCTGAAGCA	CTCCTTCGAGTAACGTAACCTCCATCTGAAGCA	15|A/G	b	a	h	h	a	h	a	a	a	b	h	b	h	a	a	h	h	a	h	b	h	a	b	a	h	h	a	h	h	a	h	b	a	h	h	h	h	a	a	b
			marker75179	22.815	+ Chr9 2463828		ATCATGTAAAAAACCAGCCCTCCACAGGTCTAG	ATCATGTAACAAACCAGCCCTCCACAGGTCTAG	10|A/C	b	a	h	h	a	h	a	a	a	b	h	b	h	a	a	h	h	h	h	b	h	a	b	h	h	h	h	h	h	a	h	b	h	h	h	h	h	a	a	b
			marker14483	23.011	+ Chr9 3886178		CCTTTTCCAAGTACGAGGTCTCCATAGTTGCTT	CCTTTTCCAAATACGAGGTCTCCATAGTTGCTT	11|G/A	b	h	h	h	a	h	h	a	a	b	h	b	h	a	a	h	h	a	h	b	h	a	b	h	h	h	h	h	h	a	h	b	h	h	h	h	h	a	a	b
			marker75725	23.238	+ Chr9 3690086		ATACATTGCGCCACCGCTTCTCCATCTCGCGAT	ATACATTGTGCCACCGCTTCTCCATCTCGCGAT	9|C/T	b	h	h	h	a	h	a	a	a	b	h	b	h	a	a	h	h	h	h	h	h	h	b	h	h	h	h	h	h	a	h	b	-	h	h	h	h	a	a	b
			marker55153	23.544	- Chr9 3368024		AATCGCGCCCACACCATCACTCCCGCCGCTGTC	AATCGCGCCCACACCGTCACTCCCGCCGCTGTC	16|A/G	b	h	h	h	a	h	a	a	a	b	h	b	h	a	a	h	h	-	h	b	h	a	b	h	h	h	h	h	h	a	h	b	h	h	h	h	h	h	a	b
			marker24982	23.741	+ Chr9 1834927		AGCTGAAAGCTTACCTCACCTCCCCTCCGGTCC	AACTGAAAGCTTACCTCACCTCCCCTCCGGTCC	2|G/A	b	a	h	h	a	h	a	a	a	b	h	b	h	a	a	h	h	h	h	b	h	a	b	a	h	h	h	h	h	a	h	b	h	h	h	h	h	a	a	b
			marker93402	23.909	+ Chr9 1290015		AAGCGCTTACTGACATCCACTCCAACTCATGGG	AAGCGCTTACTGACATCCACTCCAACTGATGGG	28|C/G	b	a	h	h	a	h	a	a	a	b	b	b	h	a	a	h	h	h	h	b	h	a	b	h	h	h	h	h	h	a	h	b	h	h	h	h	h	a	a	b
			marker13732	24.129	- Chr9 2319598		AAGATGGCTACAACAGCACCTCCGACATTGAAG	AAGATGGCTACAACAGCACCTCCAACATTGAAG	24|G/A	b	h	h	h	a	h	a	a	a	b	b	b	h	a	a	h	h	h	h	b	h	a	b	h	h	h	h	h	h	a	h	b	h	h	h	h	h	a	a	b
			marker52179	24.389	+ Chr9 2920945	order error	TCATTGAATCCAACCGCTGCTCCACCTCCACGG	TCATTGAATCCAACCACTGCTCCACCTCCACGG	16|G/A	b	h	h	h	a	h	a	a	a	b	h	b	h	a	a	h	h	h	h	b	h	a	b	h	h	h	h	h	h	h	h	b	h	h	h	h	h	a	a	b
			marker77961	24.505	+ Chr9 3066296	order error	AGTGCTTTGGCCACCGGCCCTCCCCTGGTATGC	AGTGCTTTGGCCACCGGCCCTCCCCTAGTATGC	27|G/A	b	a	h	h	a	h	a	a	a	b	b	b	h	a	a	h	h	h	h	b	h	a	b	a	h	h	h	h	h	a	h	b	h	h	h	h	h	a	a	b
			marker67388	24.77	- Chr9 1237816		TGGTCACCCACAACTCCTTCTCCATCATAGGCG	TGGTCACCCACAACTCCTTCTCCATCGTAGGCG	27|A/G	b	a	h	h	a	h	a	a	a	h	h	b	h	a	a	h	h	h	h	b	h	a	b	h	h	h	h	h	h	a	h	b	h	h	h	h	h	a	a	b
			marker30024	24.948	- Chr9 1274890		AGATGATGTGACACCAACACTCCCTGAGCCGTT	AGATGATGTGGCACCAACACTCCCTGAGCCGTT	11|A/G	b	a	h	h	a	h	a	a	a	b	h	b	h	a	a	h	h	h	h	b	h	a	b	h	h	h	h	h	h	a	h	b	h	h	h	h	h	a	a	b
			marker38748	25.113	+ Chr9 1811709		CGCACCCTAGTCACCGCAACTCCGCAAGTGGCA	CGCACCCTAGCCACCGCAACTCCGCAAGTGGCA	11|T/C	b	a	h	h	a	h	a	a	a	b	h	b	h	a	a	h	h	h	h	b	h	a	h	h	h	h	h	h	h	a	h	b	h	h	h	h	h	a	a	b
			marker28160	25.246	+ Chr9 3161838	order error	TCGAGGGATTCGACAAGATCTCCCCGGCGAGTT	TCGAGGGATTCAACAAGATCTCCCCGGCGAGTT	12|G/A	b	h	h	h	a	h	a	a	a	b	b	b	h	a	a	h	h	h	h	b	h	a	h	a	h	h	h	h	h	a	h	b	h	h	h	h	h	h	a	h
			marker58197	25.361	- Chr9 1829564		CACCGCCTTGCCACCTCCCCTCCCGGATCTGCC	CACCGCCTGGCCACCTCCCCTCCCGGATCTGCC	9|T/G	b	h	h	h	a	h	a	a	a	b	h	b	h	a	a	h	h	h	h	b	h	a	b	a	h	h	h	h	h	a	h	b	h	h	h	h	h	h	a	b
			marker23163	25.596	- Chr9 3621641		ATGACCTCAGAAACAGCCTCTCCAGTGGCTGCC	ATGACCTCAGTAACAGCCTCTCCAGTGGCTGCC	11|A/T	b	a	h	h	a	h	a	a	a	b	h	b	h	a	a	h	h	h	h	h	h	a	b	a	h	h	h	h	h	a	h	b	h	h	h	h	h	a	a	b
			marker22004	25.833	+ Chr9 3137880		CAACCCTCATCGACCTCTCCTCCGCCCATGACC	CAGCCCTCATCGACCTCTCCTCCGCCCATGACC	3|A/G	b	h	h	h	a	h	h	a	a	b	h	b	h	a	a	h	h	h	h	b	h	a	b	a	h	h	h	h	h	a	h	b	h	h	h	h	h	a	a	b
			marker14040	26.005	+ Chr9 2930278		TGGATTCTCCACACTGCGTCTCCCCCATCATCC	TGGATTCTCCACACCGCGTCTCCCCCATCATCC	15|T/C	b	a	h	h	a	h	h	a	a	b	h	b	h	a	a	h	h	h	h	b	h	a	h	a	h	h	h	h	h	a	h	b	h	h	h	h	h	a	a	b
			marker1222	26.235	+ Chr9 2455605		CTGAGGAAGTCGACCATAGCTCCCGTGCGCATC	CCGAGGAAGTCGACCATAGCTCCCGTGCGCATC	2|T/C	b	a	h	h	a	h	h	a	a	h	h	b	h	a	a	h	h	h	h	b	h	a	b	a	h	h	h	h	h	a	h	b	h	h	h	h	h	a	a	b
			marker9162	26.43	- Chr9 1470382		TCTCCCCTCCCAACCATTTCTCCTGGGCCTTGC	TCTCCTCTCCCAACCATTTCTCCTGGGCCTTGC	6|C/T	b	a	h	h	a	h	h	a	a	h	b	b	h	a	a	h	-	h	h	b	h	a	b	a	h	h	h	h	h	a	h	b	h	h	h	h	h	a	a	b
			marker8553	26.681	- Chr9 1444033		ACCATTAGCTCCACCACCGCTCCACTGGCTCCA	ACCATTAGCTCCACCACCGCTCCACTAGCTCCA	27|G/A	b	h	h	h	a	h	a	a	a	b	h	b	h	a	a	h	h	h	h	b	h	a	h	a	h	h	h	h	h	a	h	b	h	h	h	h	h	a	a	b
			marker23249	26.9	+ Chr9 4361730	order error	TTGCTCGCATGCACCAGGTCTCCCCTCCCTCCC	TTGCTCGCATGCACCAGGTCTCCCCTTCCTCCC	27|C/T	b	a	h	h	a	h	h	a	a	b	h	b	h	a	a	h	h	h	h	b	h	h	b	h	h	h	h	h	h	a	h	b	h	h	h	h	h	a	a	b
			marker89809	27.124	+ Chr9 2640205	order error	CGCGCCGTGGTCACCTTCCCTCCGCTCTAACCC	CACGCCGTGGTCACCTTCCCTCCGCTCTAACCC	2|G/A	b	a	h	h	a	h	a	-	a	b	h	b	h	a	a	h	h	h	h	b	h	a	h	a	h	h	h	h	h	a	h	b	h	h	h	h	h	a	a	b
			marker70786	27.478	+ Chr9 1974755		ATCGATACATCCACGCCGCCTCCATGTACAGCA	ATCGATACATCCACGCCCCCTCCATGTACAGCA	18|G/C	b	h	h	h	a	h	a	h	a	b	h	b	h	a	a	h	h	h	h	-	h	a	h	a	h	h	h	h	h	a	h	b	h	h	h	h	h	a	a	b
			marker85577	27.603	+ Chr9 1354574		TGCATCACCACAACCATCACTCCATCCGTCCAT	TGCATCACCACAACCATCACTCCATCAGTCCAT	27|C/A	b	a	h	h	a	h	h	a	a	h	h	b	h	a	a	h	h	h	h	b	h	a	h	a	h	h	h	h	h	a	h	b	h	h	h	h	h	a	a	b
			marker86730	27.709	+ Chr9 1891415		GATATAGAAGACACCTTACCTCCTCCGAGTGGG	GATATAGAAGACACCTTACCTCCTTCGAGTGGG	25|C/T	b	a	h	h	a	h	a	a	a	b	h	b	h	h	a	h	h	h	h	b	h	a	h	a	h	a	h	h	h	a	h	b	h	h	h	h	h	a	h	b
			marker29668	27.991	- Chr9 5088283	order error	CCCCACTCCCTCACCTCCTCTCCCTCCGACGAA	CCCCACTTCCTCACCTCCTCTCCCTCCGACGAA	8|C/T	b	a	h	h	a	b	a	a	a	b	h	b	h	a	a	b	h	h	h	b	h	h	h	a	h	h	h	h	h	a	h	b	h	h	h	h	h	a	a	b
			marker107025	28.232	+ Chr9 1004691		TGATATTCCCTAACCACAACTCCAAGGTTGCGA	TGATATTCCCTAACCACAGCTCCAAGGTTGCGA	19|A/G	b	a	h	h	a	h	a	a	a	b	h	b	h	a	a	-	h	-	a	b	h	a	b	a	h	h	h	h	h	a	h	b	h	h	h	h	h	h	a	b
			marker91015	28.586	+ Chr9 2540439		CGTGCGTCGCCCACCTTGTCTCCTGGTTAGGAA	CGTGCGTCGCCCACCTTGTCTCCTGGTTCGGAA	29|A/C	b	h	h	h	a	h	a	a	a	b	h	b	h	a	a	h	h	a	h	h	h	a	h	h	h	h	h	h	h	a	h	b	h	h	h	h	h	a	a	b
			marker41468	28.887	- Chr9 2691552		TGCTTGACGAAGACGCCACCTCCCTCTCCATGT	TGCTTGACGGAGACGCCACCTCCCTCTCCATGT	10|A/G	b	h	h	h	a	h	a	a	a	b	h	b	h	a	a	h	h	a	h	b	h	a	h	a	h	h	h	h	h	a	h	b	h	h	h	h	h	a	a	b
			marker45674	29.227	- Chr9 3805569		ACCTGCCAGCCCACACATGCTCCGGCGCCTCAG	ACCTGCCGGCCCACACATGCTCCGGCGCCTCAG	8|A/G	b	a	h	h	a	h	a	h	a	h	b	b	h	a	a	h	h	a	h	b	h	a	h	h	h	h	h	h	h	a	a	b	h	h	h	h	h	a	a	b
			marker19751	29.576	+ Chr9 983772	order error	CGTTCCGCCCTAACTTGGCCTCCACGGCGTGCA	CATTCCGCCCTAACTTGGCCTCCACGGCGTGCA	2|G/A	b	a	h	h	a	h	h	a	a	b	h	b	h	a	a	h	h	h	h	b	h	a	h	h	h	h	h	h	h	a	h	b	h	h	h	h	h	a	a	h
			marker82390	29.767	- Chr9 5126061		AGCACTATTTAGACCAAAACTCCACCCGAGAAT	AGCACTATTTAGACCAAAGCTCCACCCGAGAAT	19|A/G	b	a	b	h	a	-	a	h	h	b	h	b	h	a	a	h	h	h	h	b	h	h	b	a	h	h	h	h	h	a	b	b	h	h	h	h	h	a	a	b
			marker25559	30.139	- Chr9 64792	order error	GACGAAGGAAGGACTCCGCCTCCGCCGCCGTTC	GACGAAGGAAGGACTCCGCCTCCGCCACCGTTC	27|G/A	b	a	h	h	a	h	h	a	a	b	h	b	h	a	a	h	h	h	h	b	h	a	b	a	h	h	h	h	h	a	h	b	h	h	h	h	h	a	a	b
			marker59672	31.382	+ Chr9 2711402	order error	GCCGCCGCCTCCACGCGATCTCCGCCCTCGCGC	GCCGCCGCCTCCACGCGATCTCCGCCCTTGCGC	29|C/T	b	a	h	h	a	h	-	a	a	b	h	b	h	a	a	h	b	h	h	b	h	a	b	h	h	h	h	h	b	a	h	b	b	h	h	h	h	a	a	b
			marker90893	33.515	+ Chr9 6230864		TGCCGACGGCGAACGGCGACTCCTCAGATGATG	TGCCGACGGCGAACGGCGACTCCTCAGAGGATG	29|T/G	b	a	h	a	a	h	h	h	a	b	h	b	h	a	a	h	h	a	h	b	h	h	h	h	a	h	h	h	h	a	h	b	h	h	h	h	h	a	a	b
			marker71341	34.632	- Chr9 6584599		GTCGTCATCCCAACCCACCCTCCCACCTTCCCC	GTCGTCATCCCAACCCACCCTCCTACCTTCCCC	24|C/T	b	a	h	h	-	h	h	h	a	b	h	b	h	a	-	h	h	h	h	b	h	h	h	h	-	h	h	h	h	a	h	b	h	h	h	h	h	a	a	b
			marker33917	35.15	- Chr9 6703558		TTGCTTCACCGTACATTAGCTCCTTTTGGTGCT	TTGCTTCACCGTACATTAGCTCCTTTTGGCGCT	30|T/C	b	h	h	h	a	h	h	h	a	b	h	b	h	a	a	h	h	h	h	h	h	h	h	a	a	h	h	h	h	a	h	h	h	h	h	h	h	a	a	b
			marker74649	36	+ Chr9 7042940		ACGTGGCGCTCTACAAACTCTCCCAAGTCACCA	ACGTGGCGCTCTACAAACGCTCCCAAGTCACCA	19|T/G	b	a	h	h	a	h	h	a	a	b	-	b	h	a	a	h	h	h	h	b	h	h	h	a	a	h	h	h	h	a	h	b	h	h	h	h	h	a	a	-
			marker108245	38.022	+ Chr9 7495136		CGCTTCGCAGCAACCTCCTCTCCCCCGGCCTCG	CGCTTCGCAGCAACCTCCTCTCCTCCGGCCTCG	24|C/T	b	a	h	h	a	h	h	a	a	h	h	b	h	a	a	h	h	-	h	b	h	h	h	h	a	h	h	h	h	a	h	b	h	b	h	h	h	a	a	b
			marker8342	38.682	- Chr9 7731134		GGCAGGAGCACAACTCTTCCTCCACTCCCTCCA	GGCGGCAGCACAACTCTTCCTCCACTCCCTCCA	4|A/G,6|G/C	b	a	h	h	a	h	h	a	a	h	h	b	h	a	a	h	h	h	h	b	h	h	h	h	a	h	h	h	h	a	h	b	h	b	h	h	h	a	a	b
			marker106734	39.004	- Chr9 7682773		AAGGGGCATAGCACCGATCCTCCAATCTATAAG	AAGGGGCATAGCACCGATCCTCCAATCTAGAAG	30|T/G	b	a	h	h	a	h	h	a	a	h	h	b	h	a	a	h	h	h	h	b	h	h	h	a	a	h	h	h	h	a	h	b	h	b	h	h	h	a	a	b
			marker59002	39.646	+ Chr9 7309731		GTTCCTCTCACAACCCCAGCTCCCCAAGCGACT	GTTCCTCTCACAACCCCAGCTCCCCGAGCGACT	26|A/G	b	h	h	h	a	h	a	a	-	a	b	b	h	a	a	h	h	a	-	b	h	h	h	a	a	a	h	h	b	a	h	b	a	b	h	h	h	a	a	-
			marker66261	40.393	- Chr9 7944753		ATACACCGGCACACAACGGCTCCTTCAGGGTAG	ATACACCGGCACACAATGGCTCCTTCAGGGTAG	17|C/T	b	h	h	h	a	h	h	a	h	h	h	b	h	a	a	h	h	h	h	b	h	h	h	a	a	h	h	h	h	a	h	h	h	b	h	h	h	a	a	b
			marker3511	40.743	+ Chr9 7749785		GCTAGAGCACCGACATTGACTCCACATGGGCCT	GCTAGAGCACCAACATTGACTCCACATGGGCCT	12|G/A	b	a	h	h	a	-	a	a	a	h	h	h	h	a	a	h	h	h	h	b	h	h	h	a	a	h	h	h	h	a	h	b	h	b	h	h	h	a	a	b
			marker96200	41.1	+ Chr9 8142438		AATTGAATCCTCACCACCCCTCCGCCGTTTCCC	AATTGAATCCTCACCACCCCTCCACCGTTTCCC	24|G/A	b	a	h	h	a	h	h	a	a	h	h	b	h	a	a	h	h	a	h	b	h	h	h	a	a	h	h	h	h	a	h	h	h	b	h	h	h	a	a	b
			marker43350	41.484	- Chr9 8037372		TCACTGACCACCACTCTCTCTCCCTCTGAACAT	TCTCTGACCACCACTCTCTCTCCCTCTGAACAT	3|A/T	b	a	h	h	a	h	a	a	a	h	h	b	b	a	a	h	h	h	h	b	h	h	h	a	a	h	h	h	h	a	h	h	h	b	h	h	h	a	a	b
			marker99599	41.991	+ Chr9 8070638		CTGAACAGCAAGACCGTCGCTCCCTCTCCTCAG	CTGAACAGCAAGACTGTCGCTCCCTCTCCTCAG	15|C/T	b	a	h	h	a	h	h	a	a	h	h	b	h	a	a	h	h	h	h	b	h	h	h	a	a	h	h	h	h	a	h	h	h	b	h	h	h	a	a	b
			marker106316	42.5	+ Chr9 8517105		AAACACACTCTTACCTGGCCTCCCCACCATATG	AAACACACTCTTACCTGGCCTCCCCACCATGTG	31|A/G	b	a	h	h	a	h	h	a	a	h	h	h	h	a	a	h	h	a	h	b	h	h	h	h	a	h	h	h	h	a	h	h	h	b	h	h	h	a	a	b
			marker17403	42.988	- Chr9 8034292		ATACATGTCGTCACGGCTGCTCCCCATGGATAG	ATACAAGTCGTCACGGCTGCTCCCCATGGATAG	6|T/A	b	h	h	h	a	h	h	a	a	h	h	b	h	a	a	h	h	h	h	b	h	h	h	a	a	h	h	h	h	a	h	h	h	b	h	h	h	a	a	b
			marker21601	43.631	- Chr9 7980024		CATGGGACTCCTACAAACGCTCCTAAGTTACCA	CATGGGACTCCTACAAACGCTCCTAAGTTGCCA	30|A/G	b	a	h	h	a	h	h	a	a	h	h	b	h	a	a	h	h	h	h	b	h	h	h	h	a	h	h	h	h	a	h	h	h	b	h	h	-	a	a	b
			marker26056	44.124	- Chr9 8546515		CCGGCCGCCACCACCGGACCTCCCCTTGACCCC	CCGGCCGCCACCACCGGATCTCCCCTTGACCCC	19|C/T	b	a	h	h	a	h	h	a	a	h	h	b	h	a	a	h	b	h	h	b	h	h	h	h	a	h	h	h	h	a	h	h	-	b	h	h	h	a	a	b
			marker14155	45.011	+ Chr9 8543726		AGTGCGACGGCAACGCCACCTCCGACCGGTGAG	AGTGCGACGGCAACGCCACCTCCGGCCGGTGAG	25|A/G	b	a	h	h	a	h	h	a	a	h	h	b	h	a	a	h	h	a	h	b	h	h	h	h	a	h	h	h	h	a	h	h	h	b	h	h	h	a	a	b
			marker2304	45.418	+ Chr9 8550942		ACAACTGTGACCACCACCTCTCCCACAACCTCT	ACAACTGCGACCACCACCTCTCCCACAACCTCT	8|T/C	b	a	h	h	a	h	h	a	a	h	b	b	h	a	a	h	h	h	h	b	h	h	h	a	a	h	h	h	h	a	h	h	a	b	h	h	h	a	-	b
			marker16015	45.965	+ Chr9 7852001		TAGTGGTGGTGGACAAATTCTCCAAATATAGTC	TAGTGGTGGTGGACAAATTCTCCAGATATAGTC	25|A/G	b	a	h	h	a	h	a	a	a	h	h	b	h	a	a	h	h	a	h	b	h	h	h	a	a	h	h	h	h	a	h	h	h	b	h	b	h	a	a	b
			marker92023	46.649	- Chr9 7945848		CTTAGTTCACTCACTCATTCTCCTCACCTCTTC	CTTAGTTCACTCACTCATTCTCCTCACCTCCTC	31|T/C	b	a	h	h	-	h	h	h	h	h	h	b	h	-	a	b	h	h	h	b	h	h	h	h	a	h	h	h	h	a	h	h	h	b	h	h	h	a	a	b
			marker105935	47.117	+ Chr9 7725725		AAAAAAAAAAACACCACCACTCCCACCCTCTAC	ACAAAAAAAAACACCACCACTCCCACCCTCTAC	2|A/C	b	a	h	-	a	-	-	h	a	h	h	b	h	a	a	h	a	h	h	b	h	h	h	a	a	h	h	h	h	h	h	b	h	b	h	h	h	a	-	b
			marker34247	47.981	+ Chr9 8958012		TACTGTTTCCGAACGTAATCTCCCGTTCCCACC	TACTGTTTCCAAACGTAATCTCCCGTTCCCACC	11|G/A	b	a	h	a	a	h	a	a	a	h	b	b	h	a	a	h	h	h	h	b	h	h	h	a	a	h	h	h	h	a	h	h	h	b	h	h	h	a	a	b
			marker110807	48.627	- Chr9 8717614		GTGAAGCATAAAACTTCTACTCCTGTAGGCTGC	GTGAAGCATAAAACTTCTACTCCTGCAGGCTGC	26|T/C	b	h	h	h	a	h	-	a	a	h	h	b	h	a	a	h	b	h	h	b	h	h	h	a	a	h	h	h	h	h	h	h	h	b	h	h	h	h	a	b
			marker14343	49.284	+ Chr9 8963718		TGATCGCACTGAACTATCACTCCATTCATCTGT	TGATCGCACTGAACTCTCACTCCATTCATCTGT	16|A/C	b	a	h	h	a	h	a	a	a	h	h	b	h	a	a	h	h	a	h	b	h	h	h	h	a	a	-	h	h	a	h	h	h	b	-	h	h	h	a	b
			marker98036	52.698	+ Chr9 9408035		TGGTCCAGTGAAACAGATTCTCCAACTTTAACA	TGGTCCAGTGAAACAGGTTCTCCAACTTTAACA	17|A/G	b	h	-	h	a	b	a	h	-	h	b	b	h	a	-	h	b	a	h	b	h	h	h	a	a	a	-	h	h	a	h	b	a	h	h	h	h	a	a	b
7	30	46	marker15839	0	- Chr4 20057929		CTGAAGTGTTCGACGAGGTCTCCTAGTCCTAGC	CTAAAGTGTTCGACGAGGTCTCCTAGTCCTAGC	3|G/A	a	a	a	h	b	b	h	h	h	h	h	h	a	a	a	h	a	a	h	a	b	a	h	h	a	h	b	a	h	h	a	a	a	b	b	a	h	b	h	-
			marker89278	3.545	- Chr4 20264833		GGCGACGGCACCACCTCTCCTCCTCCGACTGGC	GGCGACGGCACTACCTCTCCTCCTCCGACTGGC	12|C/T	a	h	a	h	b	b	h	h	h	h	h	h	h	a	h	h	a	h	b	a	b	a	h	h	a	h	b	a	h	h	a	a	a	b	b	a	h	b	h	h
			marker56248	7.06	+ Chr4 20850359		CAGCTTCTCCATACTTCATCTCCCATTGCCTCC	CAGCTTCTCCATACTTCATCTCCCACTGCCTCC	26|T/C	a	a	h	h	b	b	h	h	h	h	h	h	a	a	a	h	a	a	b	a	b	a	h	h	a	h	b	h	h	h	a	a	a	b	b	a	a	b	h	h
			marker45490	9.104	- Chr4 20881374		TCGCTCGAGACTACTCCTGCTCCAATGGCGCTG	TCGCTCGAGACTACTCCTGCTCCGATGGCGCTG	24|A/G	a	a	h	h	b	b	h	h	h	h	h	h	a	a	a	h	a	a	b	h	b	a	h	h	a	h	b	h	h	h	a	a	a	h	b	a	h	b	h	h
			marker62043	11.351	- Chr4 20696269		GGGGCAACCTTCACACAATCTCCAAGAAAATTG	GGGGCAACCTTCACACAATCTCCAAGAAAAGTG	31|T/G	a	-	h	h	b	b	b	h	h	h	h	h	a	a	a	h	a	-	b	-	b	a	h	h	a	h	b	h	h	h	a	a	a	b	b	a	a	b	h	b
			marker2774	16.35	- Chr4 21558264		CAAAATCCCCAAACCCCAACTCCCCGTCTTCCT	CAAAATCCCCAAACCCCAACTCCCCGTCCTCCT	29|T/C	a	a	h	h	b	b	h	h	h	h	h	h	a	a	a	h	a	h	b	a	b	a	h	h	h	h	b	h	h	h	a	a	a	b	b	a	h	b	h	a
			marker68272	21.09	+ Chr4 22201552		CCGACAACGCCGACCTCGACTCCATCGCCGCCT	CCGACAATGCCGACCTCGACTCCATCGCCGCCT	8|C/T	a	a	h	b	b	b	h	h	h	h	h	h	a	a	a	h	a	h	b	b	b	a	h	h	h	h	b	h	h	h	a	a	h	b	b	a	h	b	h	a
			marker88209	27.327	+ Chr4 23394191		CGTATCGTGCGCACTCAGCCTCCTCTTTAACTT	CGTATCGTGCGCACTCAGCCTCCTCTTTATCTT	30|A/T	a	a	h	b	b	b	b	h	h	h	h	h	a	a	a	h	h	a	b	b	h	a	h	h	h	h	h	b	h	h	a	h	a	b	b	a	h	b	h	a
			marker71976	31.613	+ Chr4 24360618		AGGAAAAAGTATACTTCGACTCCCTCACTATGA	AGGAAAAAGTATACTTCGACTCCCTCATTATGA	28|C/T	a	a	-	b	h	b	h	h	h	h	h	-	a	a	-	-	h	-	b	b	h	h	h	a	a	a	h	b	h	h	a	h	h	b	b	a	h	-	h	-
			marker56640	34.927	+ Chr4 24593444		AGCCCCTACAAAACCCCAGCTCCATTCCCCATT	AGCCCCTACAAAACCCCTGCTCCATTCCCCATT	18|A/T	a	a	a	h	h	b	h	h	h	h	h	h	h	a	a	h	h	h	b	b	h	h	h	h	h	a	h	b	h	h	a	h	h	b	b	a	h	b	h	a
			marker12642	40.077	- Chr4 26339753		ACTTGCGCTTATACCTTTTCTCCGCCAACTGAT	ACTTGCGTTTATACCTTTTCTCCGCCAACTGAT	8|C/T	a	a	a	h	h	-	h	h	-	h	a	h	a	a	a	h	a	a	b	b	a	h	b	h	h	h	h	b	h	h	a	a	h	b	b	a	b	h	a	h
			marker26082	43.289	- Chr4 25919992		CTCGTAGCCGTCACTCAGGCTCCTCCCTCACCG	CTCGTAGCCGTCACTCAGGCTCCTTCCTCACCG	25|C/T	a	a	h	h	h	b	h	h	h	h	h	h	a	a	a	h	h	h	b	b	a	h	h	h	h	a	h	b	h	h	a	h	h	b	b	a	h	h	a	a
			marker49639	48.996	- Chr4 27014212		CCCGACCCACTTACAGATACTCCCTCCGTTTCA	CCCGACCCACTTACAGATACTCCCTCCATTTCA	28|G/A	a	a	a	h	h	b	h	h	h	-	h	b	a	a	a	h	h	a	-	b	h	a	b	h	h	a	h	h	h	h	a	h	b	b	b	a	h	h	a	h
			marker31390	57.062	+ Chr4 28335511		GTCCCGCCTTCCACCCCTGCTCCATCCGAGTCA	GTCCCGCCTTCCACCCCTGCTCCACCCGAGTCA	25|T/C	a	h	a	h	h	b	h	h	h	h	h	b	a	a	a	h	h	h	b	h	h	h	b	h	b	a	a	h	b	h	a	b	h	b	b	a	h	h	a	h
			marker26750	61.923	+ Chr4 29505437		GGTGGCACAATCACGTGCACTCCCGGCTGATCC	GGTGGCACGATCACGTGCACTCCCGGCTGATCC	9|A/G	a	a	a	h	h	b	h	h	a	h	h	b	h	a	a	h	h	h	h	h	h	h	b	h	h	a	a	h	b	a	h	b	h	b	b	h	h	h	a	h
			marker56546	66.121	- Chr4 30742406		GATGGCTTCTCCACCAATGCTCCCGCCCGCCGC	GATGGTTTCTCCACCAATGCTCCCGCCCGCCGC	6|C/T	a	a	a	h	h	b	h	h	h	h	h	b	h	a	a	h	h	h	h	b	h	h	h	h	h	a	a	h	h	h	a	b	h	b	b	h	h	h	a	h
			marker78705	67	+ Chr4 30584100		CTAGTGAAGACGACGCGGACTCCATGTCCGCCG	CTAATGAAGACGACGCGGACTCCATGTCCGCCG	4|G/A	a	a	a	a	b	b	h	h	h	h	h	b	h	a	-	h	-	h	-	b	h	h	b	h	h	a	a	h	h	a	a	b	h	b	b	h	h	h	a	a
			marker75906	68.64	- Chr4 30569511		CGCGTCAGCCTCACGTGTACTCCTTCGCACTCT	CGCGTCAGCCTCACGTGTACTCCTCCGCACTCT	25|T/C	a	h	a	h	h	b	h	h	h	h	h	b	h	a	a	h	h	h	h	b	h	h	b	h	h	a	a	h	h	h	a	b	h	b	b	h	h	h	a	h
			marker87723	69.497	- Chr4 30597356		AATAGTGGTTTCACCGTCTCTCCGAACTTCTCG	AATAGTGGTTTCACCGTCTCTCCGAGCTTCTCG	26|A/G	a	a	a	h	h	b	h	h	h	h	h	b	h	a	h	h	h	h	h	b	h	h	b	h	h	a	h	h	h	h	a	b	h	b	b	h	h	h	a	h
			marker85365	70.712	+ Chr4 31342865		ATTGCAGGTGTTACTGGTGCTCCAATTGGTTTG	ATTGCAGGTGTTACTGGTGCTCCAGTTGGTTTG	25|A/G	a	a	a	a	-	b	h	b	h	h	h	b	h	a	a	h	h	h	h	b	h	-	b	h	h	a	a	a	h	b	a	b	h	b	b	h	h	h	a	b
			marker64927	71.549	- Chr4 31043699		CTGCTGCCGCCGACCTTTTCTCCCGCCCCCCCC	CTGCTGCCGCCGACCTTTTCTCCCGCACCCCCC	27|C/A	a	a	a	a	h	b	h	h	h	h	h	b	h	a	h	h	h	h	h	h	h	h	b	h	h	a	a	h	h	h	a	b	h	h	b	h	h	h	a	h
			marker39474	72.81	+ Chr4 31340447		TCAGCCGCCACGACTACGACTCCACCTTCGACG	TCAGCCGCCACGACTACCACTCCACCTTCGACG	18|G/C	a	h	h	a	a	b	h	h	h	h	h	b	h	a	h	h	b	h	h	h	h	h	h	h	h	a	h	a	h	h	a	b	a	b	h	h	h	h	a	h
			marker45492	73.512	+ Chr4 32183966		CAAGATCTATAAACCTCAGCTCCTACTGTAGTA	CAAGATCTATAAACCTCAGCTCCTACTGCAGTA	29|T/C	a	a	h	a	a	h	-	h	h	b	h	b	h	a	h	a	h	h	h	h	h	-	-	h	b	a	a	h	a	h	a	b	-	b	b	h	b	h	a	a
			marker74956	74.294	+ Chr4 31598033		AGCGGGCCTCGTACCAGGCCTCCGCTGCCGGCC	AGCGGGCCTCGTACTAGGCCTCCGCTGCCGGCC	15|C/T	a	a	h	a	a	-	h	h	a	h	h	b	h	a	a	h	h	h	h	h	h	h	b	h	h	a	a	a	h	h	a	b	h	b	b	h	h	h	-	h
			marker80419	75.12	+ Chr4 31455017		GCCTACCAAGCTACTAGTACTCCTAGTCCTAGA	GCCTACCGAGCTACTAGTACTCCTAGTCCTAGA	8|A/G	a	h	h	a	a	h	-	h	h	h	h	b	h	a	h	b	h	h	h	h	h	h	b	h	h	a	a	a	h	h	a	b	h	b	b	h	h	h	a	h
			marker38240	75.727	- Chr4 31369193		TCCGCTTCCCCAACTCCTCCTCCTCCTCGTCTT	TCCGCTTCCCCAACTCCTCCTCCTCGTCGTCTT	26|C/G	a	h	h	a	a	b	h	h	h	h	h	b	h	h	h	h	h	h	h	h	h	h	b	h	h	a	a	a	h	h	a	b	h	b	b	h	h	h	a	h
			marker46329	76.283	+ Chr4 31523559		GTGCAGTTGTGCACCTGTACTCCAGAGCCCAAG	GTACAGTTGTGCACCTGTACTCCAGAGCCCAAG	3|G/A	a	a	h	a	a	h	h	h	h	h	h	b	h	a	h	h	h	h	h	h	h	h	b	h	h	a	a	-	h	h	a	b	h	b	b	h	h	h	a	h
			marker96414	77.31	+ Chr4 32166708		ATACATCTTTCCACTACTTCTCCTCAGCTCGCT	ATACATCTTTCCACTACTTCTCCTCAGCTTGCT	30|C/T	a	h	h	a	a	h	h	h	a	h	h	b	a	a	h	h	h	h	h	h	h	h	b	h	h	a	a	h	h	h	a	b	h	b	b	h	h	h	a	h
			marker44583	78.082	+ Chr4 32050205		ACAGAATCACATACACGCACTCCTTCTGTCTCA	ACAGAATCACATACACGTACTCCTTCTGTCTCA	18|C/T	a	h	h	a	a	h	a	h	h	h	h	b	h	a	h	h	h	h	h	h	h	h	h	h	h	a	a	h	h	h	a	h	h	b	b	h	h	h	a	h
			marker56812	78.554	- Chr4 32723624		CGCAAGCTGTGTACACCAACTCCAAGCTGAGAG	CGCAAGCTGTGTACACCAACTCCAAACTGAGAG	26|G/A	a	a	h	a	a	h	h	h	h	h	h	b	h	h	h	h	h	h	h	h	h	h	b	h	h	a	a	h	h	h	a	b	h	b	b	-	h	-	a	h
			marker15892	79.032	- Chr4 32480982		CAGAAGCCGGCCACCTCTCCTCCTCCTCCTCCT	CAGAAGCCCGCCACCTCTCCTCCTCCTCCTCCT	9|G/C	a	a	h	a	h	h	h	h	h	h	h	b	h	h	h	h	h	h	h	h	h	h	b	h	h	a	a	h	h	h	a	b	h	b	b	h	h	h	a	h
			marker47244	79.514	+ Chr4 32704274		ACAGTACTATACACAACTTCTCCCACCCCGCTA	ACGGTACTATACACAACTTCTCCCACCCCGCTA	3|A/G	a	h	h	a	a	h	h	h	h	h	h	b	h	a	h	h	h	h	h	h	h	h	b	a	h	a	a	h	h	h	a	b	h	b	b	h	h	h	a	h
			marker49672	79.701	- Chr4 32404629		CCCTCCTTGATCACTAAACCTCCTCAACCTTCC	CCCTCCTTGATCACTAAACCTCCGCAACCTTCC	24|T/G	a	h	h	a	a	h	h	h	h	h	h	b	h	a	h	h	h	h	h	h	h	h	b	h	h	a	a	h	h	h	a	b	h	b	b	h	h	h	a	h
			marker43068	80.155	- Chr4 32172645		ACAGTGTCCACCACCACTACTCCTTCTCGTCTC	ACAGTGTCCACCACCACCACTCCTTCTCGTCTC	18|T/C	a	a	h	a	a	h	h	h	h	h	h	h	h	a	h	h	h	h	h	h	h	h	b	h	h	a	a	h	h	h	a	b	h	b	b	h	h	h	a	h
			marker68848	80.455	- Chr4 32183534		TGAATCCGTGATACGTCTGCTCCCCGGACACGC	TGAATCCGTGACACGTCTGCTCCCCGGACACGC	12|T/C	a	h	h	a	a	h	h	h	h	h	h	b	h	a	h	h	h	h	h	h	h	h	b	h	h	a	a	h	h	h	a	b	h	b	b	h	h	h	a	h
			marker100934	81.246	+ Chr4 33050390		GGCCAGCCCCCAACCGCTCCTCCGGCTAGCTCT	GGCCAACCCCCAACCGCTCCTCCGGCTAGCTCT	6|G/A	a	a	h	h	-	h	h	h	h	h	h	b	h	a	h	a	h	h	h	h	h	h	b	h	h	a	a	h	h	h	a	b	h	b	b	h	h	h	a	h
			marker83502	81.723	- Chr4 31963783		TCGTATCGGAGAACTCAACCTCCAAGGTGATGG	TCGTATCGGAGGACTCAACCTCCAAGGTGATGG	12|A/G	h	a	h	a	a	h	h	h	h	b	h	b	h	a	h	h	h	h	h	h	h	h	b	h	h	a	a	h	h	h	a	b	h	b	b	h	h	h	a	h
			marker35028	83.714	- Chr4 32281183		CAGTAACTACGTACTACTCCTCCCTTATTTCAC	CAGTAACTACGTACTACTCCTCCCTTAATTCAC	28|T/A	-	h	h	a	a	-	a	h	a	h	h	b	h	a	h	-	h	h	b	h	a	h	b	h	h	a	a	h	a	-	a	b	h	b	b	h	h	a	h	h
			marker30774	85.596	+ Chr4 33508073		TTGTGTTAAACTACTGCACCTCCGTGTGTTCTC	TTGTGTTAAACTACTGCACCTCCGTGTCTTCTC	28|G/C	h	-	h	a	a	h	h	h	h	h	h	b	h	a	b	a	a	h	h	h	h	h	b	a	h	a	a	h	h	h	a	b	h	h	b	h	b	h	a	h
			marker42463	86.366	- Chr4 33793207		GGCCCAAAGTAAACGATTCCTCCTAGCTCGTCT	GGCCCAAAGCAAACGATTCCTCCTAGCTCGTCT	10|T/C	-	a	h	a	a	h	h	h	h	h	h	b	h	a	h	a	h	h	h	h	h	h	b	a	h	a	a	h	h	h	a	b	h	h	b	h	b	h	a	h
			marker95452	86.698	- Chr4 33786440		ACGCCACAACACACACAAGCTCCCACAAGTCCC	ACGCCACAACACACACAAGCTCCCACAATTCCC	29|G/T	h	a	h	a	a	h	h	h	h	h	h	b	h	a	h	a	h	h	h	h	h	h	b	h	h	a	a	h	h	h	a	b	h	h	b	h	b	h	a	h
			marker48798	87.648	- Chr4 33748376		CCGGGGACGCCGACGAGCGCTCCGGCGGGGAGA	CTGGGGACGCCGACGAGCGCTCCGGCGGGGAGA	2|C/T	h	a	h	a	a	h	a	a	h	h	h	b	h	a	h	a	h	h	h	h	h	h	b	a	h	a	a	h	h	h	a	b	h	h	b	h	b	h	a	a
			marker45021	88.358	- Chr4 33740313		TCCTCAGCTTCGACCTCGCCTCCCCTCGTCTAA	TCCTCAGCTTCGACCTCGCCTCCCCTCATCTAA	28|G/A	h	a	h	a	a	h	h	h	h	h	h	b	h	a	h	a	h	h	h	h	h	h	b	a	h	a	h	h	h	h	a	b	h	h	b	h	b	h	a	h
			marker59032	89.68	- Chr4 33867436		TCCATTCATGCTACTCGTACTCCCAGCTGCTGC	TCCATTCATGCTACTCCTACTCCCAGCTGCTGC	17|G/C	h	a	h	a	a	-	a	h	h	h	h	b	h	a	h	a	h	h	h	h	h	h	b	h	h	h	a	h	h	h	a	b	h	h	b	h	b	h	a	h
			marker90106	90.633	- Chr4 33760793		ACAGAGCGAGCCACCTCACCTCCGGTCGTGACA	ACAGCGCGAGCCACCTCACCTCCGGTCGTGACA	5|A/C	h	a	h	a	a	h	a	h	h	a	-	b	h	a	h	a	h	h	h	h	h	h	h	a	h	a	a	h	h	h	a	b	h	h	b	h	b	h	a	h
			marker22843	92.343	+ Chr4 33572491		ATTTCGCCTCCTACTCCTACTCCCCCATCTCAC	ATTTCGCCTCCTACTCCTACTCCCTCATCTCAC	25|C/T	h	a	h	a	a	h	h	h	h	h	h	b	h	a	h	a	a	b	b	-	h	h	b	a	h	a	a	h	h	a	a	b	h	h	b	h	b	h	a	a
8	9	7	marker99524	0	+ Chr9 17106521		GCGCCGCCGCCAACCACTTCTCCTCTTCCCCAC	GCGCCGCCGCCAACCACTTCTCCTCTTCCTCAC	30|C/T	-	b	a	-	b	a	-	a	a	a	-	-	b	a	b	h	b	h	a	h	h	h	h	h	b	h	h	h	h	h	a	h	b	b	h	h	b	b	-	b
			marker42768	5.237	+ Chr9 17116665		GTACGAATGACAACTCCACCTCCTGTCATCCAG	GTACGAATGACAACGCCACCTCCTGTCATCCAG	15|T/G	h	b	a	h	b	a	h	h	h	a	h	a	b	a	h	h	b	h	a	h	h	b	h	h	b	h	h	h	h	h	a	h	b	b	h	h	h	b	h	b
			marker39178	8.798	+ Chr9 17121796		TATGATTACGGTACCGAGTCTCCGGGCAGCCGG	TATGATTACGGTACTGAGTCTCCGGGCAGCCGG	15|C/T	h	b	h	h	b	a	a	a	a	a	h	a	b	a	h	h	b	h	a	h	h	b	h	h	b	h	h	h	h	h	a	h	b	b	h	h	h	b	h	h
			marker97987	13.681	+ Chr9 17851354		TGTGAAAAACTAACGAGTACTCCCTCCATCCCT	TGTGAAAAACTAACTAGTACTCCCTCCATCCCT	15|G/T	h	b	a	h	b	a	h	a	a	a	h	a	h	a	-	h	b	a	a	h	h	h	h	h	b	a	h	h	h	h	a	b	h	b	h	h	h	b	h	b
			marker51521	19.989	+ Chr9 18760256		GAAATAAGCGGAACGATAGCTCCACTGTACTAC	GCAATAAGCGGAACGATAGCTCCACTGTACTAC	2|A/C	h	b	a	h	b	a	h	h	a	a	h	a	h	a	h	h	b	h	a	b	h	h	b	h	b	h	h	h	h	h	a	h	b	b	h	h	h	b	h	b
			marker25344	23.528	+ Chr9 19361820		CCAATGACCACGACTTGGCCTCCTCCTTGGTTT	CCAAAGACCACGACTTGGCCTCCTCCTTGGTTT	5|T/A	h	h	a	h	b	a	h	h	a	a	h	a	b	a	h	h	b	h	a	b	h	h	h	h	b	h	h	h	h	h	a	h	b	b	h	h	h	b	h	b
			marker69347	28.256	+ Chr9 18254223		GTCACATCTCCCACTATATCTCCTCTCTTTGTT	GTCGCATCTCCCACTATATCTCCTCTCTTTGTT	4|A/G	h	-	a	b	b	-	-	h	a	a	a	a	b	a	h	-	b	h	a	b	h	h	b	h	b	h	h	h	h	h	a	-	b	b	h	h	-	b	h	b
9	4	105	marker71702	0	+ Chr7 29116320		AATTTGAACTGAACCTGAACTCCGGCGCCGCCG	AATTTGAACTGAACCTGAACTCCGACGCCGCCG	25|G/A	b	b	a	h	-	h	h	h	b	h	h	h	a	b	b	h	h	h	b	-	a	h	a	h	h	h	b	a	h	h	b	b	b	a	-	h	b	-	a	a
			marker60299	2.22	+ Chr7 29142427		ACAGTGTTTAGTACATGTCCTCCATTGGCATGC	ACAGTGTCTAGTACATGTCCTCCATTGGCATGC	8|T/C	b	h	a	h	h	h	h	h	b	b	h	h	a	-	b	h	h	h	b	h	a	h	a	h	h	h	b	a	b	h	b	b	b	a	a	h	b	h	a	a
			marker91522	3.791	- Chr7 29337432		AAGAAAAAGGGTACCACTACTCCAGGCTGGTTG	AAGAAAAAGGGTACCACTACTCCAGGTTGGTTG	27|C/T	b	h	a	h	h	a	h	h	b	h	h	h	a	h	b	h	h	a	b	h	h	h	a	h	h	h	b	a	b	a	b	b	b	a	a	h	h	h	a	a
			marker99403	5.414	+ Chr7 29067322		ACCCTGACTCCCACTCTCTCTCCCTATCCCTTT	ACCCTGACTCCCACTCCCTCTCCCTATCCCTTT	17|T/C	b	b	a	h	a	a	h	h	b	h	h	h	a	a	b	h	h	h	b	a	a	h	a	h	h	h	b	a	b	h	b	b	b	h	a	h	b	h	a	a
			marker44158	7.165	+ Chr7 29634595		GCTTCAGTGCTGACTGTAACTCCCTCTCGATCT	GCTTCAGGGCTGACTGTAACTCCCTCTCGATCT	8|T/G	b	b	a	h	h	h	h	h	b	h	h	h	a	h	b	h	b	h	b	h	a	h	a	h	h	h	b	h	b	h	h	b	b	a	a	h	b	h	a	a
			marker95267	8.205	+ Chr7 29461142		CGCCGAGCCGACACCGCCCCTCCGCAGCTGCAG	CGCCGAGCCGACACTGCCCCTCCGCAGCTGCAG	15|C/T	b	b	a	h	h	h	h	h	b	h	h	h	a	h	b	h	b	h	b	h	a	h	a	h	h	h	b	a	b	h	b	b	b	a	a	h	h	h	a	a
			marker92463	10.047	- Chr7 28920659		CCTCGTACACGAACTTGCCCTCCTGAACGAGCC	CCTCGTACACGAACTTGCCCTCCTGAACGATCC	31|G/T	-	-	a	h	a	h	h	h	b	h	h	h	a	h	b	h	h	h	b	h	a	h	a	h	h	h	b	a	b	h	b	b	b	a	a	h	h	a	a	a
			marker108001	12.009	- Chr7 28697051		TCTCCCCCCCACACCCCCACTCCATTCTCGGCC	TCCCCCCCCCACACCCCCACTCCATTCTCGGCC	3|T/C	b	b	a	h	h	-	a	h	b	h	h	h	a	h	b	h	a	h	b	-	a	h	a	h	b	h	b	-	b	a	b	b	b	-	-	h	b	a	a	a
			marker18486	14.46	- Chr7 27688532		TCTCCCCGCTCGACCAGACCTCCATCCTCGTAA	TCTCCCCGCCCGACCAGACCTCCATCCTCGTAA	10|T/C	b	b	a	-	h	h	h	h	b	h	h	h	a	h	b	h	h	h	b	h	a	h	h	h	h	h	b	a	b	h	b	b	b	a	h	h	h	a	a	a
			marker44041	15.947	- Chr7 27709829		CACCGCCTCCAAACCCTAACTCCGGCGAGCGCA	CACCGCCTCCAAACCCTAACTCCGGCGAGCACA	31|G/A	b	b	a	h	h	h	h	h	b	h	h	h	a	h	b	h	h	h	-	h	a	h	a	h	-	h	b	a	b	h	b	b	b	a	h	h	h	a	a	a
			marker104098	17.389	- Chr7 27695593		CGACACAACTTGACCAGCTCTCCTTTGTTATAT	CGACACAACTTGACCAGCTCTCCTTTGTTTTAT	30|A/T	b	b	a	h	h	h	h	h	b	h	b	h	a	b	b	h	h	h	b	h	a	h	a	h	h	h	b	a	b	h	b	b	b	a	h	h	b	a	a	a
			marker81453	21.382	- Chr7 26377016		CTTGACGTCGGTACCAGCTCTCCTCGTTACGAG	CTTGACGTCGGTACCAGCTCTCCTTGTTACGAG	25|C/T	b	h	a	h	h	h	h	h	b	h	h	h	a	h	b	h	h	h	b	h	a	h	a	h	h	h	b	h	b	h	b	b	b	a	h	h	h	a	a	a
			marker6959	23.251	+ Chr7 26321356		CCGCCGCAGCATACACACTCTCCTCCCCTTCTT	CCGCCGCAGCATACACATTCTCCTCCCCTTCTT	18|C/T	b	h	a	h	h	h	h	h	b	h	h	h	a	h	b	h	h	h	b	h	a	h	a	h	h	h	b	h	b	h	b	b	b	a	h	h	h	a	a	a
			marker9879	28.544	+ Chr7 25945697		CCGGCTCAATGAACGCCTCCTCCTGGGGGTGTT	CCGGCTCAATGAACGCCTCCTCCTGGGGATGTT	29|G/A	b	h	a	h	h	h	h	h	b	h	b	h	a	h	b	h	h	h	b	h	a	h	a	h	a	h	h	b	b	h	b	b	b	a	h	h	h	a	a	a
			marker43847	32.069	- Chr7 25315590		CTGTTTCCAGGTACCAAGCCTCCAACGATGACT	CTGTTTCCAGGTACCAAGCCTCCAATGATGACT	26|C/T	b	h	a	h	h	h	h	a	b	h	b	h	a	h	b	h	h	h	b	b	a	h	a	b	a	h	h	b	b	h	b	b	b	a	h	h	b	a	h	a
			marker69028	34.587	- Chr7 25297110		CAAGCACGCGCCACGTGGCCTCCAAAGGGACGA	CATGCACGCGCCACGTGGCCTCCAAAGGGACGA	3|A/T	b	h	a	h	h	h	h	h	b	h	b	h	a	h	b	h	h	h	b	h	a	h	a	b	a	h	h	b	b	h	b	b	h	a	h	h	b	a	a	h
			marker110936	35.744	+ Chr7 24758789		AGGGGATTCAGTACGTTATCTCCATTTTCACGT	AGGGGATTCAGTACGTTATCTCCATTTTCATGT	31|C/T	b	h	a	h	h	h	a	h	-	h	b	a	a	h	b	h	h	h	-	b	a	a	a	b	a	h	-	h	b	h	b	b	b	a	b	h	h	-	-	a
			marker9011	37.584	+ Chr7 24488258		CCGTCGTCGACGACGGCTCCTCCTCCTCCAGCC	CCGTCGTCGACGACGTCTCCTCCTCCTCCAGCC	16|G/T	-	h	a	a	h	b	h	h	b	b	b	a	a	b	b	h	h	h	b	h	a	h	h	b	a	h	h	b	-	a	b	b	b	b	a	h	b	a	a	-
			marker67266	38.544	- Chr7 24471912		AGGCCCAACGAAACATATACTCCCTACAATCAT	AGGCCCAACGGAACATATACTCCCTACAATCAT	11|A/G	a	h	a	b	b	b	h	h	b	b	b	a	a	h	-	h	b	b	-	b	a	h	a	b	a	h	h	b	b	h	b	-	b	b	h	h	b	a	a	a
			marker65676	40.644	+ Chr7 24579359		ATTACTTTTTTCACTAATACTCCCTCCTTCCCT	ATTACTTTTTTCACTAGTACTCCCTCCTTCCCT	17|A/G	h	h	a	h	h	h	-	h	-	b	b	a	a	h	b	h	h	h	b	b	a	h	a	b	a	h	-	b	b	h	b	b	b	h	h	h	b	a	a	a
			marker76970	41.69	+ Chr7 24122093		GCCGAATACTTCACTCCTCCTCCACTCGCGAAG	GCCGAATACTTCACTCCTCCTCCACCCGCGAAG	26|T/C	h	-	a	h	h	h	-	h	b	b	b	a	a	h	h	h	-	-	b	b	a	h	a	b	a	h	h	b	b	b	b	b	b	h	h	h	b	a	a	a
			marker67236	44.249	+ Chr7 22629197		TACTAACATATAACAAGGACTCCTCACTTACCA	TACAAACATATAACAAGGACTCCTCACTTACCA	4|T/A	h	-	-	a	a	h	-	h	-	b	b	a	a	h	b	h	b	h	b	b	a	h	a	b	a	h	b	h	b	h	b	b	b	h	h	h	h	a	-	-
			marker14561	45.715	- Chr7 23223454		CGTCACATACTCACACCGGCTCCTCCCCCGACC	CGTCACATACTCACACCGGCTCCTCTCCCGACC	26|C/T	h	h	a	-	h	-	-	h	h	h	b	h	a	b	b	h	h	a	b	b	a	h	a	b	-	h	h	h	b	h	b	b	b	h	h	h	h	a	a	a
			marker68878	46.596	- Chr7 22776599		TACATTAACCCTACAACTCCTCCTCCCGTTCCC	TACATTAACCCTACAACTCCTCCTCCTGTTCCC	27|C/T	h	b	a	h	h	h	h	h	b	h	b	a	a	a	b	h	h	h	b	h	a	h	a	b	a	h	h	h	b	h	b	b	b	h	h	h	h	a	a	a
			marker108597	47.738	+ Chr7 23106328		ACAAACAGAAGTACTCCTACTCCTGTACTGCTG	ACAAACAAAAGTACTCCTACTCCTGTACTGCTG	8|G/A	h	h	a	h	h	h	h	h	b	h	b	a	a	h	b	h	h	h	b	h	a	h	a	b	a	h	h	h	b	h	b	b	b	h	h	h	h	a	a	a
			marker52123	48.934	+ Chr7 22424840		TCGATTTCTTCAACTGCTTCTCCTGCAACACAT	TCGATTTCTTCAACTGCTTCTCCTTCAACACAT	25|G/T	-	a	a	h	h	h	h	h	-	h	b	a	a	a	b	h	a	h	b	b	a	h	a	b	a	h	h	h	-	-	b	b	b	h	h	h	h	a	h	a
			marker73650	49.791	- Chr7 22804923		TTGTGCTGCGGAACTCAAGCTCCTCTTTGGAGT	TTGTGCTACGGAACTCAAGCTCCTCTTTGGAGT	8|G/A	h	h	a	h	h	h	h	h	b	h	b	a	a	a	b	h	-	h	b	b	a	h	a	h	-	h	h	h	b	h	b	b	b	h	h	h	h	a	a	a
			marker91978	50.569	+ Chr7 22665190		TGGACTGGTGCCACATCCCCTCCCCTTCCAAAT	TGGACTGGTGCCACATCCCCTCCCCTTCTAAAT	29|C/T	h	h	a	h	h	h	h	h	h	h	b	a	a	h	b	h	h	h	b	b	a	h	a	b	a	h	h	h	b	h	b	b	b	h	h	h	h	a	a	a
			marker45137	51.137	- Chr7 22595167		CGGTTATAAGACACCCGGTCTCCACCAATACTT	CCGTTATAAGACACCCGGTCTCCACCAATACTT	2|G/C	h	h	a	h	h	h	h	h	b	h	b	a	a	h	b	h	h	h	b	b	a	h	a	b	a	h	h	h	b	h	b	b	b	h	h	h	h	a	a	h
			marker5098	51.595	+ Chr7 22598116		CGGCGTACGTGTACTTCGCCTCCACCGCCGCGT	CGGCGTACGTGTACTTCGCCTCCACCACCGCGT	27|G/A	h	h	a	h	h	h	h	h	b	h	b	a	a	h	b	h	h	h	b	b	a	h	a	b	a	h	h	h	b	h	b	b	b	h	h	h	h	a	-	a
			marker46639	52.153	- Chr7 22421899		TTGCGCTACCACACGTCCACTCCCCTAACTGTT	TCGCGCTACCACACGTCCACTCCCCTAACTGTT	2|T/C	h	h	a	h	h	h	h	h	b	h	b	a	a	h	b	h	h	h	b	b	a	h	a	b	a	h	h	h	b	h	b	b	b	h	h	h	h	a	a	a
			marker42408	53.301	- Chr7 22086899		GTTCGCGGGCGAACTTGGACTCCTGTATGGCTG	GTTCGCGGGCGAACTTAGACTCCTGTATGGCTG	17|G/A	h	h	h	h	h	h	h	h	b	h	b	a	h	b	b	h	h	h	b	b	a	-	a	b	a	h	b	h	b	h	b	b	b	h	h	h	b	a	a	a
			marker63367	53.913	- Chr7 22274152		TTGCCTCGGCGCACCACGACTCCCCAACGAACA	TTGCCTCGGCGCACCATGACTCCCCAACGAACA	17|C/T	h	h	h	h	h	h	h	h	b	h	b	-	b	b	b	h	h	h	b	b	a	h	a	b	a	h	b	h	b	h	b	b	b	h	h	h	h	a	a	a
			marker20454	56.406	- Chr7 21459695		TCGCCGACGCCGACGCCGCCTCCGTCCCACCCT	TCGCCGACGCCGACGCCGCCTCCGTCCCGCCCT	29|A/G	h	a	h	h	h	h	h	h	b	h	b	a	h	b	b	h	h	b	b	-	a	h	a	b	a	h	h	h	b	h	b	b	b	h	h	h	b	a	a	a
			marker49316	57.313	+ Chr7 21064415		CAACTTCCTGTCACAACGCCTCCCTCACCTTGC	CAACTTCCTGTCACAACGCCTCCCTCACCCTGC	30|T/C	h	a	h	h	h	h	h	h	b	h	b	a	h	b	b	h	h	h	b	b	a	h	a	b	a	h	h	h	b	h	b	b	h	h	h	h	b	a	a	a
			marker44603	58.055	- Chr7 21071219		TTAGCAGGACCAACCAAGTCTCCCAAGTACGAA	TTAGCAAGACCAACCAAGTCTCCCAAGTACGAA	7|G/A	h	a	h	h	h	-	h	h	b	h	b	a	h	b	b	h	h	h	b	b	a	h	a	b	a	h	h	h	h	h	b	b	h	h	h	h	b	a	a	a
			marker87857	58.912	+ Chr7 20630997		TATGGCGTTCCTACAAACGCTCCTAGATCACCA	TATGGTGTTCCTACAAACGCTCCTAGATCACCA	6|C/T	b	a	h	b	b	-	h	h	b	h	b	a	h	b	b	h	h	h	b	h	-	h	a	b	a	h	-	h	b	h	h	b	h	h	h	-	b	a	a	a
			marker1526	59.574	- Chr7 20706068		CCACACAGGAGCACTAAGGCTCCTCCCGTTACA	CCACACAGGAGCACTAAGGCTCCTCCTGTTACA	27|C/T	h	a	h	h	h	h	a	h	-	h	b	a	h	b	-	h	h	h	b	h	a	h	h	b	a	h	h	h	b	h	b	b	h	h	h	h	b	a	a	a
			marker68290	60.114	+ Chr7 20728049		ACGCAGAAGCCAACAAATGCTCCTTTATTCGTT	ACGCAGAAGACAACAAATGCTCCTTTATTCGTT	10|C/A	h	a	h	h	h	a	h	h	b	h	b	a	h	b	-	h	h	h	b	h	a	h	a	b	a	h	h	h	b	h	b	b	h	h	h	h	h	a	a	h
			marker71215	60.739	+ Chr7 20595462		GTTGCCCACCACACCTCCCCTCCCACCGGATGT	GTTGCCCACCACACCTCCCCTCCCGCCGGATGT	25|A/G	h	a	h	h	a	h	-	h	b	h	b	a	a	b	b	h	h	b	b	h	a	h	a	b	a	-	h	a	b	h	b	b	h	a	h	h	b	a	a	a
			marker15126	61.651	+ Chr7 20133696		TCAAAATCATCAACAACATCTCCTGCATGGGAA	TCAAAATCATCAACCACATCTCCTGCATGGGAA	15|A/C	b	a	h	h	h	h	h	h	b	h	b	a	-	b	b	b	a	b	b	a	a	h	a	b	-	h	h	-	b	b	b	b	h	h	h	h	b	-	a	h
			marker111604	63.351	- Chr7 19951179		GTTCAGCGACCAACTGCATCTCCCGCTCAAACC	GTTCAGCGTCCAACTGCATCTCCCGCTCAAACC	9|A/T	-	a	h	h	b	h	h	h	b	h	b	a	h	b	-	a	h	b	b	h	a	b	a	b	a	h	h	h	b	h	b	b	h	h	h	h	b	a	a	h
			marker70167	63.978	+ Chr7 19828884		CATCGATGGCCTACTCCTGCTCCATATCGCGAT	CATCGATGGCCTACTCCCGCTCCATATCGCGAT	18|T/C	h	a	h	h	b	h	h	h	b	h	b	a	a	b	b	h	h	b	b	a	a	h	a	b	a	h	h	h	b	h	-	-	a	h	h	h	h	a	a	h
			marker98636	64.395	- Chr7 19155067		TCCACTGCCGGGACACAAGCTCCGCCGCAGCCG	TCCACCGCCGGGACACAAGCTCCGCCGCAGCCG	6|T/C	h	h	h	h	b	h	a	h	h	-	b	-	h	-	b	h	h	h	b	a	a	h	a	b	a	h	h	a	b	-	b	b	-	b	-	h	h	a	a	h
			marker47168	65.711	+ Chr7 19476487		TCATCTATGAAAACAAGCACTCCCTTCCGGAGC	TCATCTATGAAAACAAGCACTCCCTTCCAGAGC	29|G/A	h	a	h	h	b	h	-	h	h	h	b	a	h	b	b	h	h	h	b	a	a	h	a	b	a	h	b	h	b	h	b	b	h	b	h	h	b	-	a	b
			marker5949	66.456	- Chr7 19324597		CACTATTAATACACACCTACTCCCTCCGTCCTA	CACTATTAATACACACCTACTCCCTCCATCCTA	28|G/A	h	a	h	h	b	h	h	h	-	h	b	a	h	b	b	h	h	h	b	a	a	h	a	b	a	h	h	h	b	h	b	b	h	b	h	h	-	a	a	h
			marker69220	67.26	- Chr7 18131957		TTGTTAGGCTCCACGGAAGCTCCAAAATTAGCT	TTATTAGGCTCCACGGAAGCTCCAAAATTAGCT	3|G/A	-	a	h	h	b	h	h	h	h	h	b	a	-	b	b	h	-	h	b	a	a	h	a	b	a	h	h	h	b	h	b	b	h	b	h	b	h	a	a	h
			marker17611	67.898	- Chr7 18764822		GGAATTTCTCAAACAAGGACTCCAACTTTTGTC	GGAATTTCTCAAACAAGGTCTCCAACTTTTGTC	19|A/T	h	-	h	-	-	-	h	h	h	h	b	a	h	b	b	h	-	h	b	a	a	h	a	b	a	h	h	h	b	h	b	b	h	b	h	h	b	a	a	h
			marker57732	68.821	- Chr7 17650816		AAAACGTGCGCGACTTAACCTCCTCATGCGTAT	AAAACGCGCGCGACTTAACCTCCTCATGCGTAT	7|T/C	h	a	h	h	b	h	h	h	h	h	b	h	h	b	b	h	h	h	b	a	a	h	h	b	a	h	h	h	b	a	b	b	h	b	h	-	b	a	a	h
			marker60758	69.183	+ Chr7 18500399		TGGAAATCGTACACATGATCTCCTCGGAAAAGT	TGGAAATCGTACACATGATCTCCTCAGAAAAGT	26|G/A	-	-	h	h	b	h	h	h	-	h	b	a	h	b	b	h	h	b	b	a	a	h	a	b	a	h	h	h	b	h	b	b	h	b	h	h	-	a	a	h
			marker54912	69.499	- Chr7 18509471		AAACTCTTCTTTACCATCGCTCCTGTCTGCTCA	AAACTCTTATTTACCATCGCTCCTGTCTGCTCA	9|C/A	h	a	h	h	b	h	h	h	h	h	b	a	h	b	b	h	h	b	b	a	a	h	a	b	a	h	h	h	h	h	b	b	h	b	h	h	b	a	a	h
			marker46991	69.828	+ Chr7 19184757		GATGGGTTGGGAACTCCTTCTCCCCCGGCACGT	GAGGGGTTGGGAACTCCTTCTCCCCCGGCACGT	3|T/G	a	a	a	h	-	h	h	h	h	h	b	a	h	b	b	h	h	h	b	a	a	h	a	b	a	h	h	h	b	h	b	b	h	b	a	h	b	a	a	h
			marker59516	70.565	+ Chr7 17785279		CTCTCCCTCTCCACCCTCACTCCTTGGGAAAAA	CTCTCCCTCTCCACCCTCACTCCTGGGGAAAAA	25|T/G	b	a	-	h	-	h	h	a	-	h	b	a	h	b	b	h	b	b	b	a	-	h	a	b	a	-	a	h	b	-	b	b	h	b	-	h	b	-	a	-
			marker8656	71.453	- Chr7 18228165		TCGAGGGTGGGGACGCCCGCTCCCCAGCCCCCG	TCGAGGGTGGGGACGCACGCTCCCCAGCCCCCG	17|C/A	b	a	h	-	b	h	h	h	h	h	b	a	h	b	-	h	b	h	b	a	a	a	a	b	a	h	h	h	b	h	b	b	h	b	h	h	h	a	a	b
			marker62409	72.035	- Chr7 18238585		TACTTCTGTACCACTGTATCTCCAACACAAGCT	TACTTCCGTACCACTGTATCTCCAACACAAGCT	7|T/C	b	a	h	h	b	h	h	h	h	h	b	a	h	h	b	b	h	b	b	-	a	h	a	b	a	b	h	h	b	h	b	b	h	b	h	h	b	-	a	h
			marker24180	73.068	- Chr7 18697357		CGATCGAATGCTACGCCTACTCCTAGCCGAATA	CGATCGAATGCAACGCCTACTCCTAGCCGAATA	12|T/A	h	a	h	h	-	h	h	h	h	h	b	a	b	b	b	h	h	h	b	a	a	b	a	b	a	a	-	h	b	h	b	b	h	b	a	h	h	-	a	b
			marker50726	73.398	+ Chr7 17803578		AGAAAGTGCAACACTCATACTCCCTCTGTTTTC	AGAAAGTGCAACACTCATACTCCCTCTATTTTC	28|G/A	-	a	h	h	b	h	h	h	a	h	b	a	h	-	b	h	a	b	b	a	a	h	a	b	a	h	h	h	-	h	b	-	h	b	h	h	h	a	a	b
			marker102209	74.173	- Chr7 18835553		TACAGTGCTGCAACCTGAACTCCTGAAGACACT	TACAGTGCTGCAACCGGAACTCCTGAAGACACT	16|T/G	-	a	h	h	b	h	h	h	h	h	h	a	h	-	b	h	h	b	b	a	a	h	-	b	a	h	h	h	b	h	b	b	h	b	h	h	b	a	a	b
			marker25058	75.043	+ Chr7 18605925		CGACGCTTCCGTACCCCGACTCCGACTACGAGT	CGACGCTTCCGTACCCCGACTCCGACTCCGAGT	28|A/C	h	a	b	h	b	a	h	a	h	a	b	a	h	-	-	a	-	b	b	a	a	h	a	b	a	h	h	h	b	h	b	-	-	b	h	h	b	a	a	-
			marker80826	75.905	+ Chr7 17450260		GTTACAGAATCCACAACCACTCCATATCATCTC	GTTATAGAATCCACAACCACTCCATATCATCTC	5|C/T	-	a	h	h	b	-	b	h	h	h	b	a	h	-	b	a	h	-	b	a	a	h	a	b	-	h	h	h	b	h	b	b	h	b	h	a	h	a	h	h
			marker48073	80.263	+ Chr7 15852430		TCTGGGCCGCCTACACCGTCTCCTCCAACGTCG	TCTGGGCCGCCTACACCGTCTCCTCCAATGTCG	29|C/T	a	h	h	b	b	h	h	b	h	h	h	a	h	b	b	h	h	h	b	a	a	h	h	b	a	h	h	h	h	h	h	h	h	b	h	h	b	a	h	a
			marker84352	81.136	+ Chr7 15446126		CCAACGACGGCGACGACCTCTCCACGGCCGTCG	CCGACGACGGCGACGACCTCTCCACGGCCGTCG	3|A/G	a	a	h	b	b	h	h	b	h	h	h	a	h	h	b	h	h	b	b	h	a	h	a	h	a	-	h	h	-	h	b	h	-	b	-	h	b	a	-	-
			marker59183	82.162	- Chr7 15868299		GCGACTACGTCTACGTATACTCCATCCATACTC	GCGACTACGTCTACGTATACTCCATCCGTACTC	28|A/G	a	a	h	b	b	a	h	b	h	h	h	a	h	b	b	h	b	h	b	h	a	h	a	b	a	h	h	h	h	h	h	h	h	b	h	h	h	a	a	a
			marker69212	83.347	- Chr7 15538954		AGGATCCTTCCTACAAACGCTCCTATGCCACGT	AGGATCCTTCCTACAAACGCTCCTATACCACGT	27|G/A	a	a	h	b	b	h	h	b	h	h	h	a	h	b	b	h	h	h	b	a	a	h	a	b	a	h	h	h	h	h	h	h	h	b	h	h	h	a	h	a
			marker80376	83.882	+ Chr7 15406429		TCACTCTCGCACACAAGCTCTCCGCTCAGCTAA	TCACTCTCGCACACATGCTCTCCGCTCAGCTAA	16|A/T	a	a	h	b	b	h	h	b	h	h	h	a	h	-	b	h	h	b	b	a	a	h	a	b	a	h	h	h	h	h	h	h	h	b	h	h	b	a	h	a
			marker61057	84.249	+ Chr7 15315300		GAGTTTGAACTAACCAATACTCCCTGCGTCCCT	GAGTTTGAACTAACCAATACTCCCTTCGTCCCT	26|G/T	a	a	h	b	b	h	h	b	a	h	h	a	a	b	b	h	h	h	b	a	a	h	a	b	a	a	a	h	h	h	h	h	h	b	h	h	h	a	h	a
			marker59476	84.765	+ Chr7 15383862		AAGGGGAGCTACACCTCCCCTCCTGCCGTGCCG	AAGGGGAGCTACACCTCCCCTCCTGCCGCGCCG	29|T/C	a	a	h	b	b	h	h	b	h	h	h	a	h	b	b	h	h	h	b	a	a	h	a	b	a	h	h	h	h	h	a	a	h	b	h	h	b	a	h	a
			marker25880	85.282	- Chr7 15387042		GGAGTAGCAAGAACAAATTCTCCACTTCTAACT	GGAGTGGCAAGAACAAATTCTCCACTTCTAACT	6|A/G	-	a	h	b	b	b	-	b	h	h	h	a	h	b	b	b	b	h	-	a	a	h	a	b	a	h	h	h	b	h	h	h	h	b	h	h	b	a	b	a
			marker54308	87.29	- Chr7 14686865		TCGTCGTCAGCAACTCCGGCTCCGTTCAACCCG	TCGTCGTCAGCAACTCCGGCTCCGTTCAACTCG	31|C/T	a	a	h	b	b	h	h	b	h	h	h	a	h	b	b	h	h	h	b	a	a	h	a	b	a	h	h	h	h	h	h	h	h	b	b	h	h	h	h	a
			marker72505	88.219	+ Chr7 13832945		AGATGCCGTTAGACATCTCCTCCGCAATCCTGG	AGATGCCGTTAGACGTCTCCTCCGCAATCCTGG	15|A/G	a	h	h	b	b	h	h	b	h	h	h	a	h	b	b	h	h	h	b	h	a	h	a	b	a	h	b	h	h	h	h	h	h	b	b	h	b	h	h	a
			marker57943	88.844	+ Chr7 14023225		AGCCGAAAGTCCACTTTACCTCCTTGGATACTG	AGCAGAAAGTCCACTTTACCTCCTTGGATACTG	4|C/A	a	a	h	h	b	h	h	b	h	h	h	a	h	b	b	h	h	h	b	a	a	h	a	b	a	h	h	h	h	h	h	h	h	b	b	h	b	h	h	a
			marker45378	89.294	- Chr7 13335383		AGTCATCAACAGACATGAGCTCCCTGCCGCTCA	AGTCATCAACAGACACGAGCTCCCTGCCGCTCA	16|T/C	a	a	h	b	b	h	h	b	h	h	h	a	h	b	b	h	h	h	b	a	a	h	a	h	a	h	h	h	h	h	h	h	h	b	b	h	b	h	h	a
			marker1421	89.758	- Chr7 11088305		ACGCTCTCACGCACGCAGTCTCCACTTCAGCGC	ACGCTCTCGCGCACGCAGTCTCCACTTCAGCGC	9|A/G	a	h	h	b	b	h	b	b	h	h	h	a	h	b	b	h	h	h	b	a	a	h	a	b	h	h	h	h	h	h	h	h	h	b	b	h	h	h	h	a
			marker33402	90.192	+ Chr7 11573167		AACATCGTACCTACTTCTCCTCCACCCCCTCCC	AACATCGTACCTACTTCTCCTCCACGCCCTCCC	26|C/G	a	h	h	b	b	h	h	b	h	h	h	a	h	b	b	h	h	h	b	h	a	h	a	b	a	h	h	h	h	h	h	h	h	b	b	h	h	h	h	a
			marker57919	90.727	+ Chr7 11702881		AATCGGGCGCCCACCCAGCCTCCACCAGCGGTC	AATCGGGCGCCCACCCAGCCTCCGCCAGCGGTC	24|A/G	a	a	h	b	b	h	h	b	h	h	h	a	h	b	b	h	h	h	h	h	a	h	a	b	a	h	h	h	h	h	h	h	h	b	b	h	h	h	h	a
			marker90367	91.101	- Chr7 11286316		AGCCTTCCGGCCACAAAATCTCCACTAGTAGGT	AGCCCTCCGGCCACAAAATCTCCACTAGTAGGT	5|T/C	a	a	h	b	b	h	h	b	h	h	h	a	h	b	b	h	h	h	b	h	a	h	a	b	a	h	h	h	h	h	h	h	h	b	b	h	h	h	h	a
			marker46950	91.564	+ Chr7 11757917		CCCGCGAAGTCCACTTGGCCTCCTTTCTCTCTC	CCAGCGAAGTCCACTTGGCCTCCTTTCTCTCTC	3|C/A	a	h	h	b	b	h	h	b	h	h	h	a	h	b	b	h	h	h	b	h	h	h	h	b	a	h	h	h	h	h	h	h	h	b	b	h	h	h	h	a
			marker25666	91.9	+ Chr7 11233738		CTCCCGCGAACCACCCCCCCTCCCCTCCCCGGG	CTCCGGCGAACCACCCCCCCTCCCCTCCCCGGG	5|C/G	a	a	h	b	b	h	h	b	h	h	h	a	h	b	b	h	h	h	b	h	a	h	h	h	a	h	h	h	h	h	h	h	h	b	b	h	b	h	h	a
			marker7892	92.189	- Chr7 13418124		TTTCTGGGCGTGACACTTCCTCCTAGATCTGCC	TTTCTGGGCGTGACACTTCCTCCCAGATCTGCC	24|T/C	a	a	h	b	b	h	h	b	h	h	h	a	h	b	b	h	h	h	b	h	a	h	h	b	a	h	h	h	h	h	h	h	h	b	b	h	h	h	h	a
			marker24482	92.726	+ Chr7 10339400		ACCCCGCCAGTGACCGCGCCTCCCCTCCCCTAG	ACCCCGCCAGTGACCACGCCTCCCCTCCCCTAG	16|G/A	a	a	h	b	b	h	h	b	h	h	h	a	h	b	b	h	h	h	b	h	a	h	a	b	a	h	h	h	h	h	h	h	h	b	b	h	h	h	h	a
			marker87016	93.526	+ Chr7 12105351		AATAAGCCGCCAACGCCACCTCCTCTAACCGGC	AATAAGCAGCCAACGCCACCTCCTCTAACCGGC	8|C/A	a	a	h	b	b	h	h	b	h	h	h	h	h	b	b	h	h	h	b	h	h	h	h	b	a	h	h	h	h	h	h	h	h	b	b	h	h	h	h	a
			marker112696	94.316	+ Chr7 11242594		AGTGTGGGACCCACGTGGGCTCCAGATGTTAGC	AGTGTGGGACCCACGTGGGCTCCAGACGTTAGC	27|T/C	a	a	h	b	b	b	a	b	h	h	h	a	h	b	b	h	a	b	-	a	a	h	h	b	a	h	h	h	a	h	h	h	h	b	b	h	b	h	h	a
			marker27002	95.095	- Chr7 12808324		ACCCATAAACACACCTCCCCTCCTCCTAGGGCA	ATCCATAAACACACCTCCCCTCCTCCTAGGGCA	2|C/T	a	a	h	h	b	h	h	b	a	h	h	a	h	b	b	h	h	h	b	h	a	h	h	b	a	h	h	h	h	h	h	h	h	b	b	h	h	h	h	a
			marker45896	96.097	+ Chr7 14283085		ACCGTTCCTGGAACATAATCTCCCCATCATAAC	ACCGTTCCTAGAACATAATCTCCCCATCATAAC	10|G/A	a	h	h	b	-	a	a	b	h	h	h	a	h	b	b	h	h	h	b	-	a	h	a	h	a	h	h	h	h	h	a	a	h	b	b	h	b	h	a	a
			marker25699	97.683	- Chr7 11055149		CTCACAAAGAAAACATATACTCCTTCCATCATC	CTCACAAAGAAAACATATACTCCTTCCACCATC	29|T/C	a	a	h	b	b	h	b	b	h	h	h	a	h	b	b	h	b	h	-	h	a	h	a	b	a	-	b	h	h	h	h	h	h	b	b	h	b	h	-	a
			marker3993	99.227	- Chr7 14526642		ACCGGCGCGCGCACGCCTCCTCCACCTTTTTTT	ACCGGCGTGCGCACGCCTCCTCCACCTTTTTTT	8|C/T	a	a	-	b	b	a	h	b	-	a	h	a	h	b	b	-	a	h	-	a	a	h	a	b	a	h	-	h	b	b	h	h	h	b	b	h	h	h	a	a
			marker107965	123.135	+ Chr7 3912190		ACCTATGTACAAACAGTACCTCCTTTGCCTTGT	ACCTATGTACAAACGGTACCTCCTTTGCCTTGT	15|A/G	h	a	h	b	b	h	h	a	h	h	a	h	b	h	h	h	b	h	h	a	a	a	h	a	a	h	h	h	a	h	a	b	h	h	b	b	h	b	-	a
			marker81845	126.285	+ Chr7 3914913		CGGCCCACGCAAACATGCCCTCCTCCTACTCCT	CGGCCCACGCAAACATGCCCTCCTCCTCCTCCT	28|A/C	h	h	h	b	b	h	h	a	h	h	a	h	h	h	h	h	b	h	h	h	a	a	h	a	h	h	h	h	a	h	a	h	h	h	b	b	h	b	h	a
			marker108077	136.916	- Chr7 2515182		CCTGTCACCATCACCCCCTCTCCCTCTCTCAGA	CCTGTCACCATCACCCCCTCTCCCTCTCTTAGA	30|C/T	b	a	h	b	h	-	h	a	a	h	a	h	h	h	-	a	-	h	-	h	h	a	a	a	h	h	b	h	a	h	a	b	h	h	b	b	h	h	h	-
			marker18997	140.068	- Chr7 1766885		CCCCCCTTTCTCACCCTTCCTCCACCAAATATA	CCCCCCTTTCTCACCCTTCCTCCACTAAATATA	26|C/T	b	a	h	b	a	h	h	-	b	h	a	h	a	h	h	a	-	b	b	a	h	-	a	a	h	h	b	h	h	h	a	h	a	h	b	b	-	-	b	-
			marker57034	142.481	+ Chr7 1641170		TAGTCCATTCATACTAAAGCTCCAGCCTAGGAT	TGGTCCATTCATACTAAAGCTCCAGCCTAGGAT	2|A/G	b	a	h	b	h	-	h	a	h	h	a	b	a	h	h	-	b	h	a	a	h	a	a	a	b	h	b	h	h	-	a	b	a	h	b	b	h	h	b	a
			marker15951	144.602	+ Chr7 1727931		TTGCAAGACCGTACGTGCTCTCCGGCCGGCCAC	TTGCAAGACCGTACGTGCTCTCCGGCCGGCGAC	31|C/G	b	a	h	b	h	h	h	h	h	h	a	h	a	h	h	a	b	h	h	a	h	a	a	a	h	h	b	h	h	h	a	b	a	-	b	b	h	h	b	a
			marker72799	146.025	+ Chr7 1744214		CGGATCGACGTGACTGTTGCTCCGCTTGAGATA	CGGATCGACGTGACTGTTGCTCCACTTGAGATA	24|G/A	b	a	h	b	h	h	h	a	h	h	h	h	a	h	h	a	b	h	h	a	h	a	a	a	h	h	b	h	h	h	h	b	a	h	b	b	h	h	b	a
			marker109484	147.118	+ Chr7 1743825		GCAACGATGTGCACTCCTTCTCCGTCTCCTTCG	GCAACGACGTGCACTCCTTCTCCGTCTCCTTCG	8|T/C	b	h	h	b	h	h	h	a	h	a	h	h	a	h	h	a	b	h	h	h	h	a	h	a	a	h	b	h	h	h	a	b	a	h	b	b	a	h	b	a
			marker813	148.682	+ Chr7 1532692		ACGACCGTAGCCACCCCTTCTCCTCCCTTTCCA	ACAACCGTAGCCACCCCTTCTCCTCCCTTTCCA	3|G/A	b	h	h	h	h	h	h	a	h	h	h	h	a	h	-	a	b	h	h	h	h	a	a	a	h	h	b	h	h	h	a	b	a	h	b	b	h	h	b	a
			marker103518	150.575	- Chr7 1075797		GAAGGCTAGTTGACGGGAGCTCCTTTTGTTGGA	GAAGGCTAGTTGACAGGAGCTCCTTTTGTTGGA	15|G/A	b	a	h	b	h	h	h	a	h	h	a	h	a	h	h	a	b	h	b	a	h	a	h	a	h	h	b	h	h	h	a	b	a	h	b	b	h	h	b	a
			marker104365	153.331	- Chr7 809006		CTGCTGCCACCTACGTCTTCTCCGCATGCCTTT	CTGCTGCCACCTACGTCTCCTCCGCATGCCTTT	19|T/C	b	h	h	b	h	h	h	a	h	h	a	h	a	h	h	a	b	h	b	h	h	a	h	a	h	h	a	h	h	h	a	b	a	h	b	b	h	h	h	a
			marker61434	154.36	- Chr7 769996		GAGATGAGACTGACACTGACTCCGTGTTTAGCT	GAGATGAGACTGACACTGACTCCGTGTTTAACT	31|G/A	b	a	h	b	h	a	h	a	h	h	a	h	a	h	h	a	b	h	b	h	h	a	h	a	h	h	h	h	h	h	a	b	a	h	b	b	h	h	b	a
			marker88714	156.807	+ Chr7 287470		GCCGCCGTCCCCACTGCCGCTCCGTGGTGAAGA	GCCCCCGTCCCCACTGCCGCTCCGTGGTGAAGA	4|G/C	b	h	h	b	h	h	h	a	h	h	a	h	a	h	h	a	b	h	b	h	h	a	h	a	h	h	h	h	h	h	a	b	h	h	h	b	h	h	b	h
			marker24403	158.006	+ Chr7 15851		AGTCCCACGCTAACTTAGCCTCCACGTCAACCA	AGTCCCACGTTAACTTAGCCTCCACGTCAACCA	10|C/T	b	h	h	b	h	h	h	a	h	h	a	h	a	h	h	a	b	h	b	h	h	a	h	a	h	h	h	h	h	h	h	b	h	h	b	b	h	h	b	a
			marker36938	159.005	+ Chr7 52425		GTGTGTTCGGGAACCCTCACTCCTAGCACGCAA	GTGTGTTCGGGAACCTTCACTCCTAGCACGCAA	16|C/T	b	h	h	b	h	h	h	a	h	h	a	h	a	h	h	a	b	h	b	h	h	a	h	a	h	h	a	h	h	h	a	b	h	h	b	b	h	h	h	a
			marker32890	160.194	+ Chr7 218214		TGGAGGAGCACGACTACGACTCCAACTCGAACC	TGGAGGAGCACGACTACGACTCCAACTCGAGCC	31|A/G	b	a	h	b	h	h	h	a	h	h	a	h	a	h	-	a	b	h	b	h	h	a	h	a	h	h	a	h	h	h	a	b	h	a	b	b	h	h	b	a
			marker42096	161.325	- Chr7 194560		CGCGCGGCGTCGACGCTGTCTCCCCCGGCCAGA	CGCGCGGCGTCGACGCCGTCTCCCCCGGCCAGA	17|T/C	b	a	h	-	h	h	h	a	h	h	a	h	a	h	b	a	b	h	b	h	h	a	h	a	h	b	a	h	h	h	a	b	b	h	b	b	h	h	b	a
			marker17640	162.579	+ Chr7 113923		ACCCTCTACCCCACCACCGCTCCGCAATGTGCT	ACCCTCTACCCCACCGCCGCTCCGCAATGTGCT	16|A/G	b	a	h	b	h	h	a	a	h	h	a	h	a	h	h	a	b	h	b	h	h	a	h	a	h	h	a	h	h	h	a	b	h	h	b	b	h	h	b	a
			marker37891	164.453	+ Chr7 123096		TGGTACCTACCTACTCCTACTCCTACTAGTCTA	TGGTACCTACCTACTCCTACTCCTACTAGCCTA	30|T/C	b	a	h	b	h	-	h	h	b	-	a	-	-	h	-	a	b	h	b	h	a	a	h	a	h	h	a	h	h	-	a	b	h	h	b	b	h	-	b	-
10	4	73	marker92954	0	+ Chr6 30470984		AGCTACAGTAGAACAGTATCTCCTCCAATTATC	AGCTACAGTAAAACAGTATCTCCTCCAATTATC	11|G/A	b	a	h	h	h	b	-	a	h	a	a	h	a	b	b	h	a	-	b	h	a	a	h	a	a	b	b	h	h	b	a	-	b	a	b	h	a	h	-	b
			marker109166	3.348	- Chr6 29973023		CTAATGACGTGCACACATACTCCAATGATAGGA	CTAATTACGTGCACACATACTCCAATGATAGGA	6|G/T	-	a	h	h	h	b	b	a	b	a	a	h	a	b	b	h	a	h	b	h	a	a	a	h	a	b	b	h	h	b	a	b	-	a	b	h	a	-	h	b
			marker11899	7.167	+ Chr6 30799404		AAATGCATATGCACCCCCCCTCCCTAATCAAAT	ATATGCATATGCACCCCCCCTCCCTAATCAAAT	2|A/T	h	h	-	h	a	-	-	a	-	a	a	h	a	b	b	h	a	a	b	h	a	a	-	h	h	b	b	h	a	b	a	b	b	a	b	-	a	h	-	b
			marker71806	10.732	+ Chr6 30804196		GCGTTAACGCCTACCACAACTCCCTGGAGCCTT	GCGTTGACGCCTACCACAACTCCCTGGAGCCTT	6|A/G	h	h	h	h	-	b	b	a	b	a	h	h	a	b	b	h	-	h	b	h	a	a	h	h	h	b	b	h	h	b	a	b	b	a	b	h	a	b	h	b
			marker86139	13.191	+ Chr6 29823763		CCTCAGTACAGCACAAGCTCTCCACTATACTGT	CCTCAGTACAACACAAGCTCTCCACTATACTGT	11|G/A	h	h	h	h	h	b	-	a	b	a	h	h	a	b	b	h	a	h	b	h	a	a	h	h	h	b	b	h	h	b	a	b	b	a	b	h	a	b	h	b
			marker6952	17.827	- Chr6 30269507		CGCCGATCGGTGACTTCAACTCCGCCGCCGTGC	CGCCGATCGGCGACTTCAACTCCGCCGCCGTGC	11|T/C	h	a	h	-	b	b	h	a	b	a	h	h	a	b	b	h	a	h	b	h	a	a	h	h	h	b	b	h	h	-	a	b	-	a	b	h	a	h	h	-
			marker93475	21.875	+ Chr6 30059994		GCATTCAGCACCACGCAGGCTCCGACCTCGCCT	GCATCCAGCACCACGCAGGCTCCGACCTCGCCT	5|T/C	h	h	-	-	b	b	h	a	-	a	a	b	a	b	b	h	-	h	b	h	a	a	-	h	h	b	b	h	h	b	a	-	-	a	b	h	a	h	-	b
			marker90159	30.993	+ Chr6 28013484		GATCTCAGCGGCACCGCCTCTCCACTTTCCCTT	GATCTCAGGGGCACCGCCTCTCCACTTTCCCTT	9|C/G	h	h	h	h	h	b	h	-	b	h	h	h	a	b	h	a	a	h	b	h	a	a	h	h	a	b	h	h	h	h	h	b	h	h	b	b	a	h	a	b
			marker1471	48.826	+ Chr6 2361551	order error	TAAAAAAAAAGAACCTTCTCTCCCCCTGGTCTG	TTAAAAAAAAGAACCTTCTCTCCCCCTGGTCTG	2|A/T	h	h	h	h	h	b	a	a	a	h	h	h	a	a	b	a	h	a	b	a	b	h	h	h	h	a	h	h	h	h	h	h	b	a	b	b	h	b	h	-
			marker75460	55.288	+ Chr6 3183245	order error	CTCGCCGCCGCCACTCCTCCTCCTTGTCGTCGT	CTCACCGCCGCCACTCCTCCTCCTTGTCGTCGT	4|G/A	h	b	h	h	h	b	h	a	-	h	h	h	a	a	h	h	h	h	b	a	b	h	h	h	a	a	h	h	h	h	a	h	b	a	b	b	h	h	b	b
			marker76829	58.862	- Chr6 23374157		GGTTAGGTGGCCACCCGAGCTCCACTGCTGGCA	GGTTAGGTGGCCACCCGAGCTCCACTGCTGACA	31|G/A	h	a	h	h	h	h	h	h	h	h	h	b	a	h	a	h	a	h	h	h	a	h	a	h	h	b	h	b	a	h	a	h	h	h	h	h	h	h	a	h
			marker29884	59.432	+ Chr6 4305616	order error	GCATACATGTTAACATGTACTCCATGTATGGGT	GCATACATGTTAACATGTACTCCGTGTATGGGT	24|A/G	b	a	h	h	h	b	h	a	-	h	h	b	h	-	h	b	h	a	b	a	b	h	h	h	-	a	h	h	b	h	a	h	b	a	b	b	b	a	a	b
			marker10603	61.439	+ Chr6 4156201	order error	TCTCTCCATCCAACCCTTTCTCCCTCCACGGAG	TCTCTCCCTCCAACCCTTTCTCCCTCCACGGAG	8|A/C	h	h	h	h	h	b	h	a	a	h	h	h	h	a	h	b	h	h	b	a	b	h	h	h	a	a	h	h	h	h	a	h	b	a	b	b	h	b	a	b
			marker77889	62.447	+ Chr6 23380316		CACCTGCAAATCACGTGACCTCCAACTAATTAA	CACCTGCAAATCACGTGACCTCCAACTAATCAA	31|T/C	h	h	h	b	h	h	b	h	h	h	h	b	a	h	a	h	a	h	h	h	a	a	h	h	h	h	b	b	a	h	a	h	h	h	h	b	h	h	a	b
			marker20611	63.142	- Chr6 4612741	order error	AGCCGCAGCTTCACCTCGACTCCCCCGCCGACG	AGCCGCAGCTTCACCTCGACTCCCCCGCCCACG	30|G/C	h	h	h	h	h	b	h	a	a	h	h	h	h	a	h	b	h	h	b	a	b	h	h	h	a	a	h	h	b	h	a	h	b	a	b	b	h	h	a	b
			marker102451	63.553	+ Chr6 23415064		CGCATCAACATCACGCCTCCTCCACCACCACCA	CGCATCAACGTCACGCCTCCTCCACCACCACCA	10|A/G	h	h	h	b	h	h	h	h	h	h	b	b	a	h	a	h	a	h	h	h	a	a	h	h	h	h	b	b	a	h	h	h	h	h	h	b	h	h	a	b
			marker81689	63.645	+ Chr6 4317613	order error	CACCCTTCCTCAACCAACCCTCCATGGCTGCAT	CGCCCTTCCTCAACCAACCCTCCATGGCTGCAT	2|A/G	h	h	h	h	h	b	h	h	h	h	h	h	h	a	h	b	h	a	b	a	b	h	h	h	a	a	h	h	b	h	h	h	b	a	b	b	h	h	a	b
			marker98831	64.177	- Chr6 4133970	order error	GGTGCAGACGTGACAGGATCTCCCCCGCCGCAT	GGTGCAGACGTGACAGGATCTCCCCCACCGCAT	27|G/A	h	h	h	b	-	b	h	a	a	h	h	h	h	a	h	b	h	a	b	a	b	h	h	a	a	a	h	h	h	h	a	-	b	a	b	b	h	h	-	b
			marker74096	64.783	+ Chr6 23487418		CTTAATCTATACACATCAACTCCGGCACATCCA	CTTAGTCTATACACATCAACTCCGGCACATCCA	5|A/G	h	a	h	b	h	h	h	h	h	h	b	b	h	h	a	h	a	h	h	h	a	a	h	h	h	b	b	b	a	h	h	h	h	h	h	b	h	h	a	b
			marker17765	65.717	+ Chr6 4722454	order error	ACCAAAGCAATTACGCTTCCTCCTCCCTCACTA	ACCAAAACAATTACGCTTCCTCCTCCCTCACTA	7|G/A	h	h	h	h	h	h	h	a	a	h	h	h	h	a	h	b	h	h	b	a	h	h	h	h	a	a	h	h	b	h	a	h	b	a	b	b	h	h	a	h
			marker1516	66.056	+ Chr6 23541396		TGGTCCGCCTCTACCACGACTCCGATCTCGGAG	TGGTCCGCCTCTACCGCGACTCCGATCTCGGAG	16|A/G	h	a	h	b	h	h	h	h	h	h	b	b	h	h	h	h	a	h	h	h	a	a	h	h	h	b	b	b	a	h	a	b	-	h	h	b	h	h	a	b
			marker61982	66.061	- Chr6 4341170	order error	ACGTGTCGCGCAACCGGCTCTCCGGCGAGCTGC	ACGTGTCGCGCAACCAGCTCTCCGGCGAGCTGC	16|G/A	h	h	h	h	h	b	h	a	a	h	h	h	h	h	h	b	h	a	b	a	b	h	h	h	a	a	h	h	b	h	a	h	b	a	b	b	h	h	a	b
			marker55645	66.968	+ Chr6 4630594	order error	AACGTAGCATCCACCACATCTCCAGGAACATCC	AACGTAGCATCCACCACATCTCCAGAAACATCC	26|G/A	h	h	h	h	h	b	h	a	a	h	h	h	h	a	a	b	h	a	b	a	b	h	h	h	a	a	h	h	b	h	a	h	b	a	b	b	a	h	a	b
			marker26722	67.003	- Chr6 23442415		GACTTGCAACGGACTGCTGCTCCCCCATGCCGT	GACTTGCAACGGACTACTGCTCCCCCATGCCGT	16|G/A	h	a	h	b	h	h	h	h	h	h	h	b	a	h	a	h	a	h	h	h	a	a	h	h	h	b	b	b	a	h	a	h	h	h	h	b	h	h	a	b
			marker63621	67.695	- Chr6 4342139	order error	TCCTCTGGTCGAACGACCTCTCCGGCCTGATCC	TCCTCTGGTCGAACGACCTCTCCGGCCCGATCC	28|T/C	h	h	h	h	h	b	h	a	a	h	h	h	b	a	a	b	h	a	b	a	b	h	h	h	a	a	h	h	b	h	a	h	b	a	b	b	h	h	a	b
			marker19480	67.908	- Chr6 23555915		CCGCGACCACTAACTACAGCTCCACGCACCACC	CCGCGACCACTAACTAGAGCTCCACGCACCACC	17|C/G	h	a	h	b	h	h	h	h	h	h	h	b	a	h	a	h	a	h	h	h	a	a	h	h	h	h	b	b	a	h	a	b	h	h	h	b	h	h	a	b
			marker86684	68.445	+ Chr6 4328165	order error	ATCTCTCCATGAACAACCTCTCCGGCGCGATCC	ATCTCTCCATGAACAACCTCTCCGGCACGATCC	27|G/A	h	h	h	h	h	b	h	a	a	h	h	h	h	a	h	b	h	a	b	a	b	h	h	h	a	a	h	h	b	h	a	h	h	a	-	b	h	a	a	b
			marker22954	69.225	- Chr6 4677268	order error	CAGCTCGCTGCTACCCCGCCTCCTTCCTACCTC	CAGCTTGCTGCTACCCCGCCTCCTTCCTACCTC	6|C/T	h	h	h	h	h	b	h	a	a	h	h	h	h	a	h	b	h	a	b	a	b	h	h	h	a	a	h	h	b	h	a	h	h	a	b	b	h	h	a	b
			marker16067	69.536	- Chr6 22828063		CTCCTAACACTCACCACATCTCCTATCTTCCTC	CTCCTAACCCTCACCACATCTCCTATCTTCCTC	9|A/C	h	h	h	b	a	h	b	h	h	h	h	b	h	h	a	h	a	b	h	h	a	a	h	h	h	b	b	b	h	h	h	h	h	h	h	b	b	h	a	b
			marker80081	70.16	- Chr6 4598474	order error	GAGAATAACACCACCCTAGCTCCACTATTTGCA	GAGAATAACACCACCCTAGCTCCACTGTTTGCA	27|A/G	h	h	h	h	h	b	h	a	a	h	h	h	h	a	h	b	b	h	b	a	b	h	h	h	a	a	h	h	b	h	a	h	b	a	b	b	h	h	a	b
			marker89239	70.732	+ Chr6 22969210		AACTGACGATAGACAGGCTCTCCTTTGCTTCAA	AACTGGCGATAGACAGGCTCTCCTTTGCTTCAA	6|A/G	h	a	h	b	h	b	h	h	h	h	h	b	h	h	a	h	a	h	h	h	a	a	h	h	h	b	b	b	a	h	a	h	h	h	h	b	b	h	a	b
			marker72230	70.94	- Chr6 4838670	order error	TGGGCCTGGTCTACATAGCCTCCAGAAATACGA	TGGGCCTGGTCTACATAGCCTCCAGAAGTACGA	28|A/G	h	h	h	h	h	b	h	a	-	h	h	b	h	a	h	b	h	h	b	a	b	h	h	h	a	a	h	h	b	h	a	h	b	a	b	b	h	h	a	h
			marker2135	71.522	+ Chr6 22672961		GTGGCGGTGCAGACGGCGGCTCCCTCCCCTTCG	GTGGCGGCGCAGACGGCGGCTCCCTCCCCTTCG	8|T/C	h	a	h	b	h	h	h	h	h	h	b	b	h	h	a	h	a	b	h	h	a	a	h	h	h	b	b	b	a	h	a	h	h	h	b	b	h	h	a	b
			marker105813	72.69	+ Chr6 22844494		TTGGTCGTATGCACTGACTCTCCCATCTTCTCG	TTGGTCGTATGTACTGACTCTCCCATCTTCTCG	12|C/T	h	a	h	b	h	h	h	h	h	h	b	b	h	h	a	h	a	h	h	h	a	a	h	h	a	b	b	b	a	h	a	h	h	h	h	b	h	h	a	b
			marker79502	73.071	+ Chr6 5174388	order error	CCGGGGTTACTAACAACTACTCCCTCTATCTCA	CCGGGGTTACTAACAACTACTCCCTCTGTCTCA	28|A/G	h	h	h	h	h	b	h	a	a	h	h	h	h	a	h	b	h	a	b	a	b	h	b	h	a	a	h	h	b	h	a	h	b	a	b	b	h	h	a	h
			marker98990	74.785	- Chr6 22425723		CATCTCATCCCGACCTCGCCTCCGCACGCCACA	CATCTCACCCCGACCTCGCCTCCGCACGCCACA	8|T/C	h	a	h	b	h	h	b	h	h	h	b	b	h	h	a	h	a	h	h	h	a	a	h	h	h	b	b	b	a	h	a	h	h	a	b	b	h	h	a	b
			marker84701	76.503	+ Chr6 5543788	order error	GCAAGATTGGGAACTTGCCCTCCTGAACGCAGC	GCAAGATTGGGAACTTGCCCTCCTGAATGCAGC	28|C/T	a	-	h	h	a	b	b	a	h	h	h	h	h	a	h	b	-	-	-	a	b	a	h	h	a	a	h	h	b	h	a	h	b	a	b	b	h	h	a	h
			marker111766	90.871	- Chr6 7987773	order error	GCCGCCTCCGCCACTTCCCCTCCTTGCCCCCTT	GCCGCCTCCGCTACTTCCCCTCCTTGCCCCCTT	12|C/T	a	a	a	h	b	h	h	a	h	h	h	h	h	a	a	a	a	h	h	h	b	h	b	h	h	a	b	h	b	h	a	h	h	h	b	b	h	b	h	h
			marker83726	91.823	+ Chr6 11107553		CTGCCTAGAGAAACCAAGGCTCCTACAAATCGG	CTGCCTAGAGAAACCGAGGCTCCTACAAATCGG	16|A/G	a	a	a	h	b	h	b	a	a	h	h	b	h	a	a	h	a	h	a	h	b	a	h	h	h	h	b	b	b	h	a	h	h	b	b	b	h	b	h	h
			marker40732	92.367	+ Chr6 7532495		AAGGTTAATGTGACTGATGCTCCGGATGCGACC	AAGGTTGATGTGACTGATGCTCCGGATGCGACC	7|A/G	a	h	a	h	b	-	-	a	-	h	h	-	h	a	a	a	-	h	-	h	b	h	b	h	h	a	b	b	b	h	a	b	h	h	b	b	h	b	h	h
			marker57009	93.367	- Chr6 8015969		TCATTTTCTTTGACGATGCCTCCACCTCTCCCC	TCGTTTTCTTTGACGATGCCTCCACCTCTCCCC	3|A/G	a	a	a	a	b	h	h	a	h	h	h	h	h	a	a	a	a	h	h	a	b	h	h	h	h	a	b	b	b	h	a	h	h	h	b	b	h	b	h	h
			marker73817	94.375	- Chr6 8172005		CTGGACGAGGGCACGACGCCTCCACCTCCACGC	CTGGACGAGGGCACGACGCCTCCACCTCCGCGC	30|A/G	a	h	a	h	b	h	h	a	a	h	h	h	h	a	a	a	a	h	h	h	b	h	h	h	h	h	b	b	b	h	a	h	h	h	b	b	h	b	h	h
			marker58042	94.97	+ Chr6 8067838		TCGGTAGAGGGTACGGATCCTCCGGCGTATCCA	TCGGTAGAGGGTACGGATCCTCCAGCGTATCCA	24|G/A	a	a	a	h	b	h	h	a	a	h	h	h	h	a	a	a	a	h	h	h	b	h	b	h	h	a	b	b	b	h	a	h	h	h	b	b	h	b	h	h
			marker1483	95.403	- Chr6 7924330		CTCGTGCCCCCCACCGCATCTCCCCGCAAACGG	CTCGTCCCCCCCACCGCATCTCCCCGCAAACGG	6|G/C	a	a	a	h	b	h	h	a	a	h	h	h	h	a	a	a	a	h	h	h	b	h	b	h	h	a	b	b	b	h	a	h	h	h	b	b	h	b	h	a
			marker31476	95.897	+ Chr6 8036905		CCTCCTCCTCACACCCTCCCTCCTCCGCTTTGG	CCTCCTCCTCACACCCTCCCTCCCCCGCTTTGG	24|T/C	a	a	a	h	b	h	h	a	a	h	h	h	h	a	a	a	a	h	h	h	b	h	b	h	h	a	b	b	b	h	a	h	h	h	b	b	h	b	h	h
			marker17946	96.295	- Chr6 8239637		GTGAACACTACCACGTGTACTCCATGTCAACGA	GTGAACACTACCACGTATACTCCATGTCAACGA	17|G/A	a	a	a	h	b	-	h	h	a	h	h	-	h	a	a	a	a	h	h	-	b	h	b	h	h	a	b	b	b	h	a	h	h	h	b	b	h	b	h	a
			marker12272	96.804	- Chr6 8331298		CGACACCGCCCCACTCCCCCTCCAAATCTGCCG	CGACACCGCCCCACTCCCCCTCCAAATCTACCG	30|G/A	a	h	a	h	b	h	h	a	a	h	h	h	h	a	a	a	a	h	h	h	b	h	b	h	h	a	b	b	b	h	a	h	-	h	b	b	h	b	h	b
			marker97274	97.39	- Chr6 8343146		CGAATAAGCGAAACAATGGCTCCATAATTGCTG	CGAATAAGCGAAACAATGGCTCCGTAATTGCTG	24|A/G	a	h	a	h	b	h	h	a	a	h	h	h	h	a	a	h	a	h	h	h	b	h	b	h	h	a	b	b	b	h	a	h	h	h	b	b	h	b	h	h
			marker48809	98.091	+ Chr6 9098299		CCATGGCGCCGCACCCGTCCTCCCCGCCGCCGC	CCATGGCGCCGCACCCGTCCTCCCCGTCGCCGC	27|C/T	a	a	a	h	b	h	h	a	a	h	h	b	a	a	a	a	a	h	h	h	b	h	h	h	h	h	b	b	b	h	a	h	h	h	b	b	h	b	h	h
			marker112423	98.694	+ Chr6 8820928		TTGGAAGACGGGACACAATCTCCTCTGTCCCCC	TTGGAAAACGGGACACAATCTCCTCTGTCCCCC	7|G/A	a	h	a	h	b	h	h	a	a	h	h	b	a	a	a	a	a	h	h	h	h	h	b	h	h	a	b	b	b	h	h	h	h	h	b	b	h	b	h	h
			marker58560	99.113	+ Chr6 9465007		GCTCAGTCCGCCACGAGGACTCCGGCGACCGGC	GCTCAGTCCGCCACGAGGACTCCGGCAACCGGC	27|G/A	a	a	a	h	b	a	h	a	h	h	h	b	a	a	a	a	a	h	h	h	b	h	b	h	a	a	b	b	b	h	a	h	h	h	b	b	h	b	b	h
			marker97779	99.552	- Chr6 8933394		TAGGCAGTGCCGACGGCAGCTCCATTGCTCATG	TAGGCAGTGCCGACGGCAGCTCCATTGCTCGTG	31|A/G	a	h	a	h	b	h	h	a	a	h	h	h	a	a	a	a	a	h	h	h	b	h	h	h	h	a	b	b	b	h	a	h	h	h	b	b	h	b	h	h
			marker80438	99.92	+ Chr6 9088627		TGAATCGGATAAACCAGTACTCCTCGGGTAGCC	TGAATCAGATAAACCAGTACTCCTCGGGTAGCC	7|G/A	a	h	a	h	b	h	h	a	a	h	h	b	a	a	a	a	a	h	h	h	b	h	b	h	h	a	b	h	b	h	a	h	h	h	b	b	h	b	h	h
			marker74329	100.348	- Chr6 9149859		GAGGCTTCAACTACTCCACCTCCCGTCGAACCA	GAGGCTTCAACTACTCCACCTCCCGTCCAACCA	28|G/C	a	a	h	h	b	h	h	a	a	h	h	b	a	a	-	a	a	h	h	h	b	h	b	h	h	a	b	b	b	h	a	h	h	h	b	b	h	b	h	h
			marker19288	100.699	- Chr6 8479653		ACGGCAACCTCGACGCCGCCTCCAGAGATTGCG	ACGGCAACCTCGACGCCACCTCCAGAGATTGCG	18|G/A	a	h	a	h	b	h	h	a	a	h	h	b	a	a	a	a	a	h	h	h	b	h	b	h	h	a	b	b	b	h	a	h	h	h	b	b	h	b	h	h
			marker99064	101.036	+ Chr6 8877203		TCGGTCAAGTTGACGACGCCTCCGCCTCCGCCG	TCAGTCAAGTTGACGACGCCTCCGCCTCCGCCG	3|G/A	a	a	a	h	b	h	h	a	a	h	h	b	a	a	a	a	a	h	h	h	b	h	b	h	h	a	b	b	b	h	a	h	h	h	b	b	h	b	h	h
			marker26365	101.346	+ Chr6 8489304		CCGCTGTGTGACACACACCCTCCTTGGCAGAAC	CCGTTGTGTGACACACACCCTCCTTGGCAGAAC	4|C/T	a	h	a	h	b	h	h	a	a	h	h	b	a	a	a	a	a	h	h	h	b	h	b	h	h	a	b	b	b	h	-	h	h	h	b	b	h	b	h	h
			marker78818	101.745	+ Chr6 8932675		GATAAGAGTAGAACGAGTGCTCCCTGCACCTGA	GATAAGAGTAAAACGAGTGCTCCCTGCACCTGA	11|G/A	a	a	a	-	b	h	h	a	a	h	h	b	a	a	a	a	a	h	h	h	b	h	b	h	h	a	b	b	b	h	a	h	b	h	h	b	h	b	h	h
			marker40009	102.293	- Chr6 8816573		GTGAACTATATAACACACCCTCCTATTGTTGCG	GTGAACTGTATAACACACCCTCCTATTGTTGCG	8|A/G	-	a	a	h	b	b	h	a	a	h	h	b	a	a	a	a	a	h	h	h	b	h	b	h	h	a	b	b	b	h	h	h	h	h	b	b	h	b	h	b
			marker61423	102.487	- Chr6 9143284		AAGAGGAGCGCTACCGCACCTCCATCACACTAC	AAGAGGAGCGCCACCGCACCTCCATCACACTAC	12|T/C	a	a	a	h	b	h	h	a	a	h	h	b	a	a	a	a	a	h	h	h	b	h	b	h	h	a	b	b	b	h	h	h	h	h	b	b	h	b	h	h
			marker91890	102.807	- Chr6 9671436		AGTTATGTCGCGACTCCGACTCCACCCAAATCG	AGTTATGTCGCGACTCTGACTCCACCCAAATCG	17|C/T	a	a	a	h	b	h	h	a	a	h	h	b	a	a	a	a	a	h	h	h	b	h	h	h	h	a	b	b	b	h	a	h	h	h	b	b	h	b	h	h
			marker55277	103.185	- Chr6 10071498		GAGGGAGGACAGACTCGGGCTCCCCCTAGGTAT	GAGGGAGGACAGACTCGGGCTCCCCCTGGGTAT	28|A/G	a	a	a	h	b	h	h	a	a	h	h	b	a	a	a	a	a	h	h	h	b	h	b	h	h	a	b	h	b	h	a	h	h	h	b	b	h	b	h	h
			marker101608	103.742	+ Chr6 8923174		CTATGAGGTCCCACTTCTCCTCCTTCTCCCTAG	CTATGAGGTCCCACCTCTCCTCCTTCTCCCTAG	15|T/C	a	h	h	h	b	h	h	a	a	h	h	b	a	a	a	a	a	h	h	h	b	h	b	h	h	a	b	b	b	h	h	h	h	h	b	b	h	b	h	a
			marker71304	104.219	+ Chr6 9676860		GAACTTGCTCATACTACCTCTCCTTCCACGCTC	GAACTTGCTCATACTACCTCTCCTTTCACGCTC	26|C/T	a	a	a	h	b	h	h	a	h	h	h	b	a	a	a	a	a	h	h	h	b	h	b	h	h	a	b	b	b	h	-	h	h	h	b	b	h	b	h	h
			marker109401	104.675	+ Chr6 9677165		CCGTCACAGACAACAATGGCTCCGTGACGGTTG	CCGTCACAGACAACAATGGCTCCGTGATGGTTG	28|C/T	a	h	a	h	b	h	h	a	h	h	h	b	a	a	a	a	a	h	h	h	b	h	b	h	h	a	b	b	b	h	a	h	h	h	b	b	h	b	-	-
			marker106806	105.063	+ Chr6 9908878		TACAATTGTAACACCACGTCTCCTCTGATCATC	TACAATTGTAACACCACGTCTCCTCTGATTATC	30|C/T	a	a	a	h	b	h	h	a	a	h	h	b	a	a	a	a	a	h	h	h	b	h	b	h	h	a	b	b	b	h	a	h	h	h	b	h	h	b	h	a
			marker10821	105.553	+ Chr6 9864600		TTAGGACCCAGCACCGCCCCTCCAACCTCCACT	TTAGGACCCAGCACCGCCCCTCCAGCCTCCACT	25|A/G	a	a	a	h	b	h	h	a	a	h	h	b	a	a	a	a	h	h	h	h	b	h	h	h	h	h	b	b	b	h	a	h	h	h	b	b	h	b	h	h
			marker97584	106.311	- Chr6 9977007		TCTTGGTTCTAAACTACTACTCCCTCCGTCCTA	TCTTGGTTCTAAACTACTACTCCATCCGTCCTA	24|C/A	a	a	a	h	b	b	h	a	a	h	h	b	a	a	a	a	a	h	h	h	b	h	h	h	h	a	h	h	b	h	a	h	h	h	b	b	h	b	h	-
			marker32438	106.771	+ Chr6 8893436		GGTTGACCATGGACAAATCCTCCTTTTCTTTCC	GGTTGACCATGTACAAATCCTCCTTTTCTTTCC	12|G/T	a	h	a	h	b	h	h	a	a	h	h	b	a	a	a	a	a	-	h	a	b	h	b	h	a	a	b	b	b	h	a	h	h	h	b	b	h	h	h	a
			marker29926	107.233	- Chr6 10405625		CGACTCTCCTCGACTAGATCTCCCTTCACGGTT	CGACTCTGCTCGACTAGATCTCCCTTCACGGTT	8|C/G	a	a	a	h	b	h	h	a	a	h	h	b	a	a	a	a	a	h	h	h	b	h	b	h	h	a	b	b	b	h	a	h	h	h	b	b	h	b	h	h
			marker52754	107.844	- Chr6 10407052		AAGACCTCCTGGACAATGCCTCCAAGAAGATCA	AAGACCTCCTGGACAATGCCTCCAAGAAAATCA	29|G/A	a	a	a	h	b	h	b	a	h	h	h	-	-	a	a	a	a	h	h	h	b	h	b	h	h	a	b	b	b	h	a	h	h	h	b	b	h	b	h	-
			marker57100	110.039	+ Chr6 11046522		ACACAAAACCTCACCCAGGCTCCCCCCCTCCAA	ACACAAAAGCTCACCCAGGCTCCCCCCCTCCAA	9|C/G	a	a	h	h	b	h	h	a	a	h	h	b	h	a	a	h	a	h	a	h	b	a	b	h	h	h	b	b	b	h	a	h	h	b	b	b	h	b	h	h
			marker108902	119.528	- Chr6 7958011		CGACGAGCTCGTACCGAAGCTCCGGCTCGAGCT	CGACGAGCTCGAACCGGAGCTCCGGCTCGAGCT	12|T/A,17|A/G	h	h	h	h	b	h	a	a	h	h	h	h	a	h	h	h	a	h	h	h	b	a	b	h	h	a	b	b	-	h	h	a	h	h	-	b	h	b	a	h
11	4	73	marker86786	0	- Chr3 761201		ATACACACACACACACACACTCCTATCTGGGTT	ATATACACACACACACACACTCCTATCTGGGTT	4|C/T	h	a	a	b	a	b	h	h	a	h	h	a	h	h	a	b	h	b	b	h	h	h	b	b	h	h	h	b	a	a	h	h	a	b	a	h	h	h	b	h
			marker108102	2.995	+ Chr3 783869		AAAAAAAAAATCACATTCACTCCATCTGCCGGC	AGAAAAAAAATCACATTCACTCCATCTGCCGGC	2|A/G	b	h	a	b	-	h	h	a	a	h	h	h	h	h	a	b	-	b	b	b	h	h	b	b	h	h	h	b	a	a	h	h	a	b	-	h	h	h	h	h
			marker96368	5.791	- Chr3 894849		GCATGCACTGTGACTTGTACTCCTACCCGGCAT	GCATGCACTGTGACTTGTACTCCTACCTGGCAT	28|C/T	h	h	a	b	a	h	h	a	a	h	h	h	h	h	a	b	h	b	b	h	h	h	b	h	h	h	h	b	a	a	h	h	a	b	a	h	h	h	h	h
			marker61811	8.167	- Chr3 1031279		TCCCAAACATGGACATCGTCTCCAAGACCGTCG	TCCCAAACATGGACATCATCTCCAAGACCGTCG	18|G/A	h	a	a	b	a	h	h	a	a	h	h	h	h	h	a	b	h	b	b	b	h	h	b	b	h	h	h	b	a	a	h	h	h	b	a	h	h	h	h	h
			marker60061	13.55	- Chr3 1270304		TCTCAAGTGCATACTTGTACTCCTGCTTGATTG	TCTCAACTGCATACTTGTACTCCTGCTTGATTG	7|G/C	h	a	a	b	a	h	h	a	a	h	h	h	h	h	-	b	h	b	b	b	h	h	b	b	h	h	h	b	a	a	h	h	h	b	a	h	h	-	h	-
			marker47059	26.544	- Chr3 4109830		CCTGCCGGCGCTACCGTTCCTCCGCCCGCCGTA	CCTGCCGGCGCTACCGTTCCTCCGCCCGCTGTA	30|C/T	a	h	h	b	a	b	h	h	a	b	h	h	h	h	h	b	h	b	b	h	h	h	b	h	h	h	h	a	a	h	h	h	h	b	a	a	h	h	h	h
			marker111636	28.691	- Chr3 4065637		GTACGTGTAGTGACACATACTCCTCAGTCCCAA	GTACGTGTAGTGACACATACTCCTCCGTCCCAA	26|A/C	a	h	h	b	a	b	b	h	a	b	h	h	h	h	h	b	h	b	b	h	h	h	b	h	h	h	h	a	a	h	b	h	h	b	a	a	b	h	h	h
			marker88956	31.405	+ Chr3 4342202		GCCGCTTAATTCACAACTCCTCCACAACGATGT	GCCGCTTAATTCACAACTCCTCCACTACGATGT	26|A/T	a	h	h	b	-	b	h	h	a	b	h	h	h	h	b	b	h	b	b	h	h	h	b	h	h	-	h	-	a	h	b	h	h	b	a	a	b	h	h	h
			marker103752	44.999	+ Chr3 5984840		CTGCTATGGTTCACATTTCCTCCCGTCTTCTTA	CTGCTATGGTTCACATTTCCTCCTGTCTTCTTA	24|C/T	a	h	h	b	a	b	-	a	a	b	h	h	h	h	-	b	h	h	b	h	a	b	h	h	h	h	h	a	a	h	b	b	h	h	a	a	h	h	h	h
			marker104128	60.62	- Chr3 8295373		ATCCTCTTCCCAACTTCTACTCCATCGTTTTCT	ATCCTCTTTCCAACTTCTACTCCATCGTTTTCT	9|C/T	a	-	h	b	a	b	b	h	a	b	b	h	a	a	b	b	h	b	h	a	h	h	b	-	-	-	h	a	a	a	b	b	h	b	h	h	h	h	b	-
			marker59976	71.22	- Chr3 10208796		TACGCACAAGTAACATGTACTCCGTAACAGGCA	TACGCACAAGTAACATGTACTCCGTAACAGCCA	31|G/C	a	-	h	b	a	b	h	h	-	b	-	h	b	a	b	h	a	h	a	-	h	a	a	b	a	a	h	a	a	a	b	b	h	b	h	h	h	h	h	a
			marker109840	87.602	+ Chr3 12972663		ACACACACATATACCTAGACTCCGGCCGATGTC	ACACACATATATACCTAGACTCCGGCCGATGTC	8|C/T	a	h	h	b	a	b	b	h	h	b	h	h	h	a	b	b	a	h	h	h	a	a	h	h	a	a	h	a	a	h	b	b	h	b	h	h	h	a	h	h
			marker63264	89.738	+ Chr3 13083040		CCCTCCTCCAGCACCGTGGCTCCGGCGCCGCCG	CCCTCCTCCAACACCGTGGCTCCGGCGCCGCCG	11|G/A	a	h	a	b	a	-	h	h	h	b	h	h	h	h	-	b	a	h	a	h	a	a	h	h	a	a	h	a	a	h	b	b	h	b	h	h	h	a	h	h
			marker75807	90.968	- Chr3 13703968		ACATCATTGCCCACCAGCTCTCCTTGTTGCAAA	ACATCGTTGCCCACCAGCTCTCCTTGTTGCAAA	6|A/G	h	h	a	b	a	b	h	h	h	-	b	a	h	h	b	b	-	h	h	-	a	a	h	h	a	a	h	a	a	-	b	b	h	b	h	h	a	a	h	h
			marker51695	94.548	+ Chr3 14929890		GCTCCCACTTGAACCACCGCTCCGGCCTCCAGC	GCTCCCACTTGAACCGCCGCTCCGGCCTCCAGC	16|A/G	a	-	a	b	a	b	-	h	b	-	b	b	h	h	-	-	-	a	a	h	a	a	-	h	a	a	h	a	-	a	h	-	h	b	h	h	a	a	a	-
			marker92696	96.451	- Chr3 14447284		GGCGCGCCAGGCACGCGTCCTCCTCGGGCATCC	GGCGCGCCAGGCACGCGTCCTCCTCGGGCGTCC	30|A/G	a	h	a	b	a	b	h	h	h	b	b	h	h	h	h	b	a	h	h	h	a	h	h	h	a	a	h	a	a	a	h	b	h	-	h	h	a	a	h	a
			marker817	97.979	+ Chr3 14458390		CCATGCCGATCCACCTATCCTCCAGATTTGGGT	CCATGCCGATCCACCTATCCTCCAGATTTGAGT	31|G/A	a	h	a	b	a	b	h	h	h	b	h	h	h	h	h	b	a	h	h	h	a	h	h	h	a	a	h	a	h	h	h	b	h	b	h	h	h	a	h	h
			marker16843	98.677	- Chr3 14451462		CGCTACGGTGGAACTTGGGCTCCACCACCAGCT	CGTTACGGTGGAACTTGGGCTCCACCACCAGCT	3|C/T	a	h	a	b	a	b	h	h	h	b	h	h	h	h	h	b	a	h	h	h	a	h	h	h	a	a	h	a	a	h	h	b	h	b	h	h	h	a	h	h
			marker79722	99.191	+ Chr3 14490346		AATGTATGAGATACTACTTCTCCCTCCGTCCCA	AATGTATGATATACTACTTCTCCCTCCGTCCCA	10|G/T	a	h	a	b	a	b	h	h	h	b	b	h	h	h	h	b	a	h	h	h	a	a	h	h	a	a	h	a	h	a	h	b	h	h	h	h	a	a	h	h
			marker87938	100.389	+ Chr3 14978440		AAGTCTGGCACCACTAACTCTCCATTGTTTTAT	AAGTCTGGCACCACCAACTCTCCATTGTTTTAT	15|T/C	-	b	a	b	a	b	-	h	h	b	h	h	-	b	h	b	a	h	h	h	-	a	h	h	-	a	b	a	a	a	h	b	h	b	h	h	a	a	h	h
			marker101138	100.85	+ Chr3 14969746		TATTTTGGTGTCACAGGAGCTCCCATGGATTGA	TATTTTGGTATCACAGGAGCTCCCATGGATTGA	10|G/A	a	-	a	b	a	b	h	h	a	b	h	h	h	h	b	b	a	h	b	h	a	a	a	h	a	a	h	a	a	h	h	b	-	b	h	h	a	a	h	h
			marker103427	101.39	+ Chr3 15745965		TTGCCGTGGATCACCGGAGCTCCCTCGTCGTTG	TTGCTGTGGATCACCGGAGCTCCCTCGTCGTTG	5|C/T	a	h	a	b	a	b	h	h	h	b	b	h	h	h	b	b	a	h	h	h	a	a	h	h	a	a	h	a	a	a	h	b	a	b	h	h	h	a	h	h
			marker33016	102.065	+ Chr3 15129713		TGCTACCTGACTACTTCAACTCCTTCCTGACCT	TGCTACCTGACTACTTTAACTCCTTCCTGACCT	17|C/T	a	-	a	b	a	-	h	h	a	b	b	a	h	h	h	b	a	h	h	h	a	a	h	h	a	a	h	a	a	a	a	b	h	b	h	h	a	a	h	h
			marker20475	102.772	+ Chr3 15553416		TAGAGAGAGTATACTCTTGCTCCTCCCTCCATC	TGGAGAGAGTATACTCTTGCTCCTCCCTCCATC	2|A/G	a	b	a	b	a	-	h	h	b	b	b	h	h	h	h	b	a	h	h	h	a	a	h	h	a	a	h	a	a	a	b	b	h	b	h	h	a	a	-	b
			marker85426	103.302	+ Chr3 15224795		TCAAGGTCAAGAACGCCCTCTCCACCTTGAAAG	TCAAGGTCAAGAACGCCCTCTCCTCCTTGAAAG	24|A/T	a	b	a	-	a	b	a	h	h	b	b	h	h	h	h	b	a	h	h	h	a	a	h	h	a	a	h	a	a	a	h	b	a	b	h	h	h	a	a	h
			marker14711	103.736	- Chr3 15013692		CATTCAAGGAAAACGGAACCTCCTCATCCAGGA	CATTCAAGGAAAACGGAACCTCCTTATCCAGGA	25|C/T	a	b	h	b	a	h	h	h	h	b	h	h	h	h	h	b	a	h	h	h	a	a	h	h	a	a	h	h	a	a	h	b	h	b	h	h	h	a	h	h
			marker71209	104.06	- Chr3 14830551		CCTTTTCTGGCCACCGCATCTCCCCTCATCCTC	CCTTCTCTGGCCACCGCATCTCCCCTCATCCTC	5|T/C	a	b	a	b	a	b	h	h	h	b	b	h	h	h	h	b	a	h	h	h	a	a	h	h	a	a	h	a	a	h	h	b	h	b	h	h	h	a	h	h
			marker29252	104.453	+ Chr3 15129320		GCCGCGCCAGCCACCTCTTCTCCTGCTGGCGTC	GCCGTGCCAGCCACCTCTTCTCCTGCTGGCGTC	5|C/T	a	b	-	h	a	b	h	h	b	b	b	h	h	h	h	b	a	h	h	h	a	a	h	h	a	a	h	a	a	h	h	b	h	b	h	h	h	a	h	h
			marker72471	104.853	+ Chr3 15292074		AGGTTAGTATCGACGACACCTCCCAATGGTAGT	AGGTTAGTATCGACGACACCTCCCAGTGGTAGT	26|A/G	a	b	a	b	a	b	h	h	h	b	b	h	h	h	h	b	a	h	h	h	a	a	h	h	a	a	h	a	a	h	h	b	h	b	h	h	a	a	h	h
			marker18573	105.169	+ Chr3 15218752		TCCTCCGAGGCCACGCGCGCTCCTGAAACAACA	TCCTCCAAGGCCACGCGCGCTCCTGAAACAACA	7|G/A	a	h	a	b	a	b	h	h	h	b	h	h	h	h	h	b	a	h	h	b	a	a	h	h	a	a	b	a	a	a	h	b	b	b	h	h	a	a	h	h
			marker90284	105.511	+ Chr3 14992696		ATTTTCATCGCCACTATACCTCCGGCCCACGGA	ATTTGCATCGCCACTATACCTCCGGCCCACGGA	5|T/G	a	b	h	b	a	b	h	h	h	b	h	h	h	h	h	b	a	h	h	h	a	a	h	h	a	a	h	a	a	a	h	b	h	b	h	h	h	a	h	h
			marker85323	105.862	- Chr3 15200894		CCAAACATAAAGACTAAGGCTCCGATCGTTTCC	CCAAACATAAAGACTGAGGCTCCGATCGTTTCC	16|A/G	a	h	a	b	a	b	h	h	h	b	h	h	h	h	h	b	a	h	h	h	a	a	h	h	a	a	h	a	a	a	h	b	h	b	h	h	a	a	h	h
			marker92904	106.267	+ Chr3 15307618		CCCTTTCCTTGCACCTCTGCTCCGACTTCCGAG	CCCTTTCCTTGCACCTCTCCTCCGACTTCCGAG	19|G/C	a	b	a	b	a	b	h	h	h	b	b	h	h	h	h	b	a	h	h	h	a	a	h	h	a	a	h	a	a	a	h	b	h	b	h	h	h	a	h	h
			marker47756	106.598	+ Chr3 15574104		ATGCCTATGCCCACATCCTCTCCCTCTCCTCTT	ATGCCTATGCCCACGTCCTCTCCCTCTCCTCTT	15|A/G	a	b	h	b	a	b	h	h	h	b	h	h	h	h	h	b	a	h	h	h	a	a	h	h	a	a	h	a	a	h	h	b	h	b	h	h	h	a	h	h
			marker1038	106.895	- Chr3 15014053		CTCTTCTCCCCTACACTCCCTCCCTCCTGTGCG	CTCTTCTCCCCTACACTCCCTCCCTCCTATGCG	29|G/A	a	b	h	b	a	b	h	h	h	b	h	h	h	h	h	b	a	h	h	h	a	a	h	h	a	a	h	a	a	h	h	b	h	b	h	h	a	a	h	h
			marker37014	107.147	- Chr3 15461999		TTAGACAATACTACTGCCCCTCCTTGGCTCCCC	TTAGACAATACTACTACCCCTCCTTGGCTCCCC	16|G/A	a	h	a	b	a	b	h	h	h	b	h	h	h	h	h	b	a	h	h	h	a	a	h	h	a	a	h	a	a	a	h	b	h	b	h	h	-	a	h	h
			marker50326	107.42	- Chr3 14886229		CCGTAGCGCATCACATCGCCTCCTCCGATTCAG	CCGTAGCGCATCACATTGCCTCCTCCGATTCAG	17|C/T	a	b	a	b	a	h	h	h	h	b	h	h	h	h	h	b	a	h	h	h	a	a	h	h	a	a	h	a	a	h	h	b	h	b	h	h	h	a	-	h
			marker29898	107.895	+ Chr3 14675907		TCGAGCGCGGTTACGAAGCCTCCGCTACATGCT	TCGAGCGCGGTTACGAAACCTCCGCTACATGCT	18|G/A	a	h	a	b	a	b	h	h	h	b	b	h	h	h	h	b	a	h	h	h	a	a	h	h	a	a	h	a	a	a	h	b	h	b	h	h	h	a	h	h
			marker80382	108.188	- Chr3 15565551		TTGGGTCATATTACCACCACTCCACCGTTTGGT	TTGGGTCATATTACCGCCACTCCACCGTTTGGT	16|A/G	a	b	a	b	a	b	h	h	h	b	h	h	h	h	h	b	a	h	h	h	a	a	h	h	h	a	h	a	a	a	h	b	h	b	h	h	h	a	h	h
			marker7777	108.622	+ Chr3 15683511		CGGTCGCCGCCAACAGATGCTCCTTCTTGCTAT	CGGTCGCGGCCAACAGATGCTCCTTCTTGCTAT	8|C/G	a	b	a	b	a	b	h	h	h	b	h	h	h	h	h	b	a	h	h	h	a	a	h	h	a	a	h	a	a	h	h	b	h	b	h	h	a	a	h	h
			marker82313	109.277	- Chr3 14982248		GCACTACATGATACTCGCGCTCCAACGGGCCAA	GCACTACATGATACTTGCGCTCCAACGGGCCAA	16|C/T	a	h	a	b	a	b	h	h	h	b	h	h	h	h	h	b	a	h	h	h	a	a	h	h	a	a	h	a	a	a	h	b	h	b	h	h	h	a	h	h
			marker56040	109.612	- Chr3 15918568		CCGGTACTAAAAACGATTTCTCCATCAGTGACC	CCGGTACTAAAAACGATTTCTCCACCAGTGACC	25|T/C	a	b	a	b	a	b	a	h	h	b	h	h	h	h	h	b	a	h	h	h	a	a	h	h	a	a	h	a	a	h	h	b	h	b	h	h	h	a	h	h
			marker81751	110.443	- Chr3 15450835		TGCACGCTCCCAACCGCCGCTCCTCCTTCCCGC	TGCACGCTCCTAACCGCCGCTCCTCCTTCCCGC	11|C/T	a	-	a	b	a	b	-	h	h	-	h	h	a	a	h	b	a	a	h	h	a	a	h	h	a	a	h	a	a	h	h	b	h	b	h	h	a	a	a	h
			marker73255	110.834	+ Chr3 15953825		TCGACTGATCAGACCTTGCCTCCATCCATCACC	TCGACTGAACAGACCTTGCCTCCATCCATCACC	9|T/A	a	b	a	b	a	b	h	h	h	b	h	h	h	h	h	b	a	h	h	h	a	a	h	h	a	h	h	a	a	h	h	b	h	b	h	h	h	a	h	h
			marker47091	111.186	- Chr3 16252659		TGGCTGCGGTCAACACTGCCTCCGCCGCCATCG	TGGCTGCGGTCAACACTGCCTCCACCGCCATCG	24|G/A	a	b	a	b	a	b	h	h	h	b	h	h	h	h	h	b	a	h	h	h	a	a	h	h	a	a	h	a	a	h	h	b	h	h	h	h	h	a	h	h
			marker27899	111.822	- Chr3 16379092		GGTGTATTAAAAACTTCTCCTCCTCCTCCTCCA	GGTGTATTAAAAACTCCTCCTCCTCCTCCTCCA	16|T/C	a	b	a	h	a	b	h	h	h	b	h	h	h	h	h	b	a	h	h	h	a	a	h	h	a	a	h	a	a	a	h	b	h	b	h	h	a	a	h	h
			marker46518	112.618	- Chr3 16669483		CGATGACATTGGACGCTTACTCCCTTGATGCGA	CGATGAGATTGGACGCTTACTCCCTTGATGCGA	7|C/G	a	b	a	b	a	b	a	h	h	b	h	a	h	h	h	b	a	h	h	h	a	a	h	h	a	h	h	h	a	a	h	b	h	b	h	h	h	a	h	h
			marker90861	113.685	+ Chr3 16308709		GGCTCGCTCGCCACCGCTGCTCCTCCTAAGCTC	GGCTTGCTCGCCACCGCTGCTCCTCCTAAGCTC	5|C/T	a	b	a	b	a	b	a	h	h	b	b	h	h	b	b	b	h	h	h	h	a	a	h	h	a	a	h	a	a	a	h	b	h	b	h	h	h	a	h	h
			marker86315	114.191	+ Chr3 16197334		CTCTTGATCATCACGCCATCTCCTCCGGCCGAA	CTCTTGATCATCACGCCATCTCCTCCGGCTGAA	30|C/T	a	b	a	b	a	b	a	h	h	b	b	b	h	h	b	b	a	h	h	h	a	a	h	h	a	a	h	a	a	a	h	b	h	b	h	h	h	a	h	h
			marker64145	116.414	- Chr3 20635554		GACATGGTGCGCACCTCCGCTCCGCGCTCTGCC	GACATGGTGCGCACCTCCGCTCCGTGCTCTGCC	25|C/T	a	h	a	b	a	b	a	h	h	b	h	a	h	h	h	b	a	h	h	h	a	a	h	a	a	h	h	a	a	h	h	b	h	b	h	h	a	a	h	h
			marker12084	117.127	+ Chr3 19352782		ATCCCCTTGACCACAATCACTCCTGCCGGGCCA	ATCCCCTTGACCACAATCACTCCTGCGGGGCCA	27|C/G	a	b	a	b	a	b	a	h	h	b	b	h	h	h	h	b	a	h	h	h	a	a	h	h	a	h	h	a	a	h	h	b	h	b	h	h	a	a	h	h
			marker54450	118.478	- Chr3 18996472		CCCGCGAAAACCACCGCGACTCCACCGCAGCGC	CCCACGAAAACCACCGCGACTCCACCGCAGCGC	4|G/A	a	b	a	b	a	b	h	h	h	b	h	a	h	h	h	b	a	h	h	h	a	a	h	a	a	h	h	a	a	a	-	b	h	b	h	h	h	a	h	h
			marker111480	119.205	- Chr3 17929022		GGAAAAAAGGTCACATCCCCTCCTAGGTTGCCT	GGAAAAAAGGTCACATCCCCTCCTAGGTTGTCT	31|C/T	a	b	a	b	h	h	a	h	h	b	h	a	h	h	h	h	a	h	h	h	a	a	h	a	a	h	h	a	a	h	h	b	h	b	h	h	h	a	h	h
			marker108325	119.836	+ Chr3 18873290		TCCCGTGGCCTCACCACGTCTCCCTGCCTTCTC	TCCCGTGGCCTCACCATGTCTCCCTGCCTTCTC	17|C/T	a	h	a	b	a	b	h	h	h	b	h	a	h	h	h	b	h	h	h	h	a	a	h	a	a	h	h	a	a	h	h	b	h	h	h	h	h	a	h	h
			marker27492	123.269	+ Chr3 20801763		TCTGCCTCCCATACGTTTCCTCCTCTAATTGAT	TCTTCCTCCCATACGTTTCCTCCTCTAATTGAT	4|G/T	a	-	a	b	a	-	a	h	h	b	h	a	h	a	h	b	a	h	h	h	a	a	h	a	a	h	a	a	a	a	h	-	a	b	h	h	a	a	h	h
			marker81927	133.238	+ Chr3 23794955		CTGGACCATGGGACGATAACTCCGGTGCTTGGT	CTGGACCATGGGACGATGACTCCGGTGCTTGGT	18|A/G	a	h	h	b	h	b	a	h	h	b	h	h	a	b	a	b	a	a	h	h	a	a	h	a	h	h	h	h	a	h	h	b	b	h	b	h	h	h	a	h
			marker30937	135.531	+ Chr3 23808958		GCCAGCACCGACACCGCCCCTCCGCCCCACTGC	GCCAGCACCGACACCGCCCCTCCGCCCTACTGC	28|C/T	a	h	a	b	h	b	a	h	h	b	h	h	a	b	a	b	a	a	h	h	a	a	h	a	h	h	h	h	h	h	h	b	b	h	b	h	h	h	h	h
			marker10853	137.542	- Chr3 23838131		AGATCGCCGTGCACTTCACCTCCATGCACCTCA	AGATCACCGTGCACTTCACCTCCATGCACCTCA	6|G/A	a	b	a	h	h	b	a	h	h	b	h	h	a	b	a	b	a	a	h	h	a	a	h	a	h	h	h	h	a	h	h	b	b	h	b	h	h	h	h	h
			marker43454	145.281	+ Chr3 24955131		TTACAAACCCAAACGGGACCTCCGTAGAATGGA	TTACAAACCCAAACGGGACCTCCGTAGGATGGA	28|A/G	a	b	h	b	h	h	a	h	h	b	h	a	a	b	a	b	a	a	h	h	a	a	a	h	h	h	h	h	h	-	h	b	b	h	b	h	h	h	h	b
			marker49167	147.327	+ Chr3 25163812		TTCGGTGACTCGACCTTTCCTCCCCCATCTTCC	TTCGGCGACTCGACCTTTCCTCCCCCATCTTCC	6|T/C	a	b	h	b	h	h	a	h	b	b	h	a	a	b	a	b	a	a	h	h	a	a	a	h	h	h	h	h	h	h	h	b	h	h	b	h	h	h	h	h
			marker2773	152.788	+ Chr3 25931310		AGTCACCGTCGCACAAATCCTCCAAAGCAATGC	AGTCACCGTCGCACAAATCCTCCAAAGCAACGC	31|T/C	a	h	h	b	b	h	a	h	h	b	h	a	h	b	h	b	a	a	h	h	a	a	a	h	h	h	h	b	h	h	h	h	h	h	b	a	h	h	h	h
			marker21587	158.424	+ Chr3 27044035		GCTCGCGTCGCGACGCCTTCTCCTCTCGAGGCG	GCTCGCGTCGCGACGCCTTCTCCTCTTGAGGCG	27|C/T	a	h	h	b	b	h	-	h	h	-	h	a	h	b	-	h	-	a	h	a	a	h	a	h	b	a	h	b	h	h	-	h	b	h	b	a	h	-	h	h
			marker73324	160.247	- Chr3 26972216		GCACATGACTCCACTCCGTCTCCTCCGCGGCGT	GCACGTGACTCCACTCCGTCTCCTCCGCGGCGT	5|A/G	a	b	h	b	b	h	a	h	h	h	h	a	h	h	a	h	a	a	h	a	a	h	a	h	b	h	h	b	h	h	h	h	b	h	b	a	h	h	h	h
			marker64503	163.043	+ Chr3 26981674		TGATGGTTCAGCACCCTCCCTCCAAACACCTAA	TGATGGTTCAGCACCCTCCCTCCAACCACCTAA	26|A/C	a	b	h	b	b	h	a	h	b	b	h	a	h	b	a	h	a	a	h	a	a	h	a	h	b	h	h	b	h	h	h	h	b	h	b	a	h	b	b	b
			marker108749	165.57	+ Chr3 26889159		GCATCTCAATGTACTCCATCTCCCGTCTCTTAG	GCATCTCAATGTACTCCATCTCCTGTCTCTTAG	24|C/T	-	h	h	b	b	a	a	h	h	b	h	a	h	b	a	h	a	a	h	h	a	h	a	h	b	h	h	b	h	h	h	h	b	h	b	a	-	a	h	h
			marker7992	175.67	- Chr3 28895166		GGTGTGATCTAAACAACGTCTCCATTGGCAACC	GGTGTGATCTAAACAGCGTCTCCATTGGCAACC	16|A/G	a	h	h	b	b	h	h	a	h	b	h	a	h	b	a	h	h	a	-	-	a	h	a	h	b	h	h	b	a	b	-	a	b	h	h	a	h	h	h	-
			marker57869	181.765	- Chr3 29181918		TCGTCCACCGCGACATCCGCTCCAGCAACGCGC	TCGTCCACCGCGACATCCGCTCCAGCAACGTGC	31|C/T	-	h	b	b	b	h	h	h	h	b	h	a	h	b	a	h	h	a	a	h	a	h	a	b	b	h	b	b	h	h	-	b	b	h	h	a	h	b	h	h
			marker30467	198.116	+ Chr3 31550028		AATTAATTACTTACTCCTACTCCCTCGGTCCCA	AATTAATTACTTACTTCTACTCCCTCGGTCCCA	16|C/T	a	h	b	h	b	h	a	h	h	b	h	a	h	b	h	a	h	a	h	h	a	a	h	h	b	h	b	h	a	h	h	b	h	a	h	a	h	a	a	h
			marker77715	210.018	- Chr3 34235385		GGAAACGGCTTTACGCTTTCTCCCTTGAGCGGC	GGAAATGGCTTTACGCTTTCTCCCTTGAGCGGC	6|C/T	a	h	b	h	b	h	a	a	h	b	h	a	h	b	h	a	h	h	h	h	a	h	h	h	b	h	b	h	h	h	h	b	h	a	h	a	h	a	a	h
			marker47449	212.038	+ Chr3 34464168		TGAAAAGAACACACAGCTGCTCCACATCAGCAT	TGAAAAGGACACACAGCTGCTCCACATCAGCAT	8|A/G	a	h	b	h	b	h	h	a	h	b	h	a	h	b	h	a	h	h	h	h	h	h	h	h	b	h	b	h	h	h	h	b	h	a	h	a	h	a	a	h
			marker24996	213.852	- Chr3 34123607		TTTCTCTGTTCGACCCGTTCTCCGGCGTCCTCT	TATCTCTGTTCGACCCGTTCTCCGGCGTCCTCT	2|T/A	a	h	b	h	b	h	a	a	h	h	h	a	h	b	h	a	h	a	h	h	a	h	h	h	b	h	b	h	h	h	h	b	h	a	h	a	h	a	-	h
			marker64861	216.072	- Chr3 34434248		AAACGCTGCATTACTCAACCTCCATGAGTAGTC	AAATGCTGCATTACTCAACCTCCATGAGTAGTC	4|C/T	a	h	h	h	b	h	a	a	h	b	h	h	h	b	h	a	a	h	h	h	h	h	h	h	b	h	b	h	h	h	h	b	-	a	h	a	h	a	a	h
			marker40647	218.571	- Chr3 34437220		GGTCATGGACATACGTTAGCTCCATTGAGGGAA	GGTCATGGACATACGTTAGCTCCAATGAGGGAA	25|T/A	a	h	b	b	b	h	h	a	h	h	h	a	h	b	h	a	h	a	h	h	h	h	h	h	b	h	b	h	h	h	h	b	h	a	h	a	h	a	a	h
12	4	62	marker96647	0	- Chr10 1110679		CACCTGCTTCTTACTTATACTCCTTAGTACCTC	CAACTGCTTCTTACTTATACTCCTTAGTACCTC	3|C/A	-	h	b	a	h	-	b	h	h	h	h	h	b	b	-	h	b	h	b	b	h	a	-	a	-	h	h	b	b	b	b	h	-	h	-	b	h	b	b	-
			marker101938	3.657	+ Chr10 1835717		CCCCCAGCCCTCACGCTGCCTCCGCCACTGACT	CCCCCAGTCCTCACGCTGCCTCCGCCACTGACT	8|C/T	b	b	b	a	h	h	h	h	a	a	h	h	h	b	h	h	h	h	b	h	h	-	h	a	h	h	a	h	b	b	b	b	a	-	h	h	h	b	b	b
			marker17466	4.539	- Chr10 318970		CTATTACCACAAACCAATACTCCCCCAGTTCTA	CTTTTACCACAAACCAATACTCCCCCAGTTCTA	3|A/T	b	b	h	a	h	h	b	h	h	h	h	h	h	b	-	h	h	h	b	b	h	a	h	a	a	h	h	b	b	b	b	b	h	h	h	h	h	b	b	b
			marker61798	5.922	+ Chr10 58044		TCTCTTTCGTCGACTTGGACTCCGGCGTGGCTG	TCTCTTTCGTCGACTTGGGCTCCGGCGTGGCTG	19|A/G	b	b	b	a	h	h	b	h	h	h	h	h	h	b	h	h	h	b	b	h	h	a	a	a	a	h	h	b	b	b	b	h	h	h	h	h	h	b	b	b
			marker45653	6.672	- Chr10 71536		AATGATTGGCCCACATCATCTCCTGCTTGGTCA	AATGATTGGCCAACATCATCTCCTGCTTGGTCA	12|C/A	b	b	b	a	h	h	b	h	h	h	h	h	h	b	h	h	h	h	b	b	h	a	a	a	a	h	b	h	b	h	b	h	h	h	h	h	h	b	b	b
			marker106582	7.499	+ Chr10 89432		AACCATCCTAGAACCGATCCTCCCCATCAATAT	AACGATCCTAGAACCGATCCTCCCCATCAATAT	4|C/G	b	h	b	a	a	b	b	h	a	h	h	b	h	b	h	a	h	h	b	b	h	a	a	a	a	h	h	b	b	h	b	h	h	h	h	h	h	b	b	b
			marker52911	8.161	+ Chr10 427285		CAAATAGCCAGCACTGCTCCTCCAGATCACTCC	CAAATAACCAGCACTGCTCCTCCAGATCACTCC	7|G/A	h	-	b	a	h	h	b	h	a	h	h	h	h	b	h	h	h	b	b	b	h	a	a	a	a	a	h	b	b	b	b	h	h	h	h	h	h	b	b	b
			marker36239	9.012	+ Chr10 461231		GGCTCGGTGGCGACAGCCTCTCCTCACCGCCTC	GGCTCGGTGGCGACAGCCTCTCCCCACCGCCTC	24|T/C	b	b	b	a	h	-	b	h	h	h	h	h	h	b	a	h	h	h	b	b	h	a	a	a	a	a	h	b	h	h	b	h	h	h	h	h	h	b	b	b
			marker92673	9.731	+ Chr10 75406		CCGCTACTCCTCACCAGACCTCCTCCTCGCCGC	CCGCTACTCCTCACTAGACCTCCTCCTCGCCGC	15|C/T	b	b	b	h	h	h	b	h	h	h	h	h	h	b	h	-	h	h	b	b	h	a	a	a	a	h	h	b	b	b	b	h	h	h	h	h	h	b	b	b
			marker14780	10.404	+ Chr10 223506		GTCAATGTGTTGACAAGCACTCCGGACTAGTTG	GTCAATGTGTTGACAAGCACTCCGGACTGGTTG	29|A/G	b	b	b	a	h	h	b	h	h	h	h	h	h	b	h	h	h	h	h	b	h	a	a	a	a	h	h	b	b	b	b	h	h	h	h	h	h	b	b	h
			marker21684	11.251	+ Chr10 1124324		GACGGCGTGGGCACGCGCGCTCCGCAAGCTGCT	GACGGCGTGGGTACGCGCGCTCCGCAAGCTGCT	12|C/T	b	b	b	a	h	h	b	h	h	h	h	h	h	b	h	h	h	h	b	b	h	a	a	a	a	h	h	b	b	b	b	h	h	h	h	h	h	b	b	b
			marker22296	13.742	+ Chr10 4736242		GGGAAGAGGTAGACAGCCGCTCCGGCATTGGCT	GGGAAGAGGTGGACAGCCGCTCCGGCATTGGCT	11|A/G	b	-	b	a	b	b	b	h	a	h	h	h	h	b	a	a	a	h	b	b	a	h	a	a	a	h	h	b	b	-	-	b	h	h	h	b	h	b	b	b
			marker68130	14.767	+ Chr10 2859492		ATTACTTCGGGCACCGATTCTCCTCTGGTCTAC	ATTGCTTCGGGCACCGATTCTCCTCTGGTCTAC	4|A/G	-	-	b	a	a	b	b	h	h	h	a	h	h	b	h	h	h	h	b	b	a	h	a	a	a	h	h	b	b	b	b	b	h	h	h	b	-	b	b	b
			marker8575	15.455	- Chr10 2978723		GTTCAGGGACGTACTCCCTCTCCTCAAGAGCAA	GTTCAGGGACATACTCCCTCTCCTCAAGAGCAA	11|G/A	b	b	b	a	h	b	h	h	a	h	h	h	h	b	h	h	h	b	b	b	a	h	a	a	a	h	h	h	b	b	b	b	h	h	h	b	h	b	b	b
			marker90602	15.954	+ Chr10 4698855		GGTGCATGGGCGACGGCGTCTCCCCTCCATCCT	GGTGCATGGGCGACGGCGTCTCCCCTTCATCCT	27|C/T	b	h	b	a	b	b	b	h	h	a	h	a	h	b	h	h	h	b	b	b	a	h	a	a	a	h	a	b	b	b	b	b	a	h	h	b	h	b	-	b
			marker27384	16.34	+ Chr10 4597220		GAGCGCTCCACAACGCCCTCTCCGTCCGGTTTT	GAGCGCCCCACAACGCCCTCTCCGTCCGGTTTT	7|T/C	b	b	b	a	-	b	b	h	h	a	h	-	h	b	h	h	h	h	b	-	a	h	a	a	a	h	h	b	b	b	b	b	h	b	a	b	h	b	b	b
			marker60292	17.279	- Chr10 2902118		CTGCCCTCGGCGACGACGGCTCCACGTGTAAGC	CTGCCCTCGGCGACGACGGCTCCACGTGCAAGC	29|T/C	b	b	b	a	h	b	h	h	h	h	h	h	h	b	-	h	h	b	b	b	a	h	a	h	a	h	h	b	b	h	b	b	h	h	h	b	h	b	b	b
			marker32713	17.795	+ Chr10 2861421		GGCCTCCTCCTTACGTCAGCTCCCTTATCCGGA	GGCCTCCTCCTCACGTCAGCTCCCTTATCCGGA	12|T/C	h	b	b	a	h	b	b	h	h	h	h	h	h	b	h	h	h	h	b	b	a	h	a	a	a	h	h	b	h	b	b	b	h	h	h	b	h	b	b	b
			marker11160	18.586	- Chr10 3648935		GTCCACTTGTCGACAACGGCTCCTAGAAGAACA	GTCCACTTGTTGACAACGGCTCCTAGAAGAACA	11|C/T	b	b	b	a	b	b	-	h	h	h	h	h	h	b	h	a	h	h	b	b	a	h	a	a	a	h	h	b	h	-	h	b	h	h	h	b	h	b	b	b
			marker11970	19.098	- Chr10 3839506		GTCAATAATGCGACTGATGCTCCTTGAAACTTC	GTCAATAATGCGACTGATGCTCCTTTAAACTTC	26|G/T	-	-	b	a	b	-	b	h	h	a	h	h	h	b	h	-	h	-	b	b	a	h	a	a	a	h	h	b	b	-	b	b	h	h	h	b	h	b	b	b
			marker40505	19.56	+ Chr10 3601815		AAACCATCCCTAACCCCAACTCCGACCACTCCT	AAACCATCCCTAACCCCAACTCCGACCACCCCT	30|T/C	b	b	b	a	-	b	b	h	h	h	h	h	h	b	-	h	h	h	b	b	a	a	a	a	-	h	h	b	b	b	b	b	h	a	-	b	h	b	b	b
			marker110702	19.968	- Chr10 3544419		ACCAAACTCCCTACGTGCCCTCCGCGGCCGCGC	ACCAAACCCCCTACGTGCCCTCCGCGGCCGCGC	8|T/C	b	b	b	a	b	b	h	h	h	h	h	h	h	b	h	h	h	h	b	b	a	h	a	a	a	h	h	b	b	b	b	b	h	h	h	b	h	b	b	b
			marker101888	20.433	+ Chr10 4481645		CGACGAACGTCTACAACAACTCCAGTTAAAGCG	CGACAAACGTCTACAACAACTCCAGTTAAAGCG	5|G/A	b	b	b	a	b	b	b	h	h	h	h	h	h	-	-	h	h	h	-	b	a	h	a	a	h	h	h	b	b	b	b	b	-	h	h	b	h	-	h	b
			marker24586	20.902	- Chr10 3657612		AACTACACATGTACTATGCCTCCGTCCCAGAAT	AACTACACATGTACTATACCTCCGTCCCAGAAT	18|G/A	-	b	b	a	b	-	b	h	h	h	h	-	h	b	a	h	h	h	b	b	a	h	a	a	a	h	h	h	h	b	b	b	h	h	h	b	h	b	b	b
			marker61295	21.226	- Chr10 3856055		TCTGATGACTTCACCTGGACTCCAGAAGCCCAA	TCTGATGACTTCACCTAGACTCCAGAAGCCCAA	17|G/A	b	b	b	a	b	b	h	h	-	h	h	h	h	b	h	h	a	h	b	b	a	h	a	a	a	h	h	b	b	h	b	b	h	h	h	b	h	b	b	b
			marker39083	21.784	+ Chr10 4335064		AGCACGCCCTGGACCTCCTCTCCCTTTTCCACC	AGCACGCCCCGGACCTCCTCTCCCTTTTCCACC	10|T/C	b	-	b	a	b	h	h	h	h	h	h	h	h	b	h	h	h	h	b	b	a	h	a	a	a	h	h	h	b	h	b	b	h	h	h	b	h	b	b	b
			marker88753	22.278	- Chr10 4848415		AGGCCGTCCGCCACGAGTGCTCCATCATGGGTG	AGGCCGTCCGCCACGAGCGCTCCATCATGGGTG	18|T/C	b	h	h	a	b	b	h	h	h	h	h	h	h	b	h	h	h	b	b	b	a	h	h	a	a	a	h	b	b	h	b	b	h	h	h	b	h	b	b	-
			marker51162	22.73	+ Chr10 3601827		ACCCCAACTCCGACCACTCCTCCCCAGCGGGAG	ACCCCAACTCCGACCACCCCTCCCCAGCGGGAG	18|T/C	b	b	b	a	b	b	h	h	h	h	h	h	h	b	h	h	h	h	b	b	a	h	a	h	a	h	h	b	b	b	b	b	h	h	h	b	h	b	b	b
			marker78294	23.263	- Chr10 5368235		TTTCTCTCTCCGACTCTCCCTCCCCTCTCTCTC	TTTCTCTCTCCGACTCTCCCTCCCCTTTCTCTC	27|C/T	b	h	b	a	b	b	b	h	h	h	h	h	h	b	h	h	h	h	b	b	a	h	a	a	a	h	h	h	b	h	b	b	b	h	h	b	h	b	b	b
			marker65130	24.159	+ Chr10 4627868		CCTGCGACTGCGACGATGACTCCTGCGGCTGCG	CCTGCGACCGCGACGATGACTCCTGCGGCTGCG	9|T/C	b	b	b	a	h	b	h	h	h	h	h	h	h	b	a	h	h	h	b	h	a	h	a	a	a	a	h	b	b	b	b	b	-	h	a	b	h	b	b	b
			marker58791	26.011	- Chr10 7647769		AGGATCTTCAAGACAAAGGCTCCAACGAAGAAG	AGGATCTTCAAGACAAAGCCTCCAACGAAGAAG	19|G/C	b	h	b	a	b	b	b	h	h	h	h	h	h	b	h	h	h	b	b	b	a	h	-	-	a	h	b	b	b	h	b	b	b	h	h	b	a	h	b	h
			marker50862	26.331	- Chr10 7217594		CGCCTTCTTCCCACAACTGCTCCCACTTGCATC	CGCCTTCTTCTCACAACTGCTCCCACTTGCATC	11|C/T	b	b	b	a	h	b	b	h	h	h	h	h	h	b	h	h	a	h	b	h	a	h	a	h	a	h	b	b	b	b	b	b	b	h	h	b	h	b	b	-
			marker46404	26.69	- Chr10 9098335		GTGCAGTCATGCACACAACCTCCCGGAGCCTTC	GTGCACTCATGCACACAACCTCCCGGAGCCTTC	6|G/C	b	h	b	a	-	b	b	h	h	h	h	h	b	b	h	h	h	h	b	b	a	h	a	h	a	h	b	b	b	b	b	b	b	h	h	b	h	b	b	b
			marker54366	26.862	- Chr10 10073579		CCCATAAAGTCTACTTCACCTCCCTTCCCAGTT	CCCATAAAGTCTACTTCACCTCCCTACCCAGTT	26|T/A	b	b	b	a	b	b	b	h	h	h	h	h	h	b	h	h	h	h	h	b	a	h	a	h	a	h	b	b	b	b	b	-	b	b	h	b	h	b	b	b
			marker17547	27.107	+ Chr10 10646811		CGGACGCTGCGGACCTTATCTCCTCGACACGTT	CGGACGCTGCGGACCTTATCTCCTCGACGCATT	29|A/G,31|G/A	b	h	b	a	b	b	b	h	h	h	h	h	h	b	-	h	h	h	h	b	a	h	a	h	a	h	b	b	b	b	b	b	b	h	h	b	h	b	b	b
			marker78587	27.395	- Chr10 6911323	order error	ACCCGTCTTCCGACAATCACTCCCACTGAGTGA	ACCGGTCTTCCGACAATCACTCCCACTGAGTGA	4|C/G	b	b	b	a	b	b	h	h	h	h	h	h	h	b	h	h	h	h	b	b	a	h	a	h	a	h	b	b	b	h	b	b	b	h	h	b	h	b	b	b
			marker55670	27.975	- Chr10 10531504		ACGTCGCCACGGACCTGTGCTCCCACCGCCGCC	ACGTCGCCACGGACCTGTGCTCCCGCCGCCGCC	25|A/G	b	b	b	a	b	b	h	h	h	h	h	-	h	b	h	h	h	h	h	b	a	h	a	h	a	h	b	b	b	b	b	b	b	h	h	b	h	b	b	b
			marker47623	28.58	+ Chr10 7227334	order error	CGCCTCCTTCCCACAACCCCTCCACACCCTCTC	CGCCTCCTTCCCACAACCGCTCCACACCCTCTC	19|C/G	b	b	b	a	b	b	b	h	h	h	h	a	h	b	h	h	h	h	b	b	a	h	a	h	a	h	b	b	b	h	b	b	b	h	-	b	a	b	b	b
			marker25352	29.112	- Chr10 6914677		ACGGAACATGCGACTAAGTCTCCCATCTTGCCG	ACGGAGCATGCGACTAAGTCTCCCATCTTGCCG	6|A/G	b	b	b	a	b	b	h	-	h	-	h	h	h	b	-	h	h	h	b	b	a	h	a	h	a	h	-	h	h	b	b	b	b	h	h	b	h	b	b	b
			marker11436	29.662	+ Chr10 9060052		ATAATTTGACGTACTCGTTCTCCACATTTTGCC	ATAATTTGATGTACTCGTTCTCCACATTTTGCC	10|C/T	-	b	b	a	b	-	b	h	h	h	a	h	h	b	a	h	h	h	b	b	a	h	a	h	a	h	b	b	b	h	b	b	b	h	h	b	h	b	b	b
			marker103990	30.468	- Chr10 11181626		CGCGATTCAAAAACATACTCTCCATCCGAAGTC	CACGATTCAAAAACATACTCTCCATCCGAAGTC	2|G/A	b	b	b	a	b	b	h	h	h	h	h	h	h	b	h	h	h	h	h	b	a	h	a	h	a	h	b	b	b	h	b	b	b	h	h	b	h	b	b	b
			marker105979	31.014	- Chr10 6883909	order error	CCGCCTCTCCTCACTCTCTCTCCCTCGTCTTCT	CCGCCTCTCCTCACTCTCTCTCCCTCCTCTTCT	27|G/C	b	b	b	a	-	b	-	h	b	h	h	h	h	b	h	h	h	b	b	b	a	h	a	h	a	h	b	b	b	b	b	b	b	h	h	b	h	b	b	b
			marker67115	32.09	- Chr10 10020088		CGGAATAAGTCTACTGTCCCTCCTCCTGAAATC	CGGAATAAATCTACTGTCCCTCCTCCTGAAATC	9|G/A	-	-	b	a	b	b	h	b	a	h	h	h	h	b	a	a	h	h	h	b	a	h	a	h	a	h	b	b	-	b	b	b	h	h	h	b	h	-	b	-
			marker79720	33.571	+ Chr10 11328576		TCCCGGCTGAGAACAGCTGCTCCGTACTGCTGG	TCTCGGCTGAGAACAGCTGCTCCGTACTGCTGG	3|C/T	b	b	b	a	b	b	h	h	h	h	h	h	h	b	a	h	h	h	h	b	a	h	a	h	a	h	b	h	b	h	b	b	b	h	h	b	h	b	b	b
			marker54425	35.812	+ Chr10 11801253		AACCCTTCTCCGACTCCAACTCCGGCTCCGGCT	AACTCTTCTCCGACTCCAACTCCGGCTCCGGCT	4|C/T	b	h	b	a	b	b	h	h	h	h	h	h	h	b	h	h	h	b	h	b	a	b	a	-	a	h	b	b	b	b	b	b	b	h	h	b	b	h	b	b
			marker77309	36.709	+ Chr10 7435186	order error	GAGCGGTGCCGCACAACCCCTCCGCGAGCGACG	GAGCGGCGCCGCACAACCCCTCCGCGAGCGACG	7|T/C	-	b	b	a	-	b	-	h	h	h	h	h	h	b	h	h	a	b	b	b	a	h	a	h	a	h	b	b	-	b	b	-	-	h	h	b	h	b	-	b
			marker5165	49.512	+ Chr10 13364287		CCTCCCACGCACACGATCTCTCCACTTGTCACC	CCTCCCACGCACACGATCTCTCCACGTGTCACC	26|T/G	b	b	b	h	h	b	-	h	h	h	h	h	a	b	h	h	h	b	h	b	a	h	a	h	a	h	b	b	b	h	b	h	b	a	b	b	b	h	b	b
			marker67187	53.851	+ Chr10 13780862		ATCCCTCAAAGTACGTTTTCTCCTCACGTTTGT	ATCCTTCAAAGTACGTTTTCTCCTCACGTTTGT	5|C/T	b	b	h	h	h	b	h	h	h	h	a	h	a	b	h	h	b	h	h	b	h	h	a	h	a	h	b	b	b	h	b	h	b	a	b	b	b	h	b	-
			marker36867	61.448	+ Chr10 13727837		TACATATGCATAACTGCTACTCCATCCGTTTCA	TACATATGCATAACTGCTACTCCATCAGTTTCA	27|C/A	b	-	b	h	a	b	-	h	-	h	a	h	a	b	a	-	b	b	h	b	h	h	h	-	a	h	b	b	b	h	b	h	b	a	b	b	b	a	b	-
			marker108667	85.011	- Chr10 17212239		CTGTTTGGTTGGACTTTAGCTCCAAAAGGCACT	CTGTTTGGTTAGACTTTAGCTCCAAAAGGCACT	11|G/A	-	b	b	a	h	-	h	h	a	a	a	h	a	h	h	h	h	b	h	b	h	a	b	h	a	h	b	a	b	h	h	a	a	a	-	h	b	h	b	a
			marker28785	90.825	+ Chr10 17048156		CCGCCGCCGCTCACCTCCCCTCCCCTCCCATCC	CCGCCGCCGCTCACCTCCCCTCCCCTCCCCTCC	30|A/C	b	b	b	a	h	h	b	h	h	h	a	h	a	h	h	h	h	b	h	b	h	a	b	h	a	h	b	h	b	h	h	a	h	a	b	h	b	h	h	a
			marker85427	94.62	+ Chr10 17162642		GCGGCATGCCGGACTCCGCCTCCAGCGCCGCGG	GCGGCACGCCGGACTCCGCCTCCAGCGCCGCGG	7|T/C	b	b	b	-	h	h	h	h	h	h	h	a	a	h	-	h	h	b	h	b	h	a	b	h	a	h	b	h	b	h	-	a	h	a	b	h	b	h	a	a
			marker103651	101.813	+ Chr10 16679980		TGTCGAAGCAAAACATGTACTCCCTCCGTTTTA	TGTCGAAGCAAAACATGTACTCCCTCAGTTTTA	27|C/A	b	-	b	a	-	h	b	h	a	h	h	a	a	h	a	h	-	b	h	b	h	-	-	h	a	b	-	h	b	h	h	a	h	a	b	h	b	h	-	a
			marker41158	115.494	- Chr10 18435613		CTGCAAACATGGACTAATCCTCCCTGACTTTTT	CTGCAAAGATGGACTAATCCTCCCTGACTTTTT	8|C/G	b	h	b	a	a	h	h	h	b	h	h	b	a	-	a	b	h	h	h	-	b	a	b	h	a	h	b	h	b	h	-	h	a	h	b	h	b	a	h	a
			marker75082	120.627	+ Chr10 18408707		TTCGGGGCTCGCACTCGTCCTCCACTTCTGCAG	TTCGGTGCTCGCACTCGTCCTCCACTTCTGCAG	6|G/T	b	b	b	a	h	h	h	h	b	h	a	b	h	h	h	h	h	h	a	h	b	a	b	h	a	h	b	h	b	h	h	h	a	h	b	h	b	a	h	a
			marker35632	123.944	- Chr10 19646104		ATTCATCACACCACCATTGCTCCCTTCCATTTT	ATTCATCACACCACCGTTGCTCCCTTCCATTTT	16|A/G	-	b	b	a	h	h	b	h	b	h	a	b	a	h	h	h	h	h	h	h	b	a	b	h	a	h	b	h	b	h	h	h	a	h	b	h	b	a	a	a
			marker63400	126.306	+ Chr10 19671731		TCCGCCGCGCCGACGCGTTCTCCGACCGCCCCG	TCCGCCGCGCCGACGCGTTCTCCGACCACCCCG	28|G/A	h	b	b	a	h	h	h	h	b	h	h	-	a	h	h	h	h	h	-	h	b	a	b	h	a	h	-	h	b	h	h	h	h	h	b	h	b	a	a	-
			marker57871	131.361	- Chr10 20125755		CCACCACGGACGACCTCGCCTCCGCCCTCGCCG	CCGCCACGGACGACCTCGCCTCCGCCCTCGCCG	3|A/G	h	b	b	a	h	h	-	a	b	h	a	b	a	h	h	h	h	h	h	h	b	h	b	h	a	h	b	h	b	h	h	-	b	h	b	h	b	a	a	a
			marker9000	136.588	- Chr10 20433423		ATGTTTGGAACAACGCCAACTCCATTTCCACCT	ATGTTTGGAAAAACGCCAACTCCATTTCCACCT	11|C/A	h	-	h	a	h	h	h	a	b	h	a	b	a	h	h	h	h	h	h	h	b	a	b	-	h	h	b	h	b	h	h	h	h	h	b	h	h	a	a	h
			marker67920	144.793	- Chr10 20858784		GTACTGCTAGCTACTACTCCTCCATGCAAATAA	GTACTGCTAGCTACTACTCCTCCATGCAAGTAA	30|A/G	-	b	b	a	h	h	-	a	b	h	a	b	a	-	h	-	h	h	b	-	b	h	b	b	-	h	b	h	b	h	h	h	h	b	h	a	h	a	a	-
			marker36870	154.566	+ Chr10 21835200		GGTGTGAGCACGACTATGTCTCCATAGTATTGG	GGTGTGAGCACTACTATGTCTCCATAGTATTGG	12|G/T	-	a	b	a	h	a	-	a	b	a	a	h	a	a	b	h	a	h	a	h	b	h	b	a	a	h	h	h	-	h	a	h	h	b	b	-	h	a	a	a
			marker103359	165.497	+ Chr10 23155159		CCATTGGATAATACACTCCCTCCGTCCAATACA	CCATTGGATAATACACTCCCTCCGTCCCATACA	28|A/C	a	h	b	a	a	h	b	a	-	a	a	h	a	a	b	-	a	h	h	h	h	h	b	a	a	h	h	h	b	h	-	b	h	b	b	b	h	a	a	a
13	5	142	marker98071	0	+ Chr5 1717881		ATTTTAGTTTCCACTCCCTCTCCTCGGGGAGTC	ATTTTAGTTTCCACTCCCTCTCCTCGCGGAGTC	27|G/C	a	a	h	b	h	a	h	b	h	h	h	a	b	h	a	b	h	a	h	b	h	a	a	b	h	b	h	h	a	h	h	h	b	a	a	h	h	b	h	h
			marker11344	1.219	- Chr5 1516087		TGCAACATCCACACTCCTGCTCCATCGTTTTTT	TGCAACATCCACACTCCCGCTCCATCGTTTTTT	18|T/C	a	h	h	b	h	a	h	h	a	h	h	a	b	h	a	b	h	a	h	b	h	a	a	b	h	b	h	h	a	h	h	h	b	a	a	h	h	b	h	h
			marker105933	2.733	+ Chr5 1791019		ACTTGGGCGCGTACGCTTCCTCCTTGTTGATGG	ACTTGGGCGCGTACGCCTCCTCCTTGTTGATGG	17|T/C	a	h	h	b	h	a	b	h	a	h	h	a	b	h	a	b	h	a	h	b	h	a	a	b	h	b	h	h	a	h	h	h	h	a	a	h	h	b	h	h
			marker67923	4.756	- Chr5 1967696		GGAAAGCAAAATACGGTGACTCCTTTTCACCCT	GGAAAGCAAAATACGGTGACTCCTTTTCGCCCT	29|A/G	a	a	h	b	h	a	b	h	a	h	h	a	b	h	a	b	h	a	h	b	h	a	a	b	h	b	h	h	a	h	h	h	b	a	a	h	h	b	h	b
			marker24637	6.682	+ Chr5 1926817		CCACCTTGTAGAACTCCGACTCCGGCTGGTACC	CCACCTTGTAGAACTCCGACTCCGGCTGATACC	29|G/A	a	h	h	b	b	a	b	b	h	h	h	a	b	h	a	b	h	a	h	b	h	a	a	b	h	b	h	h	a	h	h	h	b	a	a	h	h	b	h	-
			marker18996	7.61	+ Chr5 1790166		CGTGGCACTCGTACAAACGCTCCTAAACTGTCA	CGTGGCACTCGTACAAACGCTCCTAAGCTGTCA	27|A/G	a	h	h	b	h	a	b	b	a	h	h	a	b	h	a	b	h	a	h	b	h	a	a	b	h	b	h	h	a	h	h	h	b	a	a	h	h	b	a	h
			marker4803	20.007	- Chr5 4558384		ATTCCGATGGCAACCCGTCCTCCTCACTCGGCT	ATTCCGATGGCAACTCGTCCTCCTCACTCGGCT	15|C/T	b	h	h	b	h	h	h	b	b	h	h	h	b	h	a	b	b	h	h	-	a	a	h	b	h	b	h	h	a	h	-	-	b	a	a	h	b	b	a	b
			marker66733	20.61	+ Chr5 3988349		CCGTTAACGGCCACCACCCCTCCTTCTCCAACT	CCGTTAACGGCCACCACCGCTCCTTCTCCAACT	19|C/G	h	h	h	b	a	h	h	h	h	h	h	h	b	h	a	b	b	h	h	b	h	a	h	h	h	h	h	h	a	h	b	h	b	a	a	h	h	b	a	b
			marker16549	21.057	+ Chr5 3489340		CATTCAGCGCTCACCCTTTCTCCTCGATCCGAG	CATTCCGCGCTCACCCTTTCTCCTCGATCCGAG	6|A/C	b	h	h	b	h	h	h	b	h	h	h	h	b	h	a	b	b	h	h	b	h	a	h	b	h	b	h	h	a	h	b	h	b	a	a	h	b	b	a	b
			marker43357	21.701	+ Chr5 4431620		CCACCAGCTGATACTCGAGCTCCCCAAAAGACT	CCACTAGCTGATACTCGAGCTCCCCAAAAGACT	5|C/T	b	h	h	b	b	h	b	b	b	h	h	h	b	h	a	b	b	a	h	b	h	a	h	b	-	b	h	h	a	h	h	h	b	h	a	b	h	b	a	-
			marker51781	22.43	- Chr5 3780395		ACCCTTATGATCACAGATACTCCGTACCTCTCA	ACCCTTACGATCACAGATACTCCGTACCTCTCA	8|T/C	b	h	h	b	a	h	b	h	b	h	h	h	b	h	a	b	b	h	h	b	h	a	h	b	h	b	h	h	a	h	b	h	b	h	a	h	h	b	a	b
			marker90399	23.247	- Chr5 3892903		CTCCATGGCTGCACCGCTGCTCCCATCTCCTCC	CTCCATGGCTCCACCGCTGCTCCCATCTCCTCC	11|G/C	b	h	h	b	a	h	b	b	-	h	h	h	b	h	a	b	b	h	h	b	h	a	h	h	h	b	h	h	a	h	b	h	b	a	a	h	b	b	a	b
			marker22180	23.749	+ Chr5 4611012		ACCACCTCCGGTACGCGCCCTCCTCCATGCCGC	AGCACCTCCGGTACGCGCCCTCCTCCATGCCGC	2|C/G	b	h	h	b	h	b	b	b	b	h	h	h	b	h	a	b	b	a	h	b	h	a	h	b	h	b	a	h	a	h	h	h	h	a	a	h	b	b	-	b
			marker27957	24.665	+ Chr5 5328453		GGAAATGTTATAACAACGCCTCCAAGAACGGTA	GGAAATGTTATAACAACACCTCCAAGAACGGTA	18|G/A	-	h	h	b	h	a	h	b	b	h	b	h	b	h	a	-	-	a	h	b	h	a	a	b	h	b	h	h	a	h	h	h	b	a	a	h	b	b	h	b
			marker49453	25.066	+ Chr5 4493763		CCAGCCCCACCCACACGCACTCCCCACCAAGTC	CCAGCCCCACCCACACGCGCTCCCCACCAAGTC	19|A/G	b	h	h	b	-	h	b	b	b	h	h	h	b	h	a	b	b	a	h	b	h	a	h	b	h	b	h	h	a	h	h	h	b	a	a	h	h	b	a	b
			marker51934	25.57	- Chr5 4327310		CAAGAGACCAAGACTCTCTCTCCCAGTCCAAAC	CAAGAGACCAAGACTGTCTCTCCCAGTCCAAAC	16|C/G	b	h	h	b	a	b	h	h	b	h	h	h	b	h	a	b	b	h	h	b	h	a	h	b	h	b	h	h	a	h	h	h	b	a	a	h	h	b	a	b
			marker17021	26.277	- Chr5 4294678		TCTCTGTGGCTGACTCTCCCTCCCTTTCCGCCA	TCTCTATGGCTGACTCTCCCTCCCTTTCCGCCA	6|G/A	b	h	h	b	h	h	h	b	b	h	h	h	b	h	a	b	b	a	h	b	h	a	h	h	h	h	h	h	a	h	h	h	h	a	a	h	b	b	a	b
			marker13735	26.681	- Chr5 4478806		AAAACCGGACAAACAAGGTCTCCCAGCAGTATG	AAAACCGGACAAACGAGGTCTCCCAGCAGTATG	15|A/G	b	h	h	b	h	h	b	b	b	h	h	h	b	h	a	b	b	h	h	b	h	a	h	b	h	b	h	h	a	h	h	h	b	a	a	h	h	b	a	b
			marker63106	26.888	+ Chr5 5360598		TCCCTCCCCGGCACCGCTCCTCCTTCTGCCTAC	TCCTTCCCCGGCACCGCTCCTCCTTCTGCCTAC	4|C/T	b	a	h	b	-	h	a	b	-	h	b	h	b	h	a	b	b	a	h	b	h	a	h	b	h	b	h	h	a	h	-	h	b	a	a	h	b	b	h	b
			marker107099	27.697	+ Chr5 4489570		AAAATCTATTATACACCCCCTCCCACCCCGGTC	ATAATCTATTATACACCCCCTCCCACCCCGGTC	2|A/T	b	h	h	b	h	h	h	b	b	h	h	h	b	h	a	b	b	a	h	b	h	a	h	b	h	b	h	h	a	h	h	h	b	a	a	h	h	h	a	b
			marker57854	28.238	- Chr5 5881066		TACACATATTCGACACAAACTCCAGCAATGCCC	TACACATATTCGACATAAACTCCAGCAATGCCC	16|C/T	b	h	h	b	h	h	-	b	b	h	b	h	b	-	a	-	b	a	h	b	a	a	-	b	h	b	h	h	a	h	h	h	b	a	a	h	-	b	h	b
			marker79298	28.852	- Chr5 5879926		TTTTGGACTCTGACACGGTCTCCAAGACGTTAC	TTTTGGACTCTGACACGGTCTCCGAGACGTTAC	24|A/G	b	-	h	b	h	a	b	b	b	h	b	h	b	h	a	b	b	-	h	-	h	a	h	b	a	b	h	h	a	h	h	h	b	a	a	h	b	b	a	b
			marker77276	29.216	+ Chr5 5293072		GGCGGCGTGCCCACTCCGCCTCCTCTCCAGGCC	GGCGGCGTGCCCACTCCGCCTCCTCTCCAGCCC	31|G/C	b	h	h	b	a	h	a	b	b	h	b	h	-	h	a	b	h	h	h	b	h	a	h	b	h	b	h	h	a	h	h	h	b	a	a	a	h	b	h	-
			marker112982	29.914	- Chr5 5360890		GATGTTAGCACCACGTCTACTCCTAGTGAGGAA	GATGTTAGCACCACGTCTACTCCTAGTAAGGAA	28|G/A	b	h	h	b	h	b	h	b	b	h	b	h	b	h	a	b	b	a	h	b	h	a	a	b	h	b	h	h	a	h	h	h	-	a	a	h	b	b	h	b
			marker6569	30.185	+ Chr5 5237061		AAACTAGCTATAACGAGTTCTCCTACCGTTCGG	AAACTAGCTATAACGAGTTCTCCCACCGTTCGG	24|T/C	b	h	h	b	h	h	h	b	b	h	h	h	h	h	a	b	b	a	h	b	h	a	h	b	h	b	h	h	a	h	h	h	b	a	a	h	b	b	h	b
			marker97395	30.596	+ Chr5 5844983		ACTTCCCTCTTCACAAGAGCTCCATGACTTTCT	ACTTCCCTCTTCACGAGAGCTCCATGACTTTCT	15|A/G	b	b	b	b	h	h	b	b	-	h	b	h	b	h	a	b	b	-	h	b	h	a	h	b	h	b	b	h	a	a	h	h	b	a	a	h	b	b	h	b
			marker61665	31.004	- Chr5 5466553		GCCTTTCGGCTAACTATACCTCCAATACGTGCA	GCCTTTCGGCCAACTATACCTCCAATACGTGCA	11|T/C	b	h	h	b	h	h	h	b	h	h	b	h	b	b	a	b	b	a	h	b	h	a	h	b	h	b	h	h	a	h	a	h	b	a	a	h	b	b	h	b
			marker66826	31.504	+ Chr5 5378154		CTTCTGGGAGAGACATTTGCTCCGGACCAACAA	CTTCTGGGAGAGACATTTGCTCCAGACCAACAA	24|G/A	b	b	h	b	h	h	b	b	b	h	b	h	b	h	a	b	b	h	h	b	h	a	h	b	h	b	h	h	a	h	-	h	b	a	a	h	b	b	h	b
			marker54753	32.011	+ Chr5 6312209		CCGGCAGGGTCGACCTCGGCTCCCCCTCATTGA	CCGGCATGGTCGACCTCGGCTCCCCCTCATTGA	7|G/T	b	h	h	b	h	h	b	b	b	h	b	h	b	h	a	b	b	h	b	b	h	a	h	b	h	b	h	h	a	h	a	h	b	a	a	h	h	b	a	b
			marker39283	32.379	- Chr5 6140998		CTAGTTGTTGTTACCACTACTCCATCTCTTCTC	CTAGTTGTTGTTACCAGTACTCCATCTCTTCTC	17|C/G	b	b	h	b	b	h	h	b	b	h	b	h	b	h	a	b	b	a	h	b	h	a	h	b	a	h	h	h	a	h	h	h	b	a	a	h	b	b	h	b
			marker69580	32.748	- Chr5 5330543		ACGAACCGGGCCACCTTGCCTCCCGTGGCGGCG	ACGAACCGGGCCACCTTGCCTCCCGCGGCGGCG	26|T/C	b	h	h	b	h	h	h	b	b	h	b	h	b	h	a	b	b	h	h	b	h	a	h	b	h	b	h	h	a	h	h	h	b	h	a	h	h	b	h	b
			marker16628	32.983	+ Chr5 5145943		ATTTGAACCAGGACCGTACCTCCCACTCCTCGC	ATTTGAGCCAGGACCGTACCTCCCACTCCTCGC	7|A/G	b	h	h	b	h	h	h	h	b	h	b	h	h	h	a	b	b	a	h	b	h	a	h	b	h	b	h	h	a	h	h	h	b	a	a	h	h	b	h	b
			marker72997	33.288	- Chr5 5410227		ACCATAGCATGTACACATTCTCCCACACTGCAT	ACCCTAGCATGTACACATTCTCCCACACTGCAT	4|A/C	b	h	h	b	h	h	b	b	b	h	b	h	b	h	a	b	h	a	h	b	h	a	h	b	a	b	h	-	a	h	h	h	b	h	a	h	h	b	h	b
			marker24577	33.511	- Chr5 6359797		CAAAACCAACCAACTGCTGCTCCTAAGGTTTGT	CAAAACCAACCAACTGCTGCTCCTAAGGTTAGT	31|T/A	b	h	h	b	h	h	b	b	b	h	b	h	h	h	a	b	b	a	h	b	h	a	h	b	h	b	h	h	a	h	h	h	b	h	a	h	h	b	h	b
			marker37818	33.78	- Chr5 6171556		CATGCTCCGGCAACCCTAGCTCCCCCTCCAACT	CATGCTCCGGCAACCCTAGCTCCCTCTCCAACT	25|C/T	b	h	h	b	h	h	h	b	b	b	b	h	h	h	a	b	b	a	h	b	h	a	h	b	h	b	h	h	a	h	h	h	b	h	a	h	h	b	h	b
			marker46753	34.114	- Chr5 6464594		TTCCTCCAACTAACCATGTCTCCTCTCTATCTC	TTCCTCCACCTAACCATGTCTCCTCTCTATCTC	9|A/C	-	h	h	b	h	h	b	b	b	h	b	h	b	h	-	b	b	a	h	b	h	a	h	b	b	b	b	h	a	h	h	h	h	a	a	h	b	b	h	b
			marker35552	34.504	- Chr5 6648179		CCAATTGGCACAACACTGACTCCAGTGACGCCG	CCAATTGGCACAACACTGACTCCAGTGATGCCG	29|C/T	b	h	h	b	a	h	b	h	b	h	b	h	b	h	a	b	b	h	h	b	h	a	h	b	h	b	h	h	a	h	h	h	b	a	a	h	b	b	h	b
			marker11312	34.733	+ Chr5 5921562		CTGCCAGCCCCAACAACCTCTCCCTTCTCCAAC	CTGCCAGCCCCAACAAACTCTCCCTTCTCCAAC	17|C/A	b	h	h	b	h	h	h	b	b	h	h	h	h	h	a	b	b	h	h	b	h	a	h	b	h	b	h	h	a	h	h	h	b	a	a	h	h	b	h	b
			marker70256	34.892	+ Chr5 6042649		GCCTCCACCGCAACGGCGTCTCCTGCTGCTGCT	GCCTCCACCGCAACGGCGTCTCCTGCTGCCGCT	30|T/C	b	h	h	b	h	h	h	b	h	h	-	h	b	h	a	b	b	h	h	b	h	a	h	b	h	h	h	h	a	h	h	h	b	a	a	h	h	b	h	b
			marker5668	35.115	- Chr5 5909912		GGATCATGATGGACAGCACCTCCGGCAGCATCC	GTATCATGATGGACAGCACCTCCGGCAGCATCC	2|G/T	b	h	h	b	h	h	h	b	b	h	b	h	b	h	a	b	h	a	h	b	h	a	h	b	h	b	h	h	a	h	h	h	h	a	a	h	h	b	h	b
			marker36657	35.556	- Chr5 6015026		ATCTCCCGTTGTACCAGTCCTCCCCATCGTCCT	ATCTCCCGTTGTACGAGTCCTCCCCATCGTCCT	15|C/G	b	h	h	b	h	h	h	h	b	h	b	h	b	h	a	b	h	h	h	b	h	a	h	b	h	b	h	h	a	h	h	h	b	a	a	h	b	b	h	b
			marker93285	35.974	- Chr5 6477612		GGCAAGGCTTATACTTGTACTCCTTTCGTCCAA	GGCAAGGCTTATACTTGTACTCCTTTCGTCAAA	31|C/A	b	h	h	b	h	h	b	b	b	h	b	h	b	h	h	b	h	a	h	b	h	a	h	b	h	b	h	h	a	h	h	h	b	a	a	h	h	h	h	b
			marker87023	36.342	+ Chr5 6332260		CCCCCTATTGCCACCGCTTCTCCCTCCTTACAC	CCCCCTATTGCCACCGCTTCTCCCTCCTTATAC	31|C/T	b	h	h	b	h	h	h	b	b	h	b	h	b	h	a	b	b	h	h	b	h	a	h	b	h	b	h	h	a	h	h	h	b	a	a	h	h	b	h	b
			marker78374	36.581	- Chr5 6463930		CCTCCTCTCCTCACTCTTCCTCCCCTCTCCTCC	CCTCCTCTCCTCACTCTTCCTCCCCTCTCATCC	30|C/A	b	h	h	b	h	h	h	b	b	h	b	h	b	h	a	b	b	h	h	b	h	a	h	b	h	b	h	h	a	h	h	h	b	a	a	h	b	b	h	b
			marker7216	36.972	- Chr5 6805589		CCGGGATTACAAACGGTTTCTCCAGTGGTGGCT	CCGGGATTACAAACGGTTTCTCCAGTAGTGGCT	27|G/A	b	h	h	b	h	h	h	b	b	h	b	h	b	h	a	b	b	h	h	b	h	a	h	b	h	b	h	h	a	a	h	h	b	a	a	h	h	b	h	b
			marker100308	37.261	- Chr5 6722866		GCCTGGCTACGCACAGCGCCTCCGGCTATGGCT	GCCTGGCTGCGCACAGCGCCTCCGGCTATGGCT	9|A/G	b	h	h	b	h	h	h	b	b	h	b	h	b	h	a	b	h	h	h	b	h	a	h	b	h	b	h	h	a	h	h	h	b	a	h	h	h	b	h	b
			marker48708	37.49	+ Chr5 5447288		ACCTCAGCAACAACCTCTTCTCCGGCCCGTTCC	ACCTCAGCAACAACCTCTTCTCCGGCTCGTTCC	27|C/T	b	h	h	h	h	h	h	b	b	h	b	h	b	h	a	b	h	h	h	b	h	h	h	b	h	b	h	h	a	h	h	h	b	a	a	h	h	b	h	b
			marker81198	38.393	- Chr5 6792690		GGCGCCTCCGGGACTCCGTCTCCCACTCACCGT	GGCCCCTCCGGGACTCCGTCTCCCACTCACCGT	4|G/C	b	h	h	h	h	h	h	b	b	h	b	h	b	h	a	b	b	h	h	b	h	a	h	b	h	b	h	h	a	a	h	h	b	a	a	h	h	b	h	b
			marker109335	38.91	- Chr5 6696556		CCTCCTCCTACTACTCCTACTCCTCGGCGGCGG	CCTCCTCCTCCTACTCCTACTCCTCGGCGGCGG	10|A/C	b	h	h	b	h	h	h	b	b	-	b	h	b	h	a	b	b	h	h	b	h	h	h	b	h	b	h	h	a	h	b	h	b	a	a	h	b	b	h	b
			marker37153	39.73	+ Chr5 6354155		CCCTCTTCCCATACTCTACCTCCACCCCGGTTT	CCCTCTTCCCATACTCTACCTCCACCCGGGTTT	28|C/G	b	h	h	b	-	h	h	b	b	a	b	a	b	a	a	b	b	h	h	-	h	a	h	b	h	b	h	h	a	a	h	h	b	a	a	h	b	b	h	-
			marker39998	40.349	+ Chr5 6533294		TTTCTGCAGCAAACAAGTTCTCCCTGGCTATAG	TTTCTGCAGCTAACAAGTTCTCCCTGGCTATAG	11|A/T	-	h	h	b	b	h	b	b	b	h	b	-	b	h	a	b	b	a	b	b	h	-	h	b	-	b	h	h	a	h	h	h	b	a	a	h	b	b	a	-
			marker25237	41.718	+ Chr5 7057469		TTGGCATTGAGCACCATGTCTCCTGCCCCTATG	TTGGCATTGAGCACCATGTCTCCTACCCCTATG	25|G/A	b	h	h	b	h	h	h	b	b	h	b	h	b	h	a	b	h	a	h	b	h	h	h	b	h	b	h	h	a	a	h	h	b	a	a	h	b	b	h	b
			marker53577	43.657	+ Chr5 7321948		AACATCTGTCAAACCTTCACTCCTTGATCTCCA	AACGTCTGTCAAACCTTCACTCCTTGATCTCCA	4|A/G	b	h	h	b	h	h	h	b	b	h	b	h	b	b	a	b	b	a	h	b	h	h	h	b	h	b	h	h	a	a	b	h	b	a	a	h	h	b	h	b
			marker44386	44.6	+ Chr5 7414351		TACTGGTTGGGAACTAATCCTCCTTGCATGGAA	TGCTGGTTGGGAACTAATCCTCCTTGCATGGAA	2|A/G	b	h	h	b	h	h	h	b	b	h	h	h	b	h	a	b	b	h	h	b	h	h	h	b	h	b	h	h	a	a	h	h	b	a	a	h	b	b	h	b
			marker11274	45.724	+ Chr5 7461636		ACCAGGAGTTGAACACACTCTCCCGTTTTTTTA	ACCAGGAGTTGAACACACTCTCCCGTTTTCTTA	30|T/C	b	h	h	b	h	h	b	b	b	h	b	h	b	h	a	b	b	a	h	b	h	h	h	b	h	b	h	h	a	h	h	h	b	a	a	h	h	b	h	b
			marker108101	50.108	+ Chr5 13966150		TATTCAACGCACACCGACTCTCCCTCGGGTATA	TATTCAACGCACACCGACGCTCCCTCGGGTATA	19|T/G	-	-	h	-	h	-	b	b	b	a	b	h	b	b	-	b	h	a	-	b	h	-	-	b	h	b	b	h	a	a	h	h	b	a	a	b	b	b	b	-
			marker54476	51.087	- Chr5 13673299		TCACGTGTCCCTACGTATACTCCGTTACAACAA	TCACGTGTCCCTACATATACTCCGTTACAACAA	15|G/A	-	h	h	h	-	h	h	b	-	a	b	-	-	b	a	b	h	h	a	b	h	a	b	b	a	b	-	h	a	a	h	b	b	a	a	b	h	b	h	b
			marker99802	51.92	+ Chr5 14170495		GGTTTTCATCCAACTGAGGCTCCTCATCGCTGC	GGTTTTCATCCGACTGAGGCTCCTCATCGCTGC	12|A/G	b	a	h	h	h	h	b	b	b	a	b	h	b	b	a	b	-	h	a	b	h	h	b	b	h	b	h	h	a	a	h	h	b	a	a	b	b	b	a	b
			marker10211	52.27	- Chr5 14159150		TCATTCTTTCTCACCCTCTCTCCTTGAATCCCA	TCATTCTTTCTCACCCTCTCTCCCTGAATCCCA	24|T/C	b	-	-	h	b	h	h	b	b	a	b	h	b	b	a	b	h	a	a	b	h	h	b	b	b	b	b	h	a	a	h	h	b	a	a	b	b	b	h	b
			marker53552	53.289	- Chr5 14030953		CTCCGGCGTCGCACCGGTCCTCCTCACCCTCAG	CTCCGGCGCCGCACCGGTCCTCCTCACCCTCAG	9|T/C	b	h	h	h	h	h	h	b	b	a	b	h	b	b	a	b	h	h	a	b	h	h	h	b	h	b	b	h	a	a	h	h	b	h	a	b	h	h	h	b
			marker65479	53.703	+ Chr5 12616763		AGTCCGAGTCCGACTCCCTCTCCCTCTTCCCCT	AGTCCGAGTCCAACTCCCTCTCCCTCTTCCCCT	12|G/A	b	h	h	h	h	h	h	b	b	a	b	h	b	b	a	b	h	h	a	b	h	h	b	b	h	b	b	h	a	h	h	h	b	a	a	b	h	b	h	b
			marker3691	54.166	+ Chr5 14214275		TAAATCTATAGGACGGTGCCTCCCGAGGTCCAA	TAAATCTATAGGACGGTGCCTCCCGAGGTCTAA	31|C/T	b	h	h	h	h	h	h	b	b	a	b	h	b	b	a	b	h	a	a	b	h	h	h	b	h	b	b	h	a	a	h	h	b	a	a	b	b	b	h	b
			marker106989	54.482	- Chr5 13454126		ACGGTCGATGAAACACCGGCTCCGCGTTGCGGC	ACGGTCGATGAAACACCGGCTCCGTGTTGCGGC	25|C/T	b	h	h	h	h	h	h	b	b	a	b	h	b	b	a	b	h	h	a	b	h	h	h	b	h	b	b	h	a	a	h	h	b	a	a	b	b	b	h	b
			marker73361	55.022	- Chr5 12126638		TCGTTTGGTCTAACCAATGCTCCTGTCGTCTTC	TCGTTCGGTCTAACCAATGCTCCTGTCGTCTTC	6|T/C	b	h	h	h	h	h	h	b	b	a	b	h	b	b	a	b	h	h	a	b	h	h	h	b	h	b	b	h	a	a	h	h	b	a	a	b	h	b	h	b
			marker26625	55.414	- Chr5 14199278		TCAAGGGCAGCGACTCAAGCTCCATCATCCCAA	TCAAGGGCAGCTACTCAAGCTCCATCATCCCAA	12|G/T	b	a	h	h	h	h	h	b	b	a	b	h	b	h	a	b	h	h	a	b	h	h	h	b	h	b	b	h	a	a	h	h	b	a	a	b	b	h	h	b
			marker48702	55.769	- Chr5 13706936		CAAACACTTTTCACATGACCTCCAGCTTCCACT	CAAACACTTTTCACATGACCTCCAGCTCCCACT	28|T/C	b	h	h	h	h	h	h	b	b	a	b	h	b	b	h	b	h	a	a	b	h	h	b	b	h	b	b	h	a	h	h	h	b	a	a	b	h	b	h	b
			marker108774	56.195	- Chr5 14190211		TTCCGCCTCCCCACGCCGCCTCCCGCCTCCCGC	TTCCGCCTCCCCACGCTGCCTCCCGCCTCCCGC	17|C/T	b	a	h	h	h	h	-	b	h	a	b	h	b	b	a	b	h	h	a	b	h	h	b	b	h	b	b	h	h	h	h	h	h	a	a	b	h	b	h	b
			marker74661	57.163	+ Chr5 14923349		CCGCCGGCCCTGACCCTGACTCCTCCTTGGTCG	CCGCCGCCCCTGACCCTGACTCCTCCTTGGTCG	7|G/C	b	h	h	h	h	h	b	b	b	a	b	h	b	b	a	b	h	h	a	b	h	h	h	b	h	b	b	h	a	a	h	h	b	a	a	b	h	b	h	b
			marker92734	57.788	+ Chr5 14923691		GAGAGCCCGCACACCGCTCCTCCCCGCCCCCCA	GAGAGCCCGCACACCGCTCCTCCCCACCCCCCA	26|G/A	b	a	h	h	h	h	h	b	b	a	b	h	b	b	a	b	h	h	a	b	h	h	h	b	h	b	b	h	a	a	h	h	b	a	a	b	h	b	h	b
			marker112794	58.097	- Chr5 15077271		TGGCTCCTTTAGACCTTGGCTCCTTCTGTGTGG	TGGCTCCTTTAGACCTTGGCTCCTTCTGTATGG	30|G/A	b	h	h	h	h	h	h	h	b	a	b	h	b	b	a	b	h	h	a	b	h	h	h	b	h	b	b	h	a	a	h	h	b	a	a	b	h	b	h	b
			marker45964	58.456	+ Chr5 15045634		TCCGTCTTTCCGACGGCGCCTCCATACTCCATA	TCCGTCTTTCCGACGGCGCCTCCACACTCCATA	25|T/C	b	h	h	h	h	h	b	b	b	a	b	h	b	b	a	b	h	a	a	h	h	h	-	b	h	b	b	h	a	a	-	h	b	a	a	b	b	b	h	b
			marker6169	58.795	- Chr5 15750219		CTCGGCCTTGCAACTTTTGCTCCATTTGGTTGT	CTCGACCTTGCAACTTTTGCTCCATTTGGTTGT	5|G/A	b	h	h	h	h	h	h	h	b	a	b	h	b	b	a	b	h	h	a	b	h	h	h	b	h	b	b	h	a	h	h	h	b	h	a	b	h	b	h	b
			marker82933	59.049	- Chr5 15516206		ATCGCTGTCTCCACCATATCTCCTCACGGCGAA	ATCGCTGTCTCCACCATATCTCCTCACGGTGAA	30|C/T	b	h	h	h	h	h	h	h	b	a	b	h	b	b	a	b	h	h	a	b	h	h	h	b	h	b	b	h	h	h	b	h	b	a	a	b	h	b	h	b
			marker102183	59.598	- Chr5 16011519		CTCCACACACTAACTCTCTCTCCTTGTTGCTCC	CTCTACACACTAACTCTCTCTCCTTGTTGCTCC	4|C/T	b	a	h	h	h	h	h	h	b	a	b	h	b	b	h	b	h	h	a	b	h	h	b	b	h	b	b	h	a	h	h	h	b	a	a	b	b	b	h	b
			marker5520	59.935	+ Chr5 15228946		TGGAAACCCTTTACACGAGCTCCATCGGCTGCT	TGGAAACCCTTTACAGGAGCTCCATCGGCTGCT	16|C/G	b	a	h	h	h	h	h	h	b	a	b	h	b	b	a	b	h	h	a	h	h	h	b	b	h	b	b	h	a	a	h	h	b	a	a	b	h	b	h	b
			marker69518	60.318	- Chr5 15095041		GTCCGCCGCACCACTCCATCTCCGATCTCCCTG	GTTCGCCGCACCACTCCATCTCCGATCTCCCTG	3|C/T	-	a	h	h	h	h	h	h	b	a	b	h	b	h	a	h	h	a	a	h	h	h	h	b	h	b	b	h	a	a	h	h	b	a	a	b	h	b	h	b
			marker36454	60.756	- Chr5 15590232		GATGCTGCCACCACCTCCTCTCCCTCACCGCCG	GACGCTGCCACCACCTCCTCTCCCTCACCGCCG	3|T/C	b	a	h	h	h	h	h	h	b	a	b	h	h	b	a	b	h	h	a	b	h	h	b	b	h	h	b	h	a	a	h	h	b	a	a	b	h	b	h	b
			marker109883	61.082	+ Chr5 15703196		CACGATCTGCTCACAATTACTCCCTTCGTCCCA	CACGATCTGCTCACAATTACTCCCTTCGTTCCA	30|C/T	b	h	h	h	h	h	h	h	b	a	b	h	b	b	a	b	h	h	a	b	h	h	b	b	h	b	b	h	a	a	h	h	b	a	a	b	h	b	h	b
			marker29424	61.537	+ Chr5 16047199		GCCTGCTCTGCCACAACTGCTCCGACTGCGACC	GCCTGCTCTGCCACACCTGCTCCGACTGCGACC	16|A/C	b	h	h	h	h	h	h	h	b	a	b	h	b	b	a	b	h	h	a	h	h	h	b	b	h	b	b	h	a	h	h	h	b	a	a	b	h	b	h	b
			marker99707	61.793	+ Chr5 16227709		GGGTCTACTCCAACATGTTCTCCCTCAAGATGG	GGGTCTACTCCAACATGTTCTCCCTCGAGATGG	27|A/G	b	a	h	h	h	b	h	h	b	a	b	h	b	b	h	b	h	h	a	b	h	h	b	b	h	b	b	h	a	h	h	h	b	a	a	b	h	b	h	b
			marker76309	61.91	- Chr5 16440869		CCGCCGCCGACCACCGGTGCTCCCGACTGTTCT	CCGCCGCCGTCCACCGGTGCTCCCGACTGTTCT	10|A/T	b	h	h	h	h	b	h	h	b	a	b	h	b	b	a	b	h	h	a	b	h	h	h	b	h	b	b	h	a	h	h	h	-	a	a	h	h	b	h	b
			marker66917	62.214	+ Chr5 16200144		ACCCCCATGATGACTCTAGCTCCACCCCTGCTC	ACCCCCATGATGACTCTAGCTCCGCCCCTGCTC	24|A/G	b	h	h	h	h	b	h	h	b	a	b	h	b	b	a	b	h	h	a	b	h	h	b	b	h	b	b	h	a	h	h	h	b	a	a	b	b	b	h	b
			marker2512	62.738	- Chr5 10477157	order error	AGGGCATGATAAACCTACCCTCCTTAAACAGAA	AGGGCATGGTAAACCTACCCTCCTTAAACAGAA	9|A/G	-	h	h	b	h	h	h	b	-	a	b	a	b	b	-	b	h	a	a	b	h	h	b	b	h	b	b	h	a	h	h	h	b	-	a	b	b	b	h	b
			marker29181	64.121	+ Chr5 15021544		ATTTGAAAGAACACTACTACTCCCTCCTTCCCT	ATTTGAAAGAACACTACTACTCCCTCCATCCCT	28|T/A	b	a	h	h	h	h	b	b	-	a	b	h	-	h	a	b	a	a	a	b	h	a	b	b	h	b	h	h	a	a	h	h	b	a	a	b	b	b	h	b
			marker104802	65.08	+ Chr5 15496466		GTCAACATGTTGACAAGTACTCCTGATTGGTTG	GTCAACATGTTGACAACTACTCCTGATTGGTTG	17|G/C	-	a	h	h	b	-	b	h	b	a	b	h	b	b	a	b	h	h	a	b	h	h	b	b	h	b	b	h	a	a	h	h	b	a	a	b	h	b	b	b
			marker51742	65.718	+ Chr5 16157709		CCTCTACTGACTACTGGGCCTCCTCTGTCGCTG	CCTCTACCGACTACTGGGCCTCCTCTGTCGCTG	8|T/C	b	a	h	h	h	h	h	h	b	a	b	h	b	b	a	b	h	h	a	h	h	h	b	b	h	b	b	h	a	h	h	h	b	a	a	b	b	b	h	-
			marker100340	66.186	+ Chr5 16529640		CTCATTGCATCAACTAGTTCTCCGTTGACTAGT	CTCATTGCATCAACTGGTTCTCCGTTGACTAGT	16|A/G	b	a	h	h	h	b	h	h	b	a	b	h	b	b	h	b	h	a	a	b	h	h	h	b	h	b	b	h	a	a	h	h	b	a	a	b	b	b	h	-
			marker28454	66.868	- Chr5 16302564		GCTAGACATCCGACCCCGTCTCCTATGCCAATC	GCTAGACATCCGACCCTGTCTCCTATGCCAATC	17|C/T	b	a	-	h	a	b	h	h	b	a	b	h	-	h	a	b	b	a	a	b	h	h	h	b	h	b	b	h	a	a	-	h	b	a	a	b	h	b	-	b
			marker104437	67.64	+ Chr5 15824422		TTCTACACAAGAACATGTTCTCCTTGGTCCTGA	TTCCACACAAGAACATGTTCTCCTTGGTCCTGA	4|T/C	b	-	h	h	b	b	h	h	b	a	b	h	b	b	-	b	h	a	a	b	h	h	h	b	h	b	b	h	a	a	h	b	b	a	a	b	b	b	h	b
			marker102372	69.68	+ Chr5 15647379		ATCCCAAACCCAACAAACCCTCCATATCATATA	ATCCCAAACCCAACAAAACCTCCATATCATATA	18|C/A	b	a	h	a	h	a	h	h	-	a	b	a	b	b	a	-	b	h	a	b	h	b	h	b	h	b	b	h	a	a	a	-	b	h	a	b	b	b	a	b
			marker104906	74.866	+ Chr5 17229033		CAGATCACACCTACCCCTACTCCGCCGGAGACA	CAGATCACACCTACCCCTCCTCCGCCGGAGACA	19|A/C	b	h	h	a	-	b	h	h	-	a	b	b	b	b	a	b	b	h	-	b	-	h	b	h	b	b	b	b	a	a	h	h	b	-	a	b	h	b	h	-
			marker26959	77.296	+ Chr5 18028919		TGACAGTTCCTAACCCTCACTCCCGAACTCAGC	TAACAGTTCCTAACCCTCACTCCCGAACTCAGC	2|G/A	b	a	h	a	h	b	h	h	b	a	b	h	a	b	a	b	b	a	a	h	h	h	b	h	h	h	b	b	a	a	h	h	b	a	a	b	h	h	h	h
			marker90841	78.67	- Chr5 18009051		ATCCCTATGCTAACTTGGACTCCTTGTACCGGT	ATCCCTATGCTAACTTGGACTCCTTATACCGGT	26|G/A	b	a	h	a	h	b	h	h	b	a	h	h	a	b	a	b	b	h	a	h	h	h	h	h	h	h	b	b	a	a	h	h	b	a	a	b	a	h	h	h
			marker88144	86.57	+ Chr5 19102080		CCATTATCGTCAACTTGCGCTCCCATTGTCAGT	CCATTATCGTCAACTTGCGCTCCCAGTGTCAGT	26|T/G	b	a	h	h	h	h	h	h	b	a	h	h	a	b	a	b	b	a	a	h	h	h	b	h	h	a	h	b	h	h	h	h	b	a	a	b	h	h	b	a
			marker31460	89.661	- Chr5 20520826		ATAATATGAATCACTGCCCCTCCGTTTCAGGTT	ATAATATGAATCACTACCCCTCCGTTTCAGGTT	16|G/A	b	a	a	h	h	h	h	h	b	a	h	h	a	b	a	b	h	h	h	h	h	h	b	h	b	h	h	b	h	h	h	h	b	a	a	b	a	h	b	h
			marker1113	90.585	+ Chr5 19501141		TACATCCGCAAAACCACAACTCCACAGCTCAGG	TATATCCGCAAAACCACAACTCCACAGCTCAGG	3|C/T	-	a	h	h	h	h	h	h	b	a	h	h	a	b	a	b	b	h	h	h	h	h	h	a	b	h	h	b	h	h	h	h	h	a	a	b	a	h	b	a
			marker89907	92.07	+ Chr5 20542360		TTCGGGTGCGCGACCCTGTCTCCTCTCTCTCCG	TTCGGGTGCGCGACCCCGTCTCCTCTCTCTCCG	17|T/C	b	a	h	h	h	h	h	h	b	a	h	h	a	b	a	b	b	h	h	h	h	h	b	h	b	h	h	b	h	a	h	h	b	a	a	b	h	h	b	h
			marker66437	92.83	- Chr5 19777017		GCCACAATAGTGACTTTGACTCCGGTAGCTAAG	GCCACACTAGTGACTTTGACTCCGGTAGCTAAG	7|A/C	b	a	h	h	h	h	h	h	b	a	h	h	h	b	a	b	b	h	h	h	h	h	b	a	b	h	h	b	h	a	h	h	b	a	a	b	h	h	b	h
			marker78391	93.547	+ Chr5 20017448		CTCAACGTGTAGACAGCTACTCCCTCCGTGTTT	CTCAACGTGTAGACAGCTACTCCCTCCGTTTTT	30|G/T	b	h	h	h	h	h	h	h	b	a	h	h	a	b	a	b	b	h	h	a	h	h	b	a	b	h	h	b	h	h	h	h	b	a	a	b	a	h	b	h
			marker50360	94.349	+ Chr5 20342021		TCCAACGGTCCCACCTATTCTCCCGTAGAAGTA	TCCCACGGTCCCACCTATTCTCCCGTAGAAGTA	4|A/C	b	a	h	h	h	h	h	h	b	a	h	h	a	b	a	b	b	h	h	h	h	h	h	a	b	h	h	b	h	a	h	h	b	a	a	b	h	h	b	h
			marker17342	95.118	+ Chr5 19896669		CTGGCTTCTTCCACATCGGCTCCAGTCCTATGT	CTGGCTTCTTCCACATCGGCTCCAGTCCAATGT	29|T/A	b	a	h	h	b	h	h	h	b	a	h	h	a	b	a	b	b	h	h	a	h	h	b	a	b	h	h	b	h	a	h	h	b	a	a	b	h	h	b	h
			marker40778	95.579	- Chr5 19449396		TCACAACCCTCGACCTTTCCTCCAACCGGCTGG	TCACAGCCCTCGACCTTTCCTCCAACCGGCTGG	6|A/G	b	a	h	h	h	h	h	h	b	a	h	h	a	b	a	b	b	a	h	a	h	h	h	a	b	h	h	b	h	a	h	h	b	a	a	b	a	h	b	a
			marker5641	96.362	+ Chr5 19753018		CGAAATAGGTTCACTTTGACTCCTTATCTAGTG	CGAAATAGGTTCACTTTGACTCCTTAGCTAGTG	27|T/G	b	h	h	h	h	h	h	h	b	a	b	h	a	b	a	b	b	h	h	a	h	b	b	a	b	h	h	b	h	h	h	h	b	a	a	b	a	h	b	a
			marker95736	97.114	+ Chr5 19466156		GAGTGGATCAAGACACACTCTCCGGTTTGTTTC	GAGTGGATCAAGACACACTCTCCGGTTTGTGTC	31|T/G	b	h	h	h	-	h	b	h	b	a	h	h	-	b	a	b	b	h	h	a	h	h	b	a	b	h	h	b	h	h	h	h	b	a	a	b	h	h	b	a
			marker80859	98.084	- Chr5 19641936		GTGGAGATGGCCACGGCGCCTCCCCTCTGCCAG	GTGGAGATGGCCACGGCGCCTCCCCTCTACCAG	29|G/A	b	a	h	b	h	h	h	b	b	a	b	h	a	b	a	b	b	h	h	a	h	h	h	h	b	h	b	b	h	h	h	h	b	a	a	b	h	h	b	a
			marker98760	98.83	- Chr5 20506933		AGCAGCAGCTGGACAACGACTCCACGAGTCTCC	AGCAGCAGCTGGACCACGACTCCACGAGTCTCC	15|A/C	b	h	h	h	h	h	h	h	b	a	b	h	a	b	a	b	b	h	b	a	h	h	b	a	b	h	h	b	h	a	h	h	b	a	a	b	h	h	b	h
			marker45032	99.52	- Chr5 20150486		TAGCCGCCGGCCACCCCCTCTCCTCTCCGCCGC	TAGCCGCCGACCACCCCCTCTCCTCTCCGCCGC	10|G/A	b	a	h	h	h	h	h	h	b	a	b	h	a	b	a	b	b	h	h	a	h	h	b	a	b	h	h	b	h	h	h	h	b	a	a	b	a	h	b	h
			marker106837	100.842	+ Chr5 19761680		TGCGCGGGCTCCACAACGCCTCCACCGTCGCAT	TGCGCGGGCTCCACAACGCCTCCACCGCCGCAT	28|T/C	b	a	h	h	h	h	h	h	b	a	h	h	a	b	a	b	b	h	h	a	h	h	b	a	b	h	h	b	h	h	h	h	b	a	a	b	h	h	b	a
			marker10688	101.774	+ Chr5 20149817		CCCCATTGCACGACGCTCTCTCCTCTCGTGCCC	CCCTATTGCACGACGCTCTCTCCTCTCGTGCCC	4|C/T	-	a	h	h	h	h	h	h	b	h	h	h	a	b	a	b	b	a	h	a	h	h	b	a	b	h	h	b	h	a	h	h	b	a	a	b	h	h	h	h
			marker26867	102.966	- Chr5 19660813		CATAACCATAACACCTCCTCTCCTCCCTCCTCA	CATAACCATAACACATCCTCTCCTCCCTCCTCA	15|C/A	b	a	b	h	h	h	h	h	b	a	b	h	a	b	a	b	b	a	h	a	h	h	-	a	b	h	a	b	h	a	h	h	h	a	a	b	a	a	b	a
			marker7097	103.838	+ Chr5 20341697		ATAAAACTTCCTACAAACGCTCCACGTGGCACT	ATAAAACTTCCTACAAACGCTCCACGTGACACT	29|G/A	b	a	h	h	h	b	-	h	b	a	h	h	a	-	a	b	b	h	h	a	a	h	b	a	b	h	h	b	h	a	a	h	h	a	a	b	a	h	b	h
			marker93209	107.346	+ Chr5 19582847		CCTCCTCTCATCACCATATCTCCCACCCAATCT	CCTCCTCTCATCACCATATCTCCCATCCAATCT	26|C/T	b	a	h	a	a	h	a	h	b	a	b	h	a	b	a	b	-	a	h	a	h	h	b	a	b	h	h	b	h	a	a	a	b	a	a	b	h	a	b	a
			marker81860	117.186	- Chr5 22255394		CTTCCGGTCGCCACCTACACTCCTGGAACAGTC	CTTCCGGTCGCCACCTACACTCCTGGAACTGTC	30|A/T	b	a	a	h	h	h	h	h	h	a	h	h	a	b	a	b	b	h	h	h	h	b	h	h	b	h	h	b	h	h	a	b	b	a	h	b	h	h	b	h
			marker90757	123.545	+ Chr5 23062881		CCTTCTATGCCTACGTGCTCTCCTCCGTCATTA	CCTTCTATGCCTACGTGCTCTCCTCTGTCATTA	26|C/T	h	a	a	h	h	h	h	h	b	h	h	h	a	b	h	b	h	a	h	h	h	b	h	a	b	h	h	b	h	h	a	b	h	a	a	b	a	h	h	h
			marker108357	128.767	- Chr5 23508235		CACGCCGCCGGCACCGCCCCTCCCGACTGCACG	CACGCCGCCGGCACCGCCCCTCCAGACTGCACG	24|C/A	h	h	a	h	h	h	h	h	b	b	b	h	h	b	a	b	h	h	h	h	h	b	h	h	h	h	h	b	h	h	a	b	h	a	a	b	h	h	b	h
			marker98562	130.567	+ Chr5 23524378		CGCTCCCCGGGAACAACCTCTCCGGCCCGCTCC	CGCTCCCCGGGAACAACCTCTCCGGCCTGCTCC	28|C/T	h	h	h	h	h	h	h	h	b	b	h	h	a	b	a	b	h	h	h	h	h	b	h	a	h	h	h	b	h	h	a	b	b	a	a	b	h	h	h	h
			marker44227	132.869	- Chr5 23987436		GCAAGTAAGCCTACATCTGCTCCCATAGTCAAG	GCAAGTAAGCCTACATCTGCTCCCATAGCCAAG	29|T/C	h	h	a	h	a	h	h	h	b	b	h	h	a	b	a	b	h	a	h	h	h	b	h	a	h	h	a	h	h	-	a	b	b	a	a	b	a	a	b	h
			marker90862	135.018	+ Chr5 23928193		CACCGCACCCGCACGTCGCCTCCGCTCAGCTAT	CACCGTACCCGCACGTCGCCTCCGCTCAGCTAT	6|C/T	b	h	a	h	h	h	h	h	b	b	h	h	a	b	a	b	h	h	h	h	h	b	h	a	h	h	a	b	h	b	a	b	b	a	a	b	h	a	b	h
			marker29249	143.497	+ Chr5 25382298		TCCCAGAGCACCACCACATCTCCCCCAATTTTC	TCCCAGAGCACCACCACATCTCCCCGAATTTTC	26|C/G	h	h	h	h	h	h	h	h	b	b	h	h	h	b	h	b	h	h	h	h	h	b	h	-	h	h	h	b	b	h	a	h	b	a	a	b	h	h	b	h
			marker112352	148.196	+ Chr5 27387159		CCAGTCGCTTCAACTCTTTCTCCGGATAGGCAT	CCAATCGCTTCAACTCTTTCTCCGGATAGGCAT	4|G/A	h	h	a	h	h	h	h	h	b	b	h	h	h	-	h	b	h	a	h	h	h	b	h	a	h	h	a	b	b	h	a	h	a	a	h	b	a	a	b	h
			marker73396	149.704	+ Chr5 27022477		GCCCCAGCAGAGACGTTCTCTCCCACGGAGGGA	GCCCCAGCAGAGACGTTCGCTCCCACGGAGGGA	19|T/G	a	h	a	h	h	h	h	h	b	b	h	h	h	h	h	b	h	h	h	h	h	b	h	a	h	h	a	b	b	h	a	h	h	a	h	b	h	a	b	h
			marker90612	151.31	+ Chr5 27092374		CGGCGACGTAGGACACGGTCTCCAGCCGCGACG	CGGCGACGTTGGACACGGTCTCCAGCCGCGACG	10|A/T	h	h	a	h	h	a	h	h	b	b	h	h	h	h	-	b	h	a	h	h	h	b	h	a	h	h	a	b	b	h	a	h	b	a	h	b	h	a	b	h
			marker88471	151.882	- Chr5 27122168		CCCTCGACCTCGACGGCGCCTCCGACGACCACG	CCCTCGACCTCGACGGCTCCTCCGACGACCACG	18|G/T	h	h	a	h	h	h	-	h	b	b	b	h	h	h	h	b	h	h	h	h	h	b	h	a	h	h	a	b	b	h	a	h	h	h	h	b	h	h	b	-
			marker58647	152.788	- Chr5 27256782		CGGCTGTAGTGTACACTGGCTCCTAATTCCGTC	CGGCTGTAGTGTACACTGGCTCCTAATTCTGTC	30|C/T	h	h	a	h	h	h	h	h	b	b	h	h	h	h	h	b	h	a	h	h	h	b	h	a	h	h	a	b	b	h	a	h	h	a	h	b	a	a	h	h
			marker40897	153.392	- Chr5 27026479		TATGGCCTAGTAACCTCATCTCCTTTCCATGAC	TACGGCCTAGTAACCTCATCTCCTTTCCATGAC	3|T/C	h	h	a	h	h	-	h	h	b	h	h	h	h	h	h	b	h	h	h	h	h	b	h	a	h	h	a	b	b	h	a	h	h	a	h	b	a	a	b	h
			marker102341	153.77	+ Chr5 27181634		AAGACACCTAAAACATGTACTCCCTCCATCCCA	AAGACAACTAAAACATGTACTCCCTCCATCCCA	7|C/A	h	h	a	h	h	h	h	h	-	b	h	h	h	h	h	b	h	a	h	h	h	b	h	a	h	h	a	b	b	a	a	h	h	a	h	b	h	a	b	a
			marker29809	154.266	+ Chr5 27246701		GAACAGAGATCAACACAGACTCCACTCAAATGT	GAACAGAGATCAACACAGGCTCCACTCAAATGT	19|A/G	-	h	a	h	h	-	h	h	b	b	b	h	h	-	h	b	h	a	h	h	h	b	h	h	h	h	a	b	b	h	a	h	h	a	h	b	a	a	b	h
			marker104559	154.945	- Chr5 26988722		ATGGTAGCGAGAACTTGTGCTCCAGCGTGGCGT	ATGGCAGCGAGAACTTGTGCTCCAGCGTGGCGT	5|T/C	h	h	a	h	h	h	h	h	b	b	h	h	h	h	-	b	h	a	h	a	h	b	h	a	h	h	a	b	b	h	a	h	h	a	h	b	a	a	b	h
			marker6069	156.673	- Chr5 27578235		ACAGGATGGTAAACGTGAACTCCTCTCAGCAGC	ACAGGATGGTGAACGTGAACTCCTCTCAGCAGC	11|A/G	h	b	a	h	h	h	h	h	b	b	b	h	h	h	h	b	h	a	h	h	h	b	h	a	h	h	a	b	b	h	a	h	h	a	h	b	h	h	b	h
			marker74780	157.187	- Chr5 27865031		CGGCGACAATGTACAGCAACTCCCAGTCACAAC	CGGCGACAATGTACAGCAACTCCCATTCACAAC	26|G/T	h	h	h	h	h	h	h	h	b	b	h	h	h	h	a	b	h	h	h	h	h	b	h	h	h	h	a	b	b	h	a	h	h	h	h	b	h	a	b	h
			marker74009	157.634	- Chr5 27643205		GCGGCGCTAGGCACGGCTGCTCCGGCATTTCGG	GCGGCGCTAGGCACGGCTGCTCCGGCACTTCGG	28|T/C	h	h	a	h	h	h	h	h	b	b	h	h	h	h	h	b	h	h	h	h	h	b	h	a	h	h	a	b	b	h	a	h	h	a	h	b	h	a	b	h
			marker104988	158.065	- Chr5 28096755		CCCGGTCGGGCCACCCCTACTCCAGTACACCAT	CCCGGCCGGGCCACCCCTACTCCAGTACACCAT	6|T/C	h	h	a	h	h	h	h	h	b	b	b	h	h	h	h	b	h	a	h	h	h	b	h	a	h	h	a	b	b	h	a	h	h	h	h	b	h	h	b	h
			marker69360	158.756	- Chr5 27656211		AGCGGTCTTTTAACACATACTCCCTACGTCCCG	AGCGGTCTTTTAACACATACTCCCTCCGTCCCG	26|A/C	h	b	a	a	h	h	h	h	b	b	h	h	h	h	-	b	h	h	h	h	h	b	h	a	h	-	a	b	b	h	a	h	h	a	h	-	h	a	b	h
			marker49596	159.345	+ Chr5 28486656		GGCGTGTTGTCAACCCCCCCTCCTGCCGCTGCA	GGCATGTTGTCAACCCCCCCTCCTGCCGCTGCA	4|G/A	h	b	a	h	h	h	h	h	b	b	h	h	h	h	h	b	h	h	h	h	h	b	h	a	h	h	a	b	b	h	a	h	h	a	h	b	a	a	b	h
			marker62803	159.922	+ Chr5 28520586		TGCTTGTTTCGGACTTGTGCTCCTCTAGCAGCT	TGCTTGTTTCGGACTTGTGCTCCTCTAGTAGCT	29|C/T	h	b	h	h	h	h	h	h	b	b	h	h	h	h	h	b	h	a	h	h	h	b	h	a	h	h	a	b	b	h	h	h	h	a	h	b	a	a	b	h
			marker68123	160.644	+ Chr5 28008748		CGAGGGTTCCCAACCCTCACTCCCGAACTCAAC	CAAGGGTTCCCAACCCTCACTCCCGAACTCAAC	2|G/A	h	b	a	h	-	-	h	h	b	b	h	h	h	h	b	b	a	h	-	h	h	b	h	a	h	h	a	b	b	h	a	h	h	a	h	b	a	a	b	b
			marker31447	161.322	+ Chr5 27485390		GAGGTAGGCTACACATCGTCTCCTTATTCTTTC	GAGGTACGCTACACATCGTCTCCTTATTCTTTC	7|G/C	h	b	a	h	h	h	h	h	b	h	h	h	h	h	h	b	h	h	h	h	h	b	h	a	h	h	a	b	b	h	a	h	h	a	h	b	h	a	b	b
			marker60854	161.758	+ Chr5 27101896		GGGAGGGCGCCGACCAATACTCCGCCGTCGCCT	GGAAGGGCGCCGACCAATACTCCGCCGTCGCCT	3|G/A	h	h	a	b	h	h	h	h	b	b	h	h	a	h	-	b	-	a	h	h	h	b	h	a	h	h	a	b	b	h	-	h	-	-	b	b	a	a	b	h
			marker93730	162.87	- Chr5 28376453		AAGCCCACGGCGACGCCTCCTCCCTCTCTCCCT	AAGCCTACGGCGACGCCTCCTCCCTCTCTCCCT	6|C/T	h	b	a	h	h	h	h	h	b	b	h	h	h	h	h	b	h	a	h	h	h	b	h	a	h	h	a	b	h	h	a	h	h	a	h	h	h	a	b	h
			marker82745	165.237	- Chr5 28611271		ATTCCTAGCAGAACATTTCCTCCCACGTTCTTT	ATTCCTAGCAGAACATTTCCTCCCACGTTGTTT	30|C/G	h	h	a	h	h	-	-	h	-	b	h	h	-	h	b	b	h	h	h	h	h	b	h	a	h	h	a	b	b	b	a	h	h	-	h	b	a	-	b	-
			marker33537	166.272	- Chr5 27702639		CCGTGGCGGTCGACTCTGTCTCCGTCGACGGCG	CCGTGGCGGTCGACTCCGTCTCCGTCGACGGCG	17|T/C	h	b	a	b	h	h	h	h	b	-	h	h	h	h	h	b	h	a	b	h	h	b	h	a	h	-	a	b	b	h	a	h	-	a	h	b	h	a	-	h
			marker49106	168.509	+ Chr5 28324962		CCAGCGCCACGCACTACCACTCCTCCTCCGCTC	CCGGCGCCACGCACTACCACTCCTCCTCCGCTC	3|A/G	h	-	h	h	-	b	-	a	b	b	h	-	-	a	a	b	a	a	a	h	-	b	h	a	-	h	a	b	b	-	a	h	h	a	h	b	h	a	-	h
14	25	150	marker17076	0	- Chr12 27038219		TGAAAACCCGAAACATACCCTCCCGAGTAAAAC	TGAAAACCCGAAACATACCCTCCTGAGTAAAAC	24|C/T	a	h	a	a	h	h	h	a	a	h	h	h	h	a	h	b	h	a	h	b	b	b	b	h	b	h	a	b	h	a	h	a	b	a	b	h	b	h	h	b
			marker108004	2.364	- Chr12 27135499		ACGCACACATCGACGATCTCTCCTTGTTTTTTA	ACGCACACATCGACAATCTCTCCTTGTTTTTTA	15|G/A	a	h	a	a	h	a	h	a	a	h	h	h	h	a	h	b	h	h	h	h	b	b	b	h	b	a	a	b	h	a	h	a	b	a	b	h	h	h	h	b
			marker9010	4.461	+ Chr12 27081942		CCACCACGCCCCACCCGCGCTCCACGCTGATGC	CCACCACACCCCACCCGCGCTCCACGCTGATGC	8|G/A	a	h	a	a	h	h	h	a	a	h	h	h	h	a	h	b	h	h	h	b	b	b	h	h	b	a	a	b	h	a	h	a	b	a	b	h	h	h	h	b
			marker18513	5.86	+ Chr12 27046261		TCCAAAACCCTAACCCCCACTCCCCATCGGAGA	TCCAAAATCCTAACCCCCACTCCCCATCGGAGA	8|C/T	a	h	a	a	h	h	h	a	a	h	h	h	h	a	h	b	h	a	h	h	b	b	b	-	b	a	a	h	h	a	h	a	b	a	b	h	h	h	h	b
			marker78660	7.346	+ Chr12 27209267		CCAACAATGGCCACCATGGCTCCAAGGCTGCTC	CCAACAATGGCCACCATGGCTCCAAGGTTGCTC	28|C/T	a	h	a	a	h	h	h	a	a	h	h	h	h	a	h	b	h	h	h	b	b	b	b	h	b	a	a	b	h	h	h	h	b	a	b	h	h	h	h	b
			marker23690	8.631	- Chr12 27111899		CTAACCGGCGAGACACCCACTCCACGATGTCCC	CTAACCGGCGAAACACCCACTCCACGATGTCCC	12|G/A	a	h	a	a	h	h	h	a	a	h	h	h	h	a	h	b	h	h	h	b	b	b	b	h	b	a	a	b	h	a	h	a	b	a	b	h	h	h	h	b
			marker9622	10.058	- Chr12 27050683		CCCACACAAAAGACGTCGTCTCCATTGCCGCAA	CCCACACAAAAGACGTCGACTCCATTGCCGCAA	19|T/A	a	h	h	a	h	h	h	a	a	h	h	h	h	a	h	b	h	h	h	h	b	b	h	h	b	a	a	b	h	a	h	a	b	a	b	h	h	h	h	b
			marker79452	12.372	+ Chr12 26474641		GACTGAGTCTCCACATCTTCTCCCTATCTCGCC	GACTGAGTCTCCACACCTTCTCCCTATCTCGCC	16|T/C	a	h	a	a	h	h	h	a	a	h	h	h	h	a	h	b	h	h	h	b	b	b	b	h	b	a	a	b	h	a	h	a	b	a	b	h	h	h	b	b
			marker59732	14.151	+ Chr12 27028669		CCACGTCGGCTAACCTCTCCTCCATTGCTGAAA	CCGCGTCGGCTAACCTCTCCTCCATTGCTGAAA	3|A/G	a	h	a	a	h	h	h	h	h	h	h	h	h	a	h	h	h	a	h	b	b	b	b	h	b	a	a	b	h	h	a	h	b	a	b	h	h	h	h	b
			marker97296	21.835	+ Chr12 25506298		GGCTCGACGACTACTCCTTCTCCGCCGCGGCGT	GGCTCGACGACTACTCCTTCTCCGCGGCGGCGT	26|C/G	a	h	a	b	h	a	h	a	a	h	a	h	h	a	h	b	h	h	a	b	-	b	b	h	h	a	a	b	h	a	h	a	h	a	b	h	b	h	b	b
			marker48895	28.838	- Chr12 24602008		CATCTCTGGGAGACCGCCTCTCCCAGGCCGGGC	CGTCTCTGGGAGACCGCCTCTCCCAGGCCGGGC	2|A/G	a	h	a	h	h	h	b	a	a	h	a	h	h	h	h	b	h	h	a	b	b	b	b	h	h	a	a	b	a	a	h	a	h	a	b	h	a	h	h	a
			marker106019	34.87	+ Chr12 24094371		ACACGCACACACACACACACTCCTACATATAGA	ACACACACACACACACACACTCCTACATATAGA	5|G/A	a	h	a	b	h	a	b	a	h	h	h	h	h	h	h	-	h	h	a	b	b	b	h	h	h	a	a	b	a	a	h	a	h	a	b	h	a	h	h	a
			marker16311	37.807	+ Chr12 24088057		CAGGGACATTGAACGCGACCTCCTCGATGCTCC	CAGGCACATTGAACGCGACCTCCTCGATGCTCC	5|G/C	a	h	a	b	h	a	h	h	a	h	a	h	h	h	h	b	h	h	a	b	b	b	h	a	h	a	a	h	a	a	h	a	h	h	b	h	a	h	h	h
			marker10528	45.237	+ Chr12 23125127		ATAGTGGAACCCACGTCTCCTCCTCCTCCTTCC	ATAGTGGAACCCACGGCTCCTCCTCCTCCTTCC	16|T/G	h	h	a	b	h	a	h	h	h	h	h	h	h	h	h	b	h	h	a	b	b	b	h	h	h	a	a	b	a	h	h	a	a	a	h	a	h	h	h	a
			marker71904	50.235	- Chr12 22757195		TAGCAGTGAATAACTACACCTCCCTGTAGAATG	TAGCAGTGAATAACTAGACCTCCCTGTAGAATG	17|C/G	h	h	a	b	h	a	b	h	h	h	a	b	h	h	h	b	h	h	a	h	b	b	a	b	h	a	a	h	a	a	h	-	a	a	h	a	a	h	h	a
			marker11028	53.015	+ Chr12 22129852		GGAAACATTTCTACACTCTCTCCAATGCGGCTT	GGAAACATTTCTACACTCTCTCCAACGCGGCTT	26|T/C	h	b	a	b	h	a	b	h	h	b	h	b	h	b	h	b	b	h	a	b	b	h	h	h	h	a	a	b	a	h	h	a	a	-	h	a	a	h	h	a
			marker73911	54.265	+ Chr12 22189419		TGTCACTGTTGTACTATAGCTCCCAGCAGAGGT	TGTCACTGTTGTACTATTGCTCCCAGCAGAGGT	18|A/T	h	h	a	b	h	a	-	h	h	b	h	h	h	a	b	b	b	h	a	b	b	h	a	b	h	a	a	b	a	a	h	-	a	a	h	a	h	h	h	a
			marker87814	55.852	- Chr12 22193549		CGGTGACCCTCGACTTCCGCTCCAACCGCGTCC	CAGTGACCCTCGACTTCCGCTCCAACCGCGTCC	2|G/A	h	h	h	b	h	a	h	h	h	b	a	h	h	h	h	b	b	h	a	b	b	h	-	b	h	a	a	b	a	a	h	a	a	a	h	a	a	h	h	a
			marker3680	56.996	- Chr12 22116119		CCGAGCATACTGACACATACTCCCAGATAAAGC	CCGACCATACTGACACATACTCCCAGATAAAGC	5|G/C	h	h	a	b	h	a	b	h	h	b	h	h	h	h	h	b	b	h	a	b	b	h	a	h	h	h	a	h	a	a	h	a	h	a	h	a	a	h	h	a
			marker9702	58.144	- Chr12 22415140		AAACACAAGATCACTGTCTCTCCCCAACCGTAT	AAACACAAGATCACTGTCTCTCCCCAACTGTAT	29|C/T	h	h	a	b	h	a	h	h	h	b	a	h	h	h	h	b	b	a	a	h	b	h	a	b	h	a	a	b	a	a	h	a	a	a	h	a	a	h	h	a
			marker20411	61.925	- Chr12 21721464		CGTCAACATCGCACGAAGCCTCCACAGTCGTCC	CGTCGACATCGCACGAAGCCTCCACAGTCGTCC	5|A/G	h	b	a	b	h	a	h	h	h	b	h	h	h	-	h	b	b	h	a	b	h	h	a	b	h	a	a	b	a	h	a	a	a	a	h	a	a	h	h	a
			marker84895	64.3	+ Chr12 21578750		TCATTCGGGTAAACAGGTACTCCCTCCGTCCAA	TCATTCGGGTAAACAGGTACTCCTTCCGTCCAA	24|C/T	h	b	a	b	h	a	b	h	h	b	a	h	h	h	h	b	b	h	a	h	h	h	a	b	h	a	a	b	a	a	h	a	a	a	h	a	a	h	h	a
			marker23911	67.367	+ Chr12 20885034		GCGCCGCCGCCGACGAGGTCTCCGCGCTCCGCG	GCGCCGCCGCCGACGAGGTCTCCTCGCTCCGCG	24|G/T	h	b	a	b	b	-	-	b	h	b	h	-	b	h	-	b	b	a	a	b	a	h	a	b	h	h	-	b	a	a	a	b	a	h	b	a	a	h	h	a
			marker81648	69.717	- Chr12 21015735		CTGATTGGTGAAACAACCACTCCTGCTGCCTCC	CTGATTGGTGAAACAACCACTCCTGATGCCTCC	26|C/A	h	b	a	b	h	a	b	b	h	b	a	a	h	h	h	b	b	h	a	b	a	h	a	b	h	h	a	b	h	h	a	h	a	h	h	a	h	h	h	h
			marker99445	71.457	- Chr12 20865152		TCAACTGCATGTACACATACTCCCATCGTGAAC	TCAACTGCATGTACGCATACTCCCATCGTGAAC	15|A/G	h	b	a	b	h	a	b	b	h	b	h	a	h	a	h	b	b	a	a	b	a	h	a	h	h	h	a	b	a	a	-	h	a	h	h	a	a	h	h	a
			marker21417	73.494	- Chr12 20885205		TGTGGGACACGGACGCCACCTCCGCCTCCTTCG	TGTGCGACACGGACGCCACCTCCGCCTCCTTCG	5|G/C	h	h	a	h	h	a	b	b	h	b	h	a	h	h	h	b	b	a	a	b	a	h	a	b	h	h	a	b	a	a	a	h	a	h	h	a	a	h	a	a
			marker66806	79.104	+ Chr12 19430394		CCGGCCGGCGAGACTCCCGCTCCTCGAAGGCGT	CCGGCCGGCGAGACTCCCGCTCCTTGAAGGCGT	25|C/T	h	b	a	b	h	h	b	b	h	b	h	a	h	h	b	h	b	a	h	b	a	h	a	h	h	h	a	b	a	a	a	b	-	h	h	a	h	h	-	a
			marker45925	80.161	+ Chr12 19492472		TCTTCCCGGACGACTTCCCCTCCGCCGCCCCCT	TCTTCCCGGACGACTTCTCCTCCGCCGCCCCCT	18|C/T	a	b	a	h	a	h	h	b	h	-	h	a	h	h	h	h	b	a	a	b	a	h	a	h	h	h	a	b	a	a	a	h	h	h	h	a	a	h	h	a
			marker13664	82.613	- Chr12 14959229	order error	GTCGGGCCGCTGACGCCACCTCCCCTCTCGTCA	GTCGGGCCGCTGACGCCACCTCCCCTCCCGTCA	28|T/C	-	-	a	-	a	-	h	b	-	b	h	a	b	a	-	-	b	a	a	h	a	h	a	h	h	-	a	b	a	a	-	b	a	h	h	a	h	b	-	-
			marker61620	82.89	- Chr12 19439964		CTCCTTGATCCAACGATATCTCCGTGTGCGCTT	CTCCTTGATCCAACGATATCTCCGTATGCGCTT	26|G/A	h	b	a	b	h	h	b	b	h	b	h	a	h	h	h	h	b	a	a	b	a	h	a	h	h	h	a	b	h	a	a	b	a	h	h	a	a	h	h	a
			marker45144	84.001	- Chr12 18580104		AAGATTGTCAAGACATTCTCTCCGTAGGCGAAG	AAGATTGTCAAGACATTCTCTCCGTAGGCAAAG	30|G/A	h	b	a	b	a	h	b	b	h	b	a	a	-	h	-	h	-	a	a	h	a	h	-	h	h	h	a	b	a	a	a	-	a	a	h	a	a	a	h	-
			marker68436	84.931	- Chr12 17954500		TCATACGTGCTAACTGCCCCTCCTAGACAAATA	TCATACGTGCTAACTACCCCTCCTAGACAAATA	16|G/A	b	b	a	b	a	-	h	b	h	b	a	a	h	h	a	-	b	a	a	h	a	h	a	h	a	h	a	b	a	a	a	b	a	h	h	a	a	h	-	a
			marker91600	85.495	- Chr12 17059787		AGGACGATGTTAACTTTTACTCCCTCTATCCTA	AGGACGATGTTAACTTTTACTCCCTCCATCCTA	27|T/C	h	b	a	b	-	h	b	b	-	b	a	a	h	-	a	h	b	-	a	h	a	h	a	h	h	h	-	b	-	a	-	b	a	h	h	a	a	h	h	-
			marker71663	85.854	+ Chr12 18702378		GCCTCCATCTTTACATATACTCCAACCACTTTA	GCCTCCGTCTTTACATATACTCCAACCACTTTA	7|A/G	h	b	a	b	a	-	b	b	h	b	a	a	h	-	a	h	b	a	a	h	a	h	a	h	-	h	a	b	a	-	a	b	a	h	h	a	h	h	b	a
			marker4188	86.543	+ Chr12 12467564	order error	TCGCTCTAGCATACGTCACCTCCCTGGCTAAGT	TTGCTCTAGCATACGTCACCTCCCTGGCTAAGT	2|C/T	-	b	a	b	-	h	b	b	b	b	h	a	a	a	a	h	b	a	a	h	a	h	a	h	h	h	a	b	a	a	-	b	-	b	h	a	h	b	-	a
			marker38569	86.782	- Chr12 18580033		TTGTATAGTGTAACGATGGCTCCAGGTCATCTT	TTGTATAGTGTAACGATGGCTCCAGATCATCTT	26|G/A	a	-	a	b	a	a	b	b	h	b	a	a	a	h	a	a	b	a	a	h	a	h	a	h	a	h	a	b	a	a	a	b	a	h	h	a	a	h	a	a
			marker52606	87.079	+ Chr12 19105370		CTACCACACTGCACTTTTTCTCCCTATGAACTG	CTACCACACTGCACCTTTTCTCCCTATGAACTG	15|T/C	h	b	h	b	a	b	h	b	h	b	h	a	h	a	-	h	b	a	a	h	a	h	a	h	h	h	a	b	a	a	a	b	a	h	h	a	a	b	h	a
			marker50687	87.709	+ Chr12 11379841	order error	CTCCACCTGTCAACTCCTCCTCCTTCCTCCAGT	CTCCACCTATCAACTCCTCCTCCTTCCTCCAGT	9|G/A	-	b	a	b	-	a	b	b	b	b	a	a	h	h	a	h	b	a	a	h	a	h	a	h	h	h	h	b	a	a	a	b	a	h	h	a	h	b	h	-
			marker54398	87.885	- Chr12 17959009		TTCACACCACTCACCAATGCTCCCCTAACTCCT	TTCGCACCACTCACCAATGCTCCCCTAACTCCT	4|A/G	h	b	a	b	a	h	h	b	-	b	a	-	a	h	a	h	b	a	a	h	a	h	a	h	h	h	h	b	a	a	a	b	a	a	h	a	h	h	h	a
			marker111334	88.593	+ Chr12 16365168		GACCGAGCTCCGACGACGACTCCGAGCTCCACC	GAGCGAGCTCCGACGACGACTCCGAGCTCCACC	3|C/G	h	b	a	b	a	h	b	b	h	b	a	a	h	h	a	h	h	a	a	h	a	h	a	h	h	h	a	b	a	a	a	b	a	h	h	a	h	h	-	a
			marker90758	89.013	- Chr12 16041817		TGGGTGCAGTTAACATATACTCCCTCTGTTTCA	TGGGTGCAGTTAACATATACTCCCTATGTTTCA	26|C/A	h	b	a	b	a	h	h	b	h	b	a	a	h	h	h	h	b	a	a	h	a	h	a	a	h	a	a	b	a	a	a	b	a	h	h	a	a	h	h	a
			marker47779	89.298	+ Chr12 15335672		CCTCGGTGCGGTACAGGAACTCCTTGGGATCAA	CTTCGGTGCGGTACAGGAACTCCTTGGGATCAA	2|C/T	h	b	a	b	a	h	b	b	b	b	h	a	h	h	a	h	b	a	a	h	a	h	a	h	h	h	a	b	a	a	a	b	h	h	h	a	a	h	h	a
			marker46814	89.484	+ Chr12 17268567		GCCTGTTCTCTCACCTATTCTCCATTGCATATG	GCCTGATCTCTCACCTATTCTCCATTGCATATG	6|T/A	h	b	a	b	a	-	b	b	h	b	h	a	h	h	a	b	b	-	a	h	a	h	a	h	h	h	a	b	a	a	a	b	a	h	h	a	a	h	h	a
			marker98279	89.66	- Chr12 14730422		CGCTTCTTATCCACTCATCCTCCTCATCTCTCT	CGCTTCTTATCCACTCCTCCTCCTCATCTCTCT	17|A/C	a	b	a	b	-	h	h	b	b	b	h	a	h	h	a	h	b	a	a	h	a	h	a	h	h	h	a	b	a	h	h	b	a	h	h	a	a	b	h	-
			marker35215	89.78	+ Chr12 17340008		TTGTGGCTAAAAACCCTAACTCCCCAATTCCCC	TTGTGGCTGAAAACCCTAACTCCCCAATTCCCC	9|A/G	h	b	a	b	a	h	b	b	-	b	a	a	h	-	a	h	b	a	a	h	a	h	a	h	h	h	a	h	a	a	a	b	a	h	h	a	h	b	h	a
			marker40202	89.942	+ Chr12 16569141		TACAATGCCAAAACCAGTCCTCCCTATCAAATC	TACAATGCCAAAACCAGTCCTCCCCATCAAATC	25|T/C	h	b	a	b	a	h	b	b	h	b	h	a	h	h	a	h	h	a	h	h	a	h	a	h	h	h	a	h	a	a	a	b	a	h	h	a	a	h	h	a
			marker2746	90.275	- Chr12 17019977		AAAAAAAAAGAGACTTACTCTCCCTCTGTCCCA	AAAAAAAAAGAGACTTGCTCTCCCTCTGTCCCA	17|A/G	b	b	a	b	a	h	b	b	h	b	h	a	h	b	a	b	b	a	a	h	a	h	a	h	h	h	a	b	a	a	a	b	h	h	h	a	h	-	h	a
			marker45357	90.521	- Chr12 17468299		GTGGCGCGGTGGACAGCGGCTCCATGGCGGAAC	GTGGCGCGGTGGACGGCGGCTCCATGGCGGAAC	15|A/G	h	b	a	b	a	h	b	b	h	h	a	a	h	b	h	h	b	a	a	-	a	h	a	h	h	h	a	b	a	a	a	b	a	h	h	a	a	h	h	a
			marker83362	90.79	- Chr12 16139582		ACAACAACATCAACAGGAACTCCAACATGCTGA	ACAACAACATCAACAGGAACTCCAACTTGCTGA	27|A/T	h	b	a	b	a	h	h	b	h	b	a	a	h	h	a	h	b	a	h	h	h	h	a	h	h	h	a	b	a	a	a	b	a	h	h	a	h	h	h	a
			marker46221	90.926	+ Chr12 18524730		TGCAGGCTCCGTACATTTCCTCCGACTTCCCCC	TGCAGGCTCTGTACATTTCCTCCGACTTCCCCC	10|C/T	h	b	a	b	a	h	h	h	h	b	a	a	h	h	a	h	b	a	a	h	a	h	a	h	h	h	a	b	a	a	a	b	a	h	h	a	h	h	h	a
			marker82572	91.014	- Chr12 18373170		CAGCTGATATCAACGATAACTCCTGGCATCCCT	CAGCTGATATCGACGATAACTCCTGGCATCCCT	12|A/G	h	b	a	h	a	h	h	b	h	h	h	a	h	h	a	h	b	a	a	h	a	h	a	h	h	h	a	b	a	a	a	b	h	h	h	a	h	h	h	a
			marker104005	91.166	+ Chr12 18592178		TGCGGTGCTCGAACTAGCACTCCACGTGCGCCA	TGCGGTGCTCGAACTAGCACTCCACGTGCACCA	30|G/A	h	b	a	b	a	h	b	b	h	b	h	a	h	h	a	h	b	a	a	h	a	h	a	h	h	h	a	b	a	-	a	b	-	h	h	a	h	h	h	a
			marker79343	91.252	+ Chr12 17306880		AACCTCTGCCATACGTTTACTCCCTGATAATGC	AACCTCTGCCATACGTTTACTCCCAGATAATGC	25|T/A	h	b	a	b	a	b	h	b	h	b	h	a	h	h	a	h	b	a	a	h	a	h	a	h	h	h	h	b	a	a	a	b	a	h	h	a	h	h	h	a
			marker36958	91.427	- Chr12 16004273		ACATGAGTGTTTACCATGGCTCCTCGTTTATTA	ACATGAGTGTTTACCATGGCTCCTCGTCTATTA	28|T/C	h	b	a	h	a	-	b	b	h	b	a	a	h	h	a	h	h	a	a	h	a	h	a	h	h	h	a	b	a	a	a	b	a	h	h	a	a	h	h	a
			marker44449	91.602	+ Chr12 17064798		ACGACCTCGAGGACCTCTACTCCCAGCAGGGGA	ACGACCTCGAGGACCTGTACTCCCAGCAGGGGA	17|C/G	h	b	a	b	a	h	h	b	h	b	h	a	h	h	a	h	b	a	a	h	a	h	a	h	h	h	a	b	a	a	a	b	a	h	h	a	a	h	h	a
			marker94806	91.831	+ Chr12 16999477		AACTGCGCCACCACCGCTGCTCCAAGCCCCGCG	AACTGCGCCACCACCGCCGCTCCAAGCCCCGCG	18|T/C	h	b	a	b	a	h	h	b	h	b	h	a	h	h	a	h	b	a	a	h	a	h	a	h	h	h	a	b	a	a	a	b	a	h	h	a	a	a	h	a
			marker73029	92.017	- Chr12 16021768		ACATCCGCCAACACTCAACCTCCAAGAGTAATA	ACATCTGCCAACACTCAACCTCCAAGAGTAATA	6|C/T	h	b	a	b	a	h	h	b	h	b	h	a	h	h	a	h	b	a	a	h	a	h	a	h	h	h	a	b	a	a	a	b	a	h	h	a	a	h	a	a
			marker28769	92.136	+ Chr12 16397737		CTCTCTTCGCTTACGCCTACTCCCTCCGTCCCA	CTCTCTTCGCTTACGCCTACTCCCTCTGTCCCA	27|C/T	h	b	a	b	a	h	h	b	h	b	h	a	h	h	a	h	b	a	a	h	a	h	a	h	h	h	h	b	a	a	a	b	a	h	h	a	a	h	h	a
			marker62194	92.431	+ Chr12 15212368		AGTACCAGTCAGACTGGGTCTCCAAAAACAAGA	AGTACCAATCAGACTGGGTCTCCAAAAACAAGA	8|G/A	h	b	a	b	a	-	b	b	h	b	a	a	h	h	a	h	h	a	a	h	a	h	a	h	h	h	a	b	a	a	a	b	a	h	h	a	a	b	h	a
			marker98897	92.594	- Chr12 14669732		CAACATCAAGCTACGATGTCTCCTCTTTTATGT	CAACATCAAGCTACCATGTCTCCTCTTTTATGT	15|G/C	h	b	a	b	a	b	h	b	b	b	h	a	h	h	a	h	b	a	a	h	a	h	a	h	h	h	a	b	a	a	a	b	a	h	h	a	h	b	h	a
			marker108011	92.825	- Chr12 14222139		TTGAGAGTCCCAACTACAACTCCGAACTTTCTT	TTGAGAGTCCCAACTACAACTCCGAACTATCTT	29|T/A	h	b	a	b	a	h	b	b	b	b	a	a	h	h	a	h	b	a	a	h	-	b	a	h	h	h	a	b	a	a	a	b	a	h	h	a	a	b	h	a
			marker74312	93	+ Chr12 13815675		AGTCGAACTCGAACATGCTCTCCCCACTATTAT	AGTCGAACTCGAACATGCTCTCCACACTATTAT	24|C/A	h	b	h	h	a	-	b	b	b	b	h	a	h	b	a	h	b	-	a	b	a	h	a	a	a	h	a	b	a	a	a	b	a	h	h	a	a	b	b	a
			marker29111	93.223	- Chr12 15065100		CAAACGTCGACAACCTCGGCTCCGGTCTCCTAG	CAAACGTCGACAACCTCGGCTCCGCTCTCCTAG	25|G/C	h	b	a	b	a	h	h	b	b	b	h	a	h	h	a	h	b	a	a	h	a	h	a	h	h	h	a	b	a	a	a	b	a	h	h	a	a	b	h	a
			marker26793	93.255	- Chr12 14160659		TTCCGATGCCGAACAAGTTCTCCATGTCACTAT	TTCCGATGCCGAACAAGTTCTCCATGTTACTAT	28|C/T	h	b	a	b	a	h	h	b	b	b	a	a	h	h	h	h	b	a	a	h	a	h	a	h	-	h	a	b	a	a	a	h	a	h	h	a	a	b	h	a
			marker81465	93.379	- Chr12 11086510	order error	GCCACCACCGCCACTGCTGCTCCGCGACGTGCT	GCCACCACCGCCACTGCTGCTCCACGACGTGCT	24|G/A	h	b	a	b	a	h	b	b	b	b	h	a	b	h	a	h	b	a	a	h	a	h	a	h	h	h	a	b	a	a	a	b	a	h	h	a	a	b	h	a
			marker98564	93.403	- Chr12 16595785		TCCAGGTTATCCACTTCCGCTCCCTTCTGCTGG	TCCAGGTTATCCACTTCCGCTCCCTTCTGCAGG	31|T/A	h	b	a	b	a	h	-	b	h	b	h	a	h	h	a	h	b	a	a	h	a	h	a	h	h	h	a	b	a	a	a	b	a	h	h	a	a	h	h	a
			marker94985	93.415	+ Chr12 16145007		CAAGCCATCACCACCACGTCTCCTTACTGCGAA	CAAGCCACCACCACCACGTCTCCTTACTGCGAA	8|T/C	h	b	a	b	a	h	h	b	h	b	a	a	h	h	a	h	b	h	a	h	a	h	a	h	h	h	a	b	a	a	a	b	a	h	h	a	a	h	h	a
			marker40281	93.508	- Chr12 17547321		CACCGGTCGTCAACTTTGCCTCCGCCCGCGGGC	CACCGGTCATCAACTTTGCCTCCGCCCGCGGGC	9|G/A	h	b	a	b	a	h	b	h	h	b	h	a	h	h	a	h	b	a	a	h	a	h	a	h	h	h	a	b	a	a	a	b	-	h	h	a	a	h	h	a
			marker86951	93.557	+ Chr12 15973960		GCACAAAAGTACACGTACTCTCCCATGTGGATG	GCACAAAAGTACACGTACTCTCCGATGTGGATG	24|C/G	h	b	a	b	a	h	b	b	h	b	h	a	h	h	a	h	b	a	a	h	a	h	a	h	h	h	a	b	a	a	a	b	a	h	h	a	a	h	h	a
			marker10580	93.653	- Chr12 17264345		TTCCTGGCCACAACCGCCTCTCCCGAGGCCCTA	TTCCTGGCCACAACCGCCCCTCCCGAGGCCCTA	19|T/C	h	b	a	b	a	h	b	b	h	b	a	a	h	h	a	h	b	a	a	h	a	h	a	h	h	h	-	b	a	a	a	b	a	h	h	a	a	h	h	a
			marker87142	93.836	+ Chr12 17325912		AAACCCTAGCTCACCCATACTCCATCTCTGCTC	AAACCCTAGCTCACCCATACTCCATCGCTGCTC	27|T/G	h	b	a	b	a	h	b	b	h	b	a	a	h	-	a	h	b	a	a	h	a	h	a	h	h	h	a	b	a	a	a	b	h	h	h	a	h	h	h	a
			marker87880	94.015	+ Chr12 16329882		AGGGCTAAATAAACTTCGTCTCCTCATCCTCGG	AGGGCTAAACAAACTTCGTCTCCTCATCCTCGG	10|T/C	h	b	a	b	a	h	b	h	h	b	h	a	h	h	a	h	b	a	a	h	a	h	a	h	h	h	a	b	a	a	a	b	a	h	h	a	h	h	h	a
			marker6456	94.197	+ Chr12 15638167		ACGATGAGTTGTACTTAGTCTCCACGAGGGATT	ACGATGAGTTGTACTTAGTCTCCACGCGGGATT	27|A/C	h	b	a	b	a	h	b	b	b	b	h	a	h	h	a	h	b	a	a	h	a	h	a	h	h	h	a	b	a	a	a	b	a	h	h	a	h	h	h	a
			marker64273	94.448	- Chr12 12893149	order error	CTCCACCGCCTCACCCGGCCTCCACTCCGCCGC	CTCCACCGCCGCACCCGGCCTCCACTCCGCCGC	11|T/G	h	b	a	b	a	h	h	b	h	b	a	a	h	h	a	h	b	a	a	h	h	h	a	h	h	h	a	b	a	a	a	b	a	h	h	a	a	b	h	a
			marker92446	94.634	- Chr12 15287354		CTCCTCCTCCTCACCCCTCCTCCCCACTTCTCT	CTCCTCCCCCTCACCCCTCCTCCCCACTTCTCT	8|T/C	h	b	h	b	a	h	b	b	b	b	h	a	h	h	a	h	b	a	a	h	a	h	a	h	h	h	a	h	h	a	a	b	a	h	h	a	a	h	h	a
			marker75563	94.796	- Chr12 14836397		AACACAGGCAGAACACAGGCTCCGCGCGGCCCT	AACACAGGCAGAACACAGGCTCCGCGTGGCCCT	27|C/T	h	b	a	h	a	h	h	b	b	b	h	a	h	h	a	h	b	a	a	h	a	h	a	h	h	h	a	b	a	a	a	b	a	h	h	a	h	b	h	a
			marker18525	94.9	+ Chr12 14726096		ATGCATAGGAACACTTGCTCTCCCCCACCATAG	ATGCATAGGAACACTTGCTCTCCTCCACCATAG	24|C/T	h	b	a	h	a	h	h	b	b	b	a	a	h	h	a	h	b	a	a	h	a	h	a	h	h	h	a	b	a	a	a	b	a	h	h	a	a	b	h	a
			marker16378	95.05	- Chr12 14545395		ACAAATCCGTTCACGACTCCTCCCTAACGTTGC	ACAAATCCGTTCACGACTCCTCCCTGACGTTGC	26|A/G	h	b	a	b	a	h	b	b	h	b	h	a	h	h	a	h	b	a	a	h	a	h	a	h	h	h	a	b	h	a	a	b	a	h	h	a	h	h	h	a
			marker88938	95.187	- Chr12 13811832		CGTTCGCCACGTACCCCTCCTCCTCCTCCCTCG	CGCTCGCCACGTACCCCTCCTCCTCCTCCCTCG	3|T/C	h	b	a	h	a	h	b	b	h	b	h	a	h	h	a	h	b	h	a	h	a	h	a	h	h	h	a	b	a	a	a	b	a	h	h	h	h	b	h	a
			marker68811	95.302	+ Chr12 12765102		CCTTCCACAAGAACACAAGCTCCAGTAGCGGTG	CCTTCCACAAGAACACAAGCTCCAGTAGCGTTG	31|G/T	h	b	a	b	a	h	b	h	h	b	-	a	h	h	a	h	h	a	a	h	a	h	a	h	h	h	-	b	a	a	a	b	a	h	h	a	h	b	h	a
			marker69735	95.413	- Chr12 14448823		CAAGAACGGATTACCTACCCTCCTTCCCATCGT	CAAGAATGGATTACCTACCCTCCTTCCCATCGT	7|C/T	h	b	a	b	a	h	h	b	h	b	a	a	h	h	a	h	h	a	a	h	a	h	a	h	h	h	a	b	a	a	a	b	a	h	h	a	h	b	h	a
			marker93567	95.534	+ Chr12 14385317		TGTGACACTTATACGAACGCTCCTAAGCTGCCA	TGTGACACTTATACGAACGCTCCTAGGCTGCCA	26|A/G	h	b	a	b	a	h	b	b	-	b	h	a	h	h	a	h	b	a	a	h	a	h	a	h	h	h	a	b	a	a	a	b	a	h	h	a	h	b	h	a
			marker77876	95.688	- Chr12 11949574	order error	CGCCGTCGGGCCACTCTGACTCCCCCTCGCTAG	CGCCGTCAGGCCACTCTGACTCCCCCTCGCTAG	8|G/A	h	b	a	b	a	h	h	b	h	b	a	a	h	h	a	h	b	a	a	h	a	h	a	h	h	h	h	b	a	a	a	b	a	h	h	a	h	b	h	a
			marker24397	95.781	- Chr12 12399786		CCGAGATGTTATACCGCTGCTCCCAGATGTCGC	CCGGGATGTTATACCGCTGCTCCCAGATGTCGC	4|A/G	h	b	a	b	a	h	b	b	b	b	h	a	h	h	a	h	b	a	a	h	a	h	a	h	h	h	h	b	a	a	a	b	a	h	h	a	a	b	-	a
			marker6175	95.912	- Chr12 12783609		AGCACTAGCTTAACTGCACCTCCAGTTTTGACA	AGCACTAGCTTAACTGCGCCTCCAGTTTTGACA	18|A/G	h	b	a	b	a	h	b	b	b	b	a	a	h	h	a	h	b	h	a	h	a	h	a	h	h	h	a	b	a	a	a	b	a	h	h	a	h	b	h	a
			marker15690	96.071	+ Chr12 13266135		ACATCAACAAGAACGTCAACTCCAAGCGCTTCA	ACATCAACAAGAACGTCAACTCCAAGCACTTCA	28|G/A	h	b	a	b	a	h	b	b	b	b	h	a	h	h	a	h	b	a	a	h	a	h	a	h	h	h	a	b	a	a	a	b	h	h	h	a	a	b	h	a
			marker23089	96.216	+ Chr12 13879543		CGCTCTGGTGGTACCCTTCCTCCATGTCCAACA	CGCTCTGGTGGTACCCTTCCTCCAAGTCCAACA	25|T/A	h	b	a	b	a	h	b	b	b	b	h	a	h	h	-	h	b	a	a	h	a	h	a	h	h	h	a	b	a	a	a	b	a	h	h	a	a	b	h	a
			marker77761	96.33	- Chr12 12293910		TCCGGATCCGCCACTGCGCCTCCTTGCTGCTGT	TCCGGATCCGCCACCGCGCCTCCTTGCTGCTGT	15|T/C	h	b	a	b	a	h	h	b	b	b	a	a	h	h	a	h	b	a	a	h	a	h	a	h	h	h	a	b	a	a	a	b	a	h	h	a	h	b	h	a
			marker83315	96.462	+ Chr12 14683309		TCCACACCCCCAACTCCATCTCCTCTCCTCTCA	TCCTCACCCCCAACTCCATCTCCTCTCCTCTCA	4|A/T	h	h	h	b	a	h	b	b	b	b	a	a	h	h	a	h	b	a	a	h	a	h	a	h	h	h	a	b	a	a	a	b	a	h	h	a	a	b	h	a
			marker13466	96.579	+ Chr12 14738097		CCCTTACTTTACACACATACTCCGAGCTTGAGC	CCCTTACTTCACACACATACTCCGAGCTTGAGC	10|T/C	b	b	a	b	a	b	b	b	b	b	a	a	h	h	a	h	h	a	a	h	a	h	a	h	h	h	a	b	a	a	a	b	a	h	h	a	h	b	h	a
			marker18500	96.707	- Chr12 11339124	order error	TACTTGTTTAGCACCTCATCTCCTGCCTTGGTG	TACTTGTTTAGCACCTCATCTCCTACCTTGGTG	25|G/A	h	b	a	h	a	h	h	b	b	b	h	a	h	h	a	h	h	a	a	h	a	h	a	h	h	h	a	b	a	a	a	b	a	h	h	a	a	b	h	a
			marker110621	96.853	+ Chr12 13107116		TGGCTGGTGAAGACTCACCCTCCTCATCTTTCT	TGGCTGGTGAAGACTCACCCTCCTCATCTCTCT	30|T/C	h	h	a	b	a	h	h	h	b	b	-	a	h	h	a	h	b	a	a	h	h	h	a	h	h	h	a	b	a	a	a	b	a	h	h	a	h	b	h	a
			marker41303	96.998	- Chr12 13659567		CCTAACCTGCTAACTTCCTCTCCTTAGCCTGTC	CCTAACCTGCTAACTCCCTCTCCTTAGCCTGTC	16|T/C	h	b	a	b	a	h	b	b	b	b	h	a	h	h	a	h	b	a	a	h	a	h	a	h	h	h	a	b	a	a	a	b	a	h	h	a	h	b	h	a
			marker55406	97.115	+ Chr12 14689218		GTGGGTTGTGCGACCTCCACTCCTGGCCCAGTA	GTTGGTTGTGCGACCTCCACTCCTGGCCCAGTA	3|G/T	h	b	a	b	a	b	h	b	b	b	a	a	h	h	a	h	b	a	a	h	a	h	a	h	h	h	h	b	a	a	a	h	a	h	h	a	a	b	h	a
			marker46755	97.201	- Chr12 14472612		AGATGCGATGCGACACCTGCTCCTATAGTGAAA	AGATGCGGTGCGACACCTGCTCCTATAGTGAAA	8|A/G	h	b	a	b	a	h	h	b	b	b	h	a	h	h	a	h	b	a	a	h	a	h	a	h	h	h	a	b	a	a	a	b	a	h	h	a	a	b	h	a
			marker29409	97.241	+ Chr12 15248575		GGTTCACAGTAGACCGGCCCTCCTTTCTCATGG	GGTTCACAGTGGACCGGCCCTCCTTTCTCATGG	11|A/G	h	b	a	b	a	h	h	b	b	b	a	a	h	h	a	h	b	a	a	h	a	h	a	h	h	h	a	b	a	a	a	b	a	h	h	a	h	h	h	a
			marker23961	97.405	+ Chr12 13237205		GGAGCCAGAGGCACCGCCGCTCCCGCCCAATCC	GGAGCCGGAGGCACCGCCGCTCCCGCCCAATCC	7|A/G	b	b	h	b	a	h	b	b	b	b	h	a	h	h	h	h	h	a	a	h	a	h	a	h	h	h	a	b	a	a	a	b	a	h	h	a	a	b	h	a
			marker70621	97.547	- Chr12 13493378		TATATCGCACAGACCTTTCCTCCTGGTTGTTGT	TATATCGCATAGACCTTTCCTCCTGGTTGTTGT	10|C/T	-	-	h	b	a	h	b	h	-	h	h	a	h	a	a	h	b	a	a	h	a	h	a	h	h	h	a	b	a	a	h	b	a	h	h	a	-	b	h	h
			marker82598	97.735	- Chr12 14262816		ACTAGATCTGGTACTAGTTCTCCCATCCCTCTG	ACTAGATCTGGTACTAATTCTCCCATCCCTCTG	17|G/A	h	b	a	b	a	h	b	b	b	b	h	a	h	h	a	h	b	a	a	h	a	h	a	h	a	h	a	b	a	a	a	b	a	h	h	a	a	b	h	a
			marker13079	97.906	- Chr12 11133347	order error	GTCCAACACCGAACTCGTTCTCCCACCAGCCGT	GTCCAACGCCGAACTCGTTCTCCCACCAGCCGT	8|A/G	h	b	a	b	a	h	b	b	b	h	a	a	h	h	a	h	h	a	a	h	a	-	a	h	h	h	h	b	a	a	a	b	a	h	h	a	a	b	h	a
			marker28873	98.027	- Chr12 11192791	order error	CGCTGGCACCTCACCTTGGCTCCAGTTTCCTCT	CGCCGGCACCTCACCTTGGCTCCAGTTTCCTCT	4|T/C	h	h	a	b	a	a	h	b	b	b	a	a	h	h	a	h	h	a	a	h	a	h	a	h	h	h	a	b	a	a	a	b	a	h	h	a	h	b	h	a
			marker85731	98.17	- Chr12 11429940	order error	GTTCCGCTGCAAACTCAATCTCCAGCTAGCGTT	GTTCCGCTGCGAACTCAATCTCCAGCTAGCGTT	11|A/G	h	b	h	b	a	h	h	b	b	b	a	a	h	h	a	h	b	a	a	h	a	h	a	h	h	h	a	b	a	a	a	b	h	h	h	a	h	b	h	a
			marker78175	98.304	+ Chr12 14758758		AATTTTGTTCTCACAGCTACTCCTTGATTGGTT	AATTTTGTTCTCACAGCTACTCCTTGATGGGTT	29|T/G	-	b	a	b	a	h	b	b	b	b	a	h	h	h	a	h	b	a	a	h	a	h	a	h	a	h	a	b	a	a	a	b	h	h	h	a	h	b	h	a
			marker52997	98.469	+ Chr12 12787891		ATTGCTGCAGCGACTGTTGCTCCTCCCATGGCA	ATTGCTGCAGCGACTGTTGCTCCTCCTATGGCA	27|C/T	h	b	a	b	a	h	b	b	b	b	a	a	h	h	a	h	b	a	a	a	a	h	a	h	h	h	a	b	a	a	a	b	a	h	h	a	h	b	h	a
			marker33664	98.697	+ Chr12 13449154		CAAGCAGCAAGGACGCTTGCTCCGGCACACAAG	CAAGCAGCAAGGACACTTGCTCCGGCACACAAG	15|G/A	h	h	a	b	a	h	h	b	h	b	h	a	h	h	h	h	b	a	a	h	a	h	a	h	h	h	a	h	a	h	a	b	h	h	h	a	h	b	h	a
			marker97158	98.85	- Chr12 13169631		CCAGCTGTGAAGACGATAGCTCCAGTTGGCATC	CCAGCTGTAAAGACGATAGCTCCAGTTGGCATC	9|G/A	a	b	a	b	a	h	-	b	b	b	a	a	h	h	a	h	b	a	a	h	a	h	a	h	h	h	a	b	a	a	a	b	a	h	h	a	h	b	h	h
			marker94086	98.964	- Chr12 11463411	order error	ACAACAAGCAAGACCCTAGCTCCTCTAGACGAA	ACAACAAGCAAGACCCTAGCTCCTCTAGATGAA	30|C/T	h	b	a	b	a	h	b	b	b	b	h	a	h	h	a	h	b	a	a	h	a	h	a	h	h	h	a	b	a	a	h	b	a	h	h	a	a	b	h	h
			marker43994	99.205	+ Chr12 13672138		TGACTGATCCACACATGTACTCCATCCGTTTTT	TGACTGATCCACACATGTACTCCCTCCGTTTTT	24|A/C	h	b	a	b	a	b	h	b	b	b	h	a	h	h	a	h	b	a	a	b	a	h	a	h	h	h	-	b	a	a	a	b	a	h	h	a	h	b	h	a
			marker5363	99.373	- Chr12 12861930		TCCCAAATTGCCACAACCCCTCCGGGAGCCTAT	TCCCAAATTGCCACAACCACTCCGGGAGCCTAT	19|C/A	h	b	a	b	a	h	b	b	b	b	a	a	h	h	a	h	b	a	a	h	a	h	a	h	h	h	a	h	a	a	a	b	a	h	h	a	h	b	h	a
			marker8328	99.534	+ Chr12 11436948		CTAGCCAGAAAAACCCTAGCTCCATGGTAGACC	CTAGCCAGAAAAACCCTAGCTCCATGGCAGACC	28|T/C	h	b	a	b	a	h	b	b	h	b	a	a	h	h	a	h	b	a	a	h	a	a	a	h	h	h	a	b	a	h	a	b	a	h	h	a	h	b	h	-
			marker30655	99.727	+ Chr12 14748512		AGGATGCCATTGACGCCCTCTCCCAGGAAGGGC	AGGACGCCATTGACGCCCTCTCCCAGGAAGGGC	5|T/C	a	b	a	b	a	h	b	b	b	b	h	a	-	a	a	h	b	a	a	h	a	h	a	h	h	h	a	b	a	a	a	b	a	h	h	a	h	b	a	a
			marker70349	99.886	- Chr12 11191568	order error	CATACGCATGACACGTTCCCTCCAAAGAATGAA	CATACGCATGACACGTTCCCTCCGAAGAATGAA	24|A/G	b	b	a	b	a	-	b	b	b	b	a	a	h	h	a	h	b	a	a	h	a	h	a	h	h	h	a	b	a	a	a	b	a	h	h	-	h	b	b	a
			marker38595	100.235	- Chr12 13501111		TCCCATCGCCGCACGCCGTCTCCCGCCACGGGC	TCCCATCGCCGCACGCCGTCTCCCACCACGGGC	25|G/A	h	b	h	b	a	h	b	b	b	b	a	a	h	h	a	h	b	a	a	h	a	h	a	h	h	h	a	b	a	a	a	b	a	h	h	a	h	b	h	a
			marker96694	100.349	- Chr12 14161802		AAACATGTGCATACATGTCCTCCACATAGGGTT	AAACATGTGCATACAGGTCCTCCACATAGGGTT	16|T/G	b	b	a	b	a	h	h	b	b	b	a	a	h	h	a	h	b	a	a	h	a	h	a	h	h	h	a	b	h	a	a	b	a	h	h	a	h	b	b	-
			marker51129	100.455	+ Chr12 15311007		TCCCTGCATATTACATTTGCTCCCTTCAGCTAC	TTCCTGCATATTACATTTGCTCCCTTCAGCTAC	2|C/T	a	b	a	b	a	-	h	b	b	b	a	a	h	-	a	h	b	a	a	h	a	h	a	h	h	h	a	b	a	a	a	b	a	h	h	a	h	b	h	a
			marker55992	100.491	+ Chr12 18203242	order error	GTTAGTGCCCGCACAGGGCCTCCAATCGGCGAG	GTTAGTGCCCGCACAGGGCCTCCAATTGGCGAG	27|C/T	h	b	a	b	a	h	b	b	h	b	a	a	h	h	a	h	b	a	a	h	a	h	a	h	h	a	a	b	a	a	-	b	a	h	b	a	h	h	h	a
			marker59617	100.826	- Chr12 15783755		CCGCTGCCTCCAACGCTGACTCCGACTTCAACG	CCGCTGCCTCCAACGCTGACTCCGACTTCGACG	30|A/G	h	b	a	b	a	h	h	b	b	b	a	a	h	h	a	h	b	a	a	h	a	h	a	h	h	h	a	b	a	a	a	b	-	h	h	a	h	h	a	a
			marker66530	101.102	- Chr12 16705707		GGTCGTGCCGCCACACGCGCTCCTGGAGGTAGG	GGTCGTGCCGCCACACGCGCTCCTGGAAGTAGG	28|G/A	h	-	a	-	a	-	h	b	-	-	a	a	h	h	a	h	b	a	a	a	a	h	a	-	h	h	a	b	a	a	a	b	a	h	h	a	a	h	a	a
			marker42444	101.967	- Chr12 12411648		ACATTTAATACAACTTTGCCTCCGACGGATTGC	ACATTTAATACAACTTTGCCTCCGACAGATTGC	27|G/A	-	-	h	b	a	-	-	b	-	b	h	h	h	h	a	a	b	a	a	h	a	h	a	h	h	h	a	b	a	a	a	b	a	h	h	a	h	b	h	a
			marker85359	102.277	- Chr12 12151554		GGGCGGTCCTTAACATCATCTCCCTGTGGCCTT	GGGCGGCCCTTAACATCATCTCCCTGTGGCCTT	7|T/C	h	b	a	b	a	h	b	b	b	b	a	a	h	a	a	h	h	a	a	h	a	h	a	h	h	h	a	b	h	a	a	b	a	h	h	a	h	b	h	a
			marker18756	102.695	+ Chr12 14341165		CAAACTGCCGAAACTTGTTCTCCCCGGGAGAGG	CGAACTGCCGAAACTTGTTCTCCCCGGGAGAGG	2|A/G	h	b	a	b	a	h	b	b	b	b	a	a	h	a	a	h	b	a	a	h	a	-	a	h	h	b	a	b	h	a	a	b	a	h	h	a	a	b	h	a
			marker46959	103.321	- Chr12 9968526		TCTGTAGTGGTGACTGTGACTCCAACGTGACAG	TCTGTAGTGGTGACTGTGACTCCAACCTGACAG	27|G/C	h	b	a	b	a	h	h	b	b	h	h	h	a	h	a	h	b	a	a	h	a	h	a	h	h	a	a	b	a	a	a	b	a	h	h	a	a	b	a	a
			marker76641	103.654	- Chr12 7998313		TCGGCCCCTTGGACGGCCGCTCCGCCGTCGACG	TCGGCCCCTTGGACGGCCGCTCCGGCGTCGACG	25|C/G	h	b	a	b	a	h	b	b	b	-	h	h	h	h	a	h	b	a	a	h	a	h	a	h	h	h	a	b	a	a	-	b	a	h	h	a	a	b	a	a
			marker82010	103.912	- Chr12 7898455		AGAATGTTTCCAACTTCTACTCCCTCGTTTTTC	AGAATGTTCCCAACTTCTACTCCCTCGTTTTTC	9|T/C	h	b	a	b	a	h	h	b	h	b	a	-	h	a	a	h	b	a	a	h	a	h	a	h	h	h	a	b	a	a	a	b	a	h	h	a	a	b	h	a
			marker25062	104.199	+ Chr12 11059128	order error	CGCCAAAAATCTACAAGGACTCCTCTCAAAGGA	CGCCAAAAATCTACGAGGACTCCTCTCAAAGGA	15|A/G	h	b	a	-	-	h	b	b	b	-	a	-	h	b	a	-	b	a	a	h	a	-	a	h	h	h	a	b	a	a	-	b	a	b	h	a	a	-	h	a
			marker53803	104.371	- Chr12 8244394		TCGTCAACAGACACTGCTGCTCCGATGCCCCTC	TCGTCAACAGACACCGCTGCTCCGATGCCCCTC	15|T/C	h	b	a	b	a	h	b	b	b	b	a	h	h	h	a	h	b	a	a	h	a	h	a	h	h	h	a	b	a	a	a	b	a	h	h	a	a	b	h	a
			marker61009	104.527	- Chr12 7937146		ATCGCACCCTACACGGCTGCTCCTCGCTGGTCA	ATCACACCCTACACGGCTGCTCCTCGCTGGTCA	4|G/A	h	b	a	b	a	h	b	b	b	b	h	h	h	h	a	h	b	a	h	h	a	h	a	h	h	h	-	b	a	a	a	b	a	h	b	a	a	b	h	a
			marker44212	105.21	- Chr12 8301582		TGACCGCCGACGACCACGGCTCCCACACCCCTG	TGACCGCCGACGACCACAGCTCCCACACCCCTG	18|G/A	h	b	a	b	a	h	h	h	b	b	h	h	h	-	a	h	b	a	a	h	a	h	a	h	h	h	a	b	a	a	a	b	a	h	h	h	h	b	h	h
			marker43552	105.404	- Chr12 8237800		TCCTCCTTCTCAACTCCTCCTCCAGATGCACTT	TCCTCCTTCTCAACTCCTCCTCCAGATCCACTT	28|G/C	h	b	a	b	a	-	b	b	b	h	a	h	h	h	a	-	b	a	a	h	a	h	a	h	h	h	a	b	a	a	a	b	a	h	h	a	a	b	h	a
			marker55094	105.962	+ Chr12 7785354		TCCACTGCCGCTACTCCGACTCCGTCCCATCCG	TCCACTGCCGCTACTCCGACTCCGTCCTATCCG	28|C/T	h	b	a	b	a	h	h	b	b	b	-	h	h	h	a	h	h	a	a	h	a	h	a	h	-	h	a	b	h	a	a	b	a	h	h	a	h	b	h	a
			marker105002	106.161	- Chr12 7786659		AGTTGTGCTCCAACAGCCTCTCCAATTGAATGG	AGTTATGCTCCAACAGCCTCTCCAATTGAATGG	5|G/A	a	b	a	b	a	h	b	b	-	b	a	h	h	h	a	h	b	a	a	h	a	h	a	h	h	h	a	b	a	a	a	b	a	h	h	a	h	b	h	a
			marker105557	106.581	+ Chr12 18699192	order error	GACGGATTGGATACGAGGACTCCCTAATGCCTC	GACGGATTGGATACAAGGACTCCCTAATGCCTC	15|G/A	-	b	a	b	a	b	b	b	h	b	h	a	h	h	a	h	b	a	a	-	a	h	a	h	h	h	a	b	a	h	a	b	-	h	h	a	a	h	h	a
			marker78173	106.793	- Chr12 7825758		TATGTGCACTGCACACCCCCTCCCTTAATCCAA	TATGTGCACTGCACACCCCCTCCCCTAATCCAA	25|T/C	h	b	a	b	a	h	b	b	b	b	a	h	h	h	a	h	b	a	a	h	a	h	a	h	h	h	a	b	a	a	a	b	a	h	h	a	a	b	h	a
			marker54381	107.69	+ Chr12 7998055		CCCAGCTCCCCAACTTCAACTCCATCAGCGGCG	CCCAGCTCCCCAACTTCAACTCCATCACCGGCG	28|G/C	h	b	a	b	a	h	b	b	b	b	-	h	h	h	a	h	b	a	a	h	a	h	a	h	h	h	a	b	a	h	a	b	h	h	h	a	h	b	h	a
			marker87199	110.74	- Chr12 7274055		GAGAAACAACTGACGGCTGCTCCATGTCGGCGA	GAGAAACAACCGACGGCTGCTCCATGTCGGCGA	11|T/C	h	b	h	b	-	-	b	b	b	b	a	h	h	h	a	a	b	a	a	-	a	h	a	h	h	h	a	b	a	a	a	b	a	b	h	a	a	b	h	h
			marker53778	111.29	+ Chr12 7135002		GTGCTTGTGCACACTTGTGCTCCAGTAGCAGCA	GTGCTTGTGCACACTTGTGCTCCAGTACCAGCA	28|G/C	h	b	a	b	a	h	b	b	b	b	h	h	h	h	a	a	b	a	a	b	a	h	a	h	h	h	a	b	a	a	a	b	a	b	h	a	a	b	h	a
			marker3562	111.596	+ Chr12 6958011		CCGGAGTCCTCGACGCCAACTCCTCATCCGGGA	CCGGAGTCCTCGACGCCAACTCCTCGTCCGGGA	26|A/G	h	h	a	b	a	h	b	b	b	b	a	h	h	h	a	a	b	a	a	h	a	h	a	h	h	h	a	b	a	a	a	b	a	b	h	a	a	b	h	a
			marker42818	111.974	- Chr12 7011727		TCACCACATTCAACAGGTACTCCCATCACCTGG	TCACCACCTTCAACAGGTACTCCCATCACCTGG	8|A/C	h	b	a	b	a	h	b	b	h	b	a	h	h	h	h	a	b	a	a	h	a	h	a	h	b	h	a	b	a	a	a	b	a	b	h	a	a	b	h	a
			marker65380	112.306	- Chr12 7269341		TCATCCGTAACTACCTTTCCTCCTCTCTCTCTC	TCATCTGTAACTACCTTTCCTCCTCTCTCTCTC	6|C/T	h	b	a	b	a	h	b	h	b	b	a	h	h	h	a	a	b	a	a	h	a	h	a	h	h	h	a	b	a	a	a	b	a	b	h	a	a	b	h	a
			marker45714	113.392	- Chr12 7114738		AGCCTGGACCTGACTGCTTCTCCCAGAGGAATG	AGCCTGGACCTGACTGCTTCTCCCAAAGGAATG	26|G/A	h	b	a	b	a	h	b	h	b	b	h	h	h	h	h	a	b	a	a	h	a	h	a	h	h	h	a	h	a	a	a	b	a	b	h	a	h	b	h	a
			marker109937	113.799	+ Chr12 6691198		AAGAGCTTTACCACCACACCTCCGTTGCCTTGA	AAGAGCTTTACCACCACACCTCCATTGCCTTGA	24|G/A	h	h	a	b	a	h	b	b	b	b	h	h	h	h	a	a	b	a	a	h	a	h	a	h	h	h	a	b	a	a	a	b	a	h	h	a	a	b	h	h
			marker107728	114.386	- Chr12 6750073		ACAGTTGAGGGAACTCAAACTCCAAACTCCTCA	ACAGTTGAGGGAACTCAAACTCCTAACTCCTCA	24|A/T	-	b	a	b	a	h	b	b	h	b	a	h	h	h	a	a	b	a	a	h	a	h	a	h	a	h	a	b	a	a	a	b	a	b	h	a	h	b	h	h
			marker72465	114.753	+ Chr12 7146775		TTTGTGTGGGTCACAGAAACTCCTGGTCGACCA	TTTGTGTGGGTCACAGAAACTCCTGGTCGGCCA	30|A/G	h	b	a	b	a	h	b	h	b	h	h	h	h	h	a	a	b	a	a	h	a	h	a	h	h	h	a	b	a	a	a	b	a	b	h	a	h	b	h	a
			marker1285	117.019	- Chr12 6800908		TCATCAACTGTGACAAGCCCTCCTTTTTTATGT	TTATCAACTGTGACAAGCCCTCCTTTTTTATGT	2|C/T	a	b	a	b	a	-	b	b	-	b	a	h	h	h	a	a	-	a	a	h	a	h	a	h	h	h	h	b	a	a	a	-	a	b	a	a	-	b	h	a
			marker54957	118.845	+ Chr12 5496405		CCGCCGCTCGCTACCGCACCTCCACTGTCGCCC	CCGCCGCTCGCTACCGCACCTCCACCGTCGCCC	26|T/C	h	b	a	b	a	a	b	b	b	b	h	h	h	-	a	a	h	h	a	h	a	h	a	b	h	h	a	b	h	a	a	b	-	b	h	a	h	b	h	-
			marker30089	122.525	- Chr12 4898353		AAAGCACACTAAACTGTTACTCCCTCCGTTCCT	AAAGCACACTAAACTGTTACTCCCTCCGTTACT	31|C/A	h	b	h	b	a	h	b	b	b	b	a	h	h	h	a	a	b	h	a	h	a	h	a	h	h	h	a	b	h	a	a	b	a	b	h	a	h	h	h	h
			marker32932	126.402	+ Chr12 5424291		TCATATATACACACTCTCTCTCCCCTCTTCCCC	TTATATATACACACTCTCTCTCCCCTCTTCCCC	2|C/T	-	b	h	b	a	h	-	b	b	b	a	h	b	h	a	-	b	-	a	h	a	-	a	b	b	h	a	b	h	a	a	b	a	b	a	a	a	h	h	-
			marker44679	138.423	+ Chr12 3657358		TCCCCGGCGACCACCTCCTCTCCGCCGACTCTC	TCCCCGGCTACCACCTCCTCTCCGCCGACTCTC	9|G/T	h	b	h	b	a	h	b	b	a	b	h	h	h	h	a	a	b	h	a	h	a	h	a	b	a	h	a	b	h	a	a	h	h	b	h	b	h	h	b	h
			marker61174	140.729	+ Chr12 4040981		CCAATCGGGTGTACGTCGCCTCCTGCGGCGGCA	CCAATCGGGTGGACGTCGCCTCCTGCGGCGGCA	12|T/G	h	h	h	b	a	h	b	b	h	b	h	h	h	h	a	a	b	h	a	h	a	h	a	h	h	h	a	b	h	a	a	h	a	b	h	b	h	a	b	h
			marker26532	148.217	- Chr12 3071868		ACGGTACACATGACGTTCTCTCCGTCTAGAAAA	ACGGTACACATGACGTTCTCTCCGTCTAAAAAA	29|G/A	h	h	h	h	h	h	b	b	a	b	a	h	a	h	a	a	h	h	a	a	a	h	h	b	h	h	a	b	h	h	a	h	h	-	h	b	h	h	b	h
15	4	145	marker79395	0	+ Chr2 2407600		ACTGATAGAAGAACAGCATCTCCACAAATGGCA	ACTGATAGAAGAACAGCCTCTCCACAAATGGCA	18|A/C	a	h	b	h	b	-	h	h	-	a	a	h	a	h	-	-	b	b	h	h	a	b	b	h	-	h	b	a	h	h	h	a	a	h	a	b	h	b	a	b
			marker89070	2.084	+ Chr2 2331935		CCTCGGGGTTCCACGTCGTCTCCTCCGGCGACT	CCTCAGGGTTCCACGTCGTCTCCTCCGGCGACT	5|G/A	a	h	b	h	b	h	h	h	a	a	a	h	h	h	h	h	h	b	h	h	a	b	b	h	b	h	b	a	-	a	h	a	a	h	a	b	b	b	h	h
			marker50406	3.731	- Chr2 2184405		CCACGGTCGGCGACCTCTCCTCCCGGGTGTGGT	CCACGGTCGGTGACCTCTCCTCCCGGGTGTGGT	11|C/T	a	h	b	h	b	h	h	h	a	a	a	h	a	h	h	h	h	h	h	h	a	b	b	h	b	h	b	a	h	a	h	a	a	h	a	b	h	b	-	h
			marker110546	5.755	+ Chr2 2772741		CCACCACGACGAACTTGTCCTCCTCCGTCGAGG	CCACCGCGACGAACTTGTCCTCCTCCGTCGAGG	6|A/G	a	h	b	h	b	h	h	h	a	a	a	h	a	h	h	h	h	b	h	h	a	b	b	h	b	h	h	h	h	a	h	h	a	h	a	b	h	b	h	h
			marker24962	7.676	+ Chr2 3228062		ACCTGCTCGTCGACCCCTTCTCCAAGGCCGCCG	ACCTGCTCGTCGACCCCTTCTCCAAGGCAGCCG	29|C/A	a	h	b	h	b	h	h	h	a	a	h	h	a	h	h	h	h	b	h	h	a	b	b	h	b	h	h	h	h	a	h	a	h	h	a	b	h	b	h	h
			marker19217	8.915	- Chr2 3253138		TGCCAGTGTGCCACCAAATCTCCTCCAACTTTT	TGCCAGTGTGCCACCTAATCTCCTCCAACTTTT	16|A/T	a	h	b	h	b	h	h	h	a	a	h	h	a	h	h	h	h	b	h	h	a	b	b	h	b	h	h	h	h	a	h	a	h	h	a	b	h	b	h	h
			marker63762	9.928	- Chr2 3274009		GACCGAATGTCCACCCCTACTCCAAACATCTGC	GACCGAATGTCCACCCCTACTCCAAACATATGC	30|C/A	a	h	b	h	b	h	h	h	a	a	h	h	a	h	h	h	h	b	h	h	a	h	b	h	b	h	h	h	h	a	h	a	h	h	a	b	h	b	h	h
			marker84879	14.338	- Chr2 4762651		CCTTCTCCATCTACTCCTACTCCATATGTGGTG	CCTTCTCCATGTACTCCTACTCCATATGTGGTG	11|C/G	b	a	b	h	b	b	h	h	-	a	h	h	a	h	-	h	h	b	h	h	a	b	-	h	b	h	h	h	a	a	h	a	h	a	a	b	h	-	a	h
			marker43412	16.089	- Chr2 4513201		TCCTTTTCTCTCACCAGCTCTCCTTTCAAGCTC	TCCTTTTCTCTCACCACCTCTCCTTTCAAGCTC	17|G/C	-	a	-	h	b	-	a	h	-	a	a	h	a	b	-	-	b	b	-	h	a	b	h	b	b	h	h	h	a	a	h	a	h	a	a	b	b	b	a	h
			marker716	17.872	+ Chr2 4813179		ACCCCTCCGGGCACATCCACTCCGACGCCAGGT	ACCCCTCCGGGCACATCCACTCCGACGTCAGGT	28|C/T	h	a	b	h	b	b	h	h	h	a	h	h	a	h	b	h	h	b	h	h	a	b	h	h	b	h	h	h	a	a	h	a	b	a	a	b	h	b	a	h
			marker102597	18.83	+ Chr2 4587853		ACCCTAGCATGTACGCGTTCTCCCATGTGGTAT	ACCCTAGCATGTACGCGTTCTCCCATTTGGTAT	27|G/T	h	a	b	h	b	b	h	h	a	a	h	h	a	h	b	h	h	b	h	h	a	b	h	b	b	h	h	h	a	a	h	a	h	a	a	b	h	b	a	h
			marker78935	19.655	- Chr2 4563326		GATTCCCGACCCACCCAGGCTCCGGCGACGGCT	GATTCCCGACCCACCCAGGCTCCGGCGATGGCT	29|C/T	h	a	b	h	b	b	h	h	a	a	h	h	a	h	b	h	h	b	h	h	a	b	h	b	b	h	h	h	a	a	h	a	h	a	a	b	b	b	-	h
			marker100187	20.241	+ Chr2 4864012		ACCACGCCCAACACGTCCGCTCCCGCAGACTCC	ACCACGGCCAACACGTCCGCTCCCGCAGACTCC	7|C/G	h	h	b	h	b	b	h	h	a	a	h	h	a	h	h	h	h	h	h	h	a	b	h	b	b	h	h	h	a	a	h	a	h	a	a	b	h	b	a	h
			marker60906	21.252	- Chr2 4531733		GGAGGAGCGGCTACATGAGCTCCACCGTCACCG	GGAGGAGCGGCTACAGGAGCTCCACCGTCACCG	16|T/G	h	a	b	h	b	b	h	h	h	a	h	h	a	h	b	h	h	h	h	h	a	b	h	h	b	h	h	h	a	h	h	a	-	a	a	b	b	b	a	h
			marker74180	22.946	- Chr2 4813855		CCCACCAGCAGGACATTTCCTCCATTGCCCAGC	CCCACCAGCAGGACATTTCCTCCATTGCCCTGC	31|A/T	h	h	b	h	b	b	h	h	a	a	h	h	a	h	b	h	h	h	h	h	a	b	h	b	b	h	h	-	a	a	h	a	b	h	a	b	h	b	a	h
			marker76048	24.312	- Chr2 4811661		GGAGCAGAGCCGACTCTTCCTCCTCCTCCACCT	GGAGCAGAGCCGACTCTTCCTCCTCCTTCACCT	28|C/T	h	h	b	h	b	b	h	h	a	a	h	h	a	h	b	h	h	h	h	h	a	b	h	b	b	h	h	h	a	a	h	a	b	a	a	b	h	h	a	h
			marker7656	35.131	- Chr2 5768334		CTCGCAGCTATCACTGACTCTCCCACGGCCGCT	CTCGCAGCTATCACTGACTCTCCCATGGCCGCT	26|C/T	h	h	b	h	h	b	h	b	h	a	h	h	h	h	b	h	a	h	h	h	a	b	h	b	h	b	h	h	a	h	h	a	b	a	a	b	h	b	a	a
			marker18007	54.855	- Chr2 7382374		CCGCCAATGGCTACTTCTCCTCCTCTGCCCCCA	CCGCCAATGGCTACTTCTCCTCCTCTACCCCCA	27|G/A	h	a	b	h	b	b	b	b	h	a	a	a	h	h	b	h	a	h	h	h	a	b	a	h	h	b	h	b	a	h	h	a	b	h	b	b	b	h	a	a
			marker77803	58.946	+ Chr2 7382243		ACCTCCCAGGTAACTGTCCCTCCTTCCGCGTGG	ACTTCCCAGGTAACTGTCCCTCCTTCCGCGTGG	3|C/T	h	a	b	a	-	b	b	b	h	a	h	a	h	h	-	h	a	h	a	-	a	b	a	h	a	b	h	b	a	h	h	a	b	a	b	b	h	h	a	a
			marker33357	74.492	- Chr2 9855567		AAACGAGCTAAAACCTGAGCTCCGCTTGGCTCG	AAACAAGCTAAAACCTGAGCTCCGCTTGGCTCG	5|G/A	a	h	b	b	b	-	b	b	-	a	h	a	h	a	-	h	a	h	-	b	a	b	a	h	a	b	-	h	h	h	h	h	b	h	b	b	h	a	h	a
			marker64994	79.26	- Chr2 10222739		TCCGTGGTTGCTACCGCTCCTCCACAGCCACCG	TCCGTGGTTGCTACCGCCCCTCCACAGCCACCG	18|T/C	a	h	b	h	b	b	b	b	h	a	h	a	h	a	h	h	a	h	b	b	a	b	a	h	a	b	h	h	h	h	h	h	b	h	b	b	h	a	h	a
			marker70232	80.084	+ Chr2 10254801		GCGGTCAAGCCCACGTCACCTCCCCATGCATGC	GCGATCAAGCCCACGTCACCTCCCCATGCATGC	4|G/A	a	h	b	b	b	b	b	b	h	a	h	a	h	a	h	h	a	h	h	b	a	b	h	h	h	b	h	h	h	h	h	h	b	h	b	b	h	a	h	h
			marker101840	83.157	- Chr2 11220133		GGTGCTACCTAGACAGCGTCTCCAGGGAGAGTG	GGTGCTACCTAGACGGCGTCTCCAGGGAGAGTG	15|A/G	a	h	b	b	b	b	b	b	h	a	h	h	h	a	h	h	h	h	b	b	a	h	a	h	a	b	h	h	h	h	h	h	b	h	b	b	h	a	h	a
			marker28841	83.835	+ Chr2 11251531		CAGCCATGTGCCACAGTCGCTCCGGTCATCGTC	CAGCCGTGTGCCACAGTCGCTCCGGTCATCGTC	6|A/G	a	h	b	b	b	b	h	b	h	a	h	h	h	a	h	h	a	h	b	b	a	h	a	h	a	b	h	h	h	h	h	h	b	h	b	b	h	a	h	a
			marker6676	84.326	- Chr2 11326688		CATGGCCGACCAACAGGCCCTCCTCCTTGCTGA	CGTGGCCGACCAACAGGCCCTCCTCCTTGCTGA	2|A/G	a	h	b	b	b	b	b	b	h	a	h	h	h	a	h	h	a	h	b	b	h	h	a	h	a	b	h	h	h	h	h	h	b	h	b	b	h	a	h	a
			marker84350	85.278	+ Chr2 12094021		GGCGCCAGCGACACCCCGACTCCAGAGGGTTAG	GGCGCCAGCGACACCCCGACTCCGGAGGGTTAG	24|A/G	a	a	b	b	b	b	h	b	h	a	h	a	h	a	h	h	a	h	b	b	a	h	a	h	a	b	h	h	h	h	-	h	b	h	b	b	h	a	h	a
			marker40527	86.564	+ Chr2 15562201		GATAATGCTGCCACAAGTGCTCCACGAGGTCTT	GATAATGCTACCACAAGTGCTCCACGAGGTCTT	10|G/A	h	h	b	b	b	b	h	b	h	a	h	a	h	a	h	h	a	h	b	b	a	h	a	h	a	b	h	h	h	h	h	h	b	h	b	b	h	a	h	a
			marker104844	88	- Chr2 15780450		CCCACCGCTCGCACCGCTGCTCCTTCATCGTGT	CCCACCGCTCGCACCGCTGCTCCTTCACCGTGT	28|T/C	h	h	b	b	b	b	h	b	h	a	h	h	h	a	h	h	h	h	h	b	a	h	a	h	a	b	h	h	h	h	h	h	b	h	h	b	h	a	h	a
			marker44819	88.814	+ Chr2 16733591		CGTGCCGTGCCGACGCTTGCTCCACCGCAGAAG	CGTGCCGTGCAGACGCTTGCTCCACCGCAGAAG	11|C/A	b	b	b	b	h	b	b	b	h	a	h	h	a	a	h	h	a	h	b	b	a	h	a	h	a	b	h	h	h	h	-	h	b	h	b	b	h	a	-	a
			marker65028	89.6	+ Chr2 16975924		GTTGACATGCTGACTTAGTCTCCCTATTCACAC	GTTGACATGCTGACTTAGTCTCCCTATCCACAC	28|T/C	b	b	b	b	h	b	h	b	h	a	h	h	a	h	h	h	h	h	b	b	a	h	a	h	a	b	h	h	h	h	h	h	b	h	b	b	h	a	h	a
			marker84514	89.888	+ Chr2 16626072		TGCCATCGAGGGACAAACTCTCCGGTCTGCTCC	TACCATCGAGGGACAAACTCTCCGGTCTGCTCC	2|G/A	b	b	b	b	b	b	b	b	h	a	h	h	a	-	-	h	-	h	b	b	a	h	a	-	a	b	h	h	h	h	-	h	-	h	b	b	h	a	a	a
			marker26758	90.304	+ Chr2 16424888		TGAACATCACCGACGTCCCCTCCCTCTCGATCT	TGAACAGCACCGACGTCCCCTCCCTCTCGATCT	7|T/G	b	b	b	b	h	b	h	b	-	a	h	h	a	h	h	h	a	h	b	b	a	h	h	h	a	b	a	h	h	h	h	h	b	a	b	b	h	a	h	a
			marker111682	90.679	+ Chr2 16476251		CCGCCGTCTACCACCTCACCTCCATCCGCAAGC	CCGCCGTCCACCACCTCACCTCCATCCGCAAGC	9|T/C	b	b	b	b	h	b	b	b	h	-	h	h	a	a	h	h	b	h	b	b	a	h	a	h	a	b	h	h	h	h	a	h	b	h	b	b	h	a	h	a
			marker45824	90.987	+ Chr2 16730820		GTACAAGCCTTAACAGTTACTCCTCCCTCTATT	GTACAAGCCTTAACAGTTACTCCTCCCTCCATT	30|T/C	b	b	h	b	-	-	b	b	h	a	h	a	-	a	h	-	a	-	b	b	a	h	a	h	-	b	h	h	h	h	h	h	b	h	b	b	h	a	h	a
			marker92069	91.433	- Chr2 16830070		CTTGAAGATGCCACATGTCCTCCCCTCACGCGC	CTGGAAGATGCCACATGTCCTCCCCTCACGCGC	3|T/G	b	h	b	b	h	b	b	b	h	a	h	h	a	a	h	h	a	h	b	b	a	h	a	h	a	b	h	h	h	h	h	h	b	h	b	b	h	a	h	a
			marker35318	91.734	- Chr2 16824809		TCTGTCTCCTCTACCTTTTCTCCCTCTGTCCCT	TCTGTCTCCTCTACCTTTTCTCCCTCTGTTCCT	30|C/T	b	b	b	b	h	b	b	b	h	a	h	h	a	a	h	h	h	h	b	b	a	h	a	h	a	b	h	h	h	h	h	h	b	h	b	b	h	a	b	a
			marker99187	92.068	- Chr2 16794351		GGGGCCGAACCCACCGCAGCTCCGTTTGATCCA	GGGGCCGAACGCACCGCAGCTCCGTTTGATCCA	11|C/G	b	b	b	b	h	b	b	b	h	a	h	h	h	a	h	h	a	h	b	b	a	h	h	h	a	b	h	h	h	h	h	h	b	h	b	b	h	a	h	a
			marker4605	92.375	- Chr2 16601963		ATCGTCGTTGTCACTAGCACTCCCGACTCATGC	ATCGTCGTCGTCACTAGCACTCCCGACTCATGC	9|T/C	b	b	b	b	h	b	h	b	h	a	h	h	h	a	h	h	-	h	b	h	a	h	a	h	a	b	h	h	h	h	h	h	b	h	b	b	h	a	-	a
			marker12699	92.677	- Chr2 16978114		GAAAAAAAAAGCACAAATGCTCCCGGCCACCTC	GAAAAAAGAAGCACAAATGCTCCCGGCCACCTC	8|A/G	b	h	b	b	h	b	h	h	h	a	h	h	a	a	h	h	h	h	b	b	a	h	a	h	a	b	h	h	h	h	h	h	b	h	b	b	h	a	h	a
			marker91280	92.903	- Chr2 16598615		CTGTGGGTGTCCACGGCTCCTCCCTCGCCACCG	CTGTGGGTGTCCACGGCTCCTCCCTCGCCGCCG	30|A/G	b	b	b	b	h	b	h	b	h	a	h	h	a	a	h	h	a	h	b	b	a	h	h	h	a	b	h	h	h	h	h	h	b	h	b	b	h	a	h	a
			marker76347	93.3	+ Chr2 16904003		CCGCTCTTTGCCACTCCTTCTCCACATCAGCCT	CCACTCTTTGCCACTCCTTCTCCACATCAGCCT	3|G/A	b	b	b	b	a	b	b	b	h	a	h	h	a	a	h	h	a	h	b	b	h	h	a	h	a	b	h	h	h	h	h	h	b	h	b	b	h	a	h	a
			marker59890	93.614	+ Chr2 16719937		CACCACTTCTCAACCTTCTCTCCACCAATCCAT	CACCACTTTTCAACCTTCTCTCCACCAATCCAT	9|C/T	-	b	b	b	h	b	h	b	h	a	h	h	a	a	h	h	a	h	b	b	a	h	a	h	a	b	h	h	h	h	h	h	b	h	b	b	h	h	h	a
			marker31152	93.96	+ Chr2 16448158		TACACTGCACTCACAAGTACTCCCTTCGTTTTA	TACACTGCACTCACAAGTACTCCCTTCATTTTA	28|G/A	b	b	b	b	h	-	h	b	h	a	h	h	a	a	h	h	a	h	b	b	a	h	a	h	a	b	h	h	h	h	-	h	b	h	b	b	h	a	h	a
			marker53909	94.302	+ Chr2 16680256		CCCCTGCGAAAGACTTCATCTCCTGTGCAATAC	CCCCTGCGAAAGACTCCATCTCCTGTGCAATAC	16|T/C	b	b	b	b	h	b	b	b	h	a	h	h	a	a	h	h	a	h	b	b	a	h	a	h	a	b	h	h	h	h	h	h	b	h	b	b	h	a	h	a
			marker38351	94.541	+ Chr2 16731532		TCTTAACCTTGGACCGTAACTCCCTTCCCCTCG	TCTTAACCTTGGACCGTATCTCCCTTCCCCTCG	19|A/T	b	b	b	b	h	b	h	b	h	a	h	h	a	a	h	h	a	h	b	b	a	h	a	h	a	b	h	h	h	h	h	h	h	h	b	b	h	a	h	a
			marker102460	94.751	+ Chr2 16468595		AGGTTGATGGCTACTTGTTCTCCTCCGTGCATG	AGGTTGATGGCTACTTGTTCTCCTCCGTGCGTG	31|A/G	b	b	b	b	h	b	b	b	h	a	h	h	a	a	h	h	a	h	b	b	a	h	a	h	a	b	h	h	h	h	h	h	b	h	b	b	h	a	h	a
			marker100710	94.89	- Chr2 16735014		TTCTCCCTGACTACCTGCACTCCTGCAGCCATT	TTCTCCCTGACCACCTGCACTCCTGCAGCCATT	12|T/C	b	b	b	b	h	b	h	b	-	a	h	h	a	a	h	h	a	h	b	b	a	h	a	b	a	b	h	h	h	h	h	h	b	h	b	b	h	a	h	a
			marker40107	95.186	- Chr2 17053116		AGCACCAAACTAACACAATCTCCTAGTCAAAGC	AGCACCAAACTAACACAATCTCCTAGTGAAAGC	28|C/G	b	b	b	b	h	b	b	b	h	a	h	h	a	a	h	h	a	h	b	b	a	h	a	h	a	b	h	h	h	h	h	h	b	h	b	b	h	a	h	a
			marker80649	95.397	- Chr2 16838636		CCTTGCGGCCACACGCCCTCTCCTTAATTATTC	CCTTGCGGCCACACACCCTCTCCTTAATTATTC	15|G/A	b	b	b	b	h	b	b	b	h	a	h	h	a	a	h	h	a	h	b	b	a	a	a	h	a	b	h	h	h	h	h	h	b	h	b	b	h	a	h	a
			marker81560	95.703	- Chr2 16854632		CTCCCGAAGTCCACCCAGCCTCCCTCTCTCTCT	CTCTCGAAGTCCACCCAGCCTCCCTCTCTCTCT	4|C/T	b	b	b	b	h	b	h	b	h	a	h	h	a	a	h	h	a	h	b	b	a	h	a	h	a	b	h	h	h	h	h	h	b	h	b	b	h	a	h	a
			marker60172	95.953	+ Chr2 16536682		CAAACCAGCACCACTCTTCCTCCCTAGGTTTTC	CAAACCAACACCACTCTTCCTCCCTAGGTTTTC	8|G/A	b	b	b	b	h	b	h	b	h	a	h	h	a	a	h	h	a	h	b	b	a	h	a	h	a	b	h	h	h	h	h	h	b	h	b	b	h	a	h	a
			marker50603	96.174	- Chr2 16883507		TAAATCCAATGAACGATACCTCCCTCACCTCCC	TAAATCCAACGAACGATACCTCCCTCACCTCCC	10|T/C	b	b	b	b	h	b	b	b	h	a	h	h	a	a	h	h	h	h	b	b	a	h	a	h	a	b	h	h	h	h	h	h	b	h	b	b	h	a	h	a
			marker30411	96.484	- Chr2 16690413		CGAGGTCCTCCCACCCTACCTCCTTCCCCGACT	CGAGGTCCTCCCACCCTACCTCCTTCCCCAACT	30|G/A	b	b	b	b	h	b	b	b	h	a	h	h	a	a	h	h	h	h	b	b	a	h	a	h	a	b	h	h	h	h	h	h	b	h	b	b	h	a	h	a
			marker87421	96.776	- Chr2 16977222		TTCTCACCTTCCACCTCCACTCCAACTGTCGGC	TTCTCACCTTCCACCTGCACTCCAACTGTCGGC	17|C/G	b	b	b	b	h	b	b	h	h	h	h	h	a	a	h	h	a	h	b	b	a	h	a	h	a	b	h	h	h	h	h	h	b	h	b	b	h	a	h	a
			marker14363	97.152	- Chr2 16457070		TGACCTCGCATTACCAACTCTCCCCAGGTGGGC	TGACCTCGCATCACCAACTCTCCCCAGGTGGGC	12|T/C	b	b	b	b	h	b	h	b	h	a	h	h	a	a	h	h	a	h	b	b	a	h	h	h	a	b	h	h	h	h	h	h	h	h	b	b	h	a	h	a
			marker15552	97.449	+ Chr2 16560804		CTGAAACTACCTACCACTACTCCCTCTTCTCTC	CTGAAACTACCTACTACTACTCCCTCTTCTCTC	15|C/T	b	b	b	b	h	-	h	b	h	a	h	h	a	a	h	a	a	h	b	b	a	a	a	h	a	b	h	h	h	h	h	h	b	h	b	b	h	a	h	-
			marker78639	97.855	+ Chr2 16456295		TATGAGCCGCCAACTCTTCCTCCTCTCTCTCTC	TATGAGCTGCCAACTCTTCCTCCTCTCTCTCTC	8|C/T	b	b	b	b	h	b	h	b	h	a	h	h	a	a	h	h	a	h	b	b	a	h	a	h	a	b	h	h	h	h	h	h	h	h	b	b	h	a	h	h
			marker2989	98.165	+ Chr2 16395341		GACCAGATTTCGACTCCCCCTCCACTGCGCCTA	GACCAGATTTTGACTCCCCCTCCACTGCGCCTA	11|C/T	b	b	b	b	h	b	h	b	h	a	h	h	a	a	h	h	a	h	b	b	a	h	a	h	a	b	h	h	h	h	h	h	b	h	b	b	h	a	h	a
			marker72944	98.465	+ Chr2 16449910		GCTTCGCCAGCTACGAGACCTCCATCGCGGCCA	GCTTCGCCGGCTACGAGACCTCCATCGCGGCCA	9|A/G	b	b	b	b	h	b	h	b	h	a	h	h	a	a	h	h	a	h	b	b	a	h	h	h	a	b	h	h	h	h	h	h	b	h	b	b	h	a	h	a
			marker57837	98.739	- Chr2 16994512		TTCGCCGCCAGTACTCCGTCTCCCCGTGTCTAC	TTCGCCGCCAGTACTCCGTCTCCTCGTGTCTAC	24|C/T	b	b	b	b	h	b	h	b	h	a	h	h	a	a	h	h	a	h	b	b	a	h	a	h	a	b	h	h	h	h	h	h	b	h	b	b	h	a	h	a
			marker104062	99.882	+ Chr2 16390939		GGGAGTCGTGCCACCTGCTCTCCTCCCTCTCGT	GGGAGTCGTGCCACTTGCTCTCCTCCCTCTCGT	15|C/T	b	h	h	h	h	b	h	b	h	a	h	h	a	a	h	h	h	h	b	h	a	h	a	h	a	b	h	h	h	h	h	h	b	h	b	b	h	a	h	a
			marker88659	100.336	+ Chr2 17865474		CACCTCTCGCTTACGTGGTCTCCTAGTCATTAA	CACCTCTCGCTTACGTGGCCTCCTAGTCATTAA	19|T/C	h	b	b	h	h	b	h	b	h	a	h	h	a	a	a	h	a	h	b	b	a	h	a	h	a	b	h	h	h	h	h	h	b	h	b	b	h	a	h	a
			marker75007	101.115	+ Chr2 18290516		AATGCAGCTGCTACGAGCGCTCCGACCATCGGC	AATGCAGCTGCTACGCGCGCTCCGACCATCGGC	16|A/C	h	b	b	h	h	b	h	b	h	a	h	h	a	a	a	h	-	h	b	b	a	h	a	h	a	b	h	h	h	h	h	h	b	h	b	b	h	h	h	a
			marker48032	101.406	- Chr2 18238998		GGGTTCCATGAGACCAATACTCCAAGGTCGGGA	GGGTTCCATGGGACCAATACTCCAAGGTCGGGA	11|A/G	a	b	b	h	h	b	h	b	h	a	h	h	a	a	a	h	a	h	b	b	h	h	a	h	a	b	h	h	h	h	h	h	b	h	b	b	h	a	h	a
			marker500	101.631	+ Chr2 18088025		ATGCCATGCCGCACGTACCCTCCGGTGTCAGAT	ATGCCATGCCGCACATACCCTCCGGTGTCAGAT	15|G/A	h	b	b	h	h	b	h	b	h	a	h	h	a	a	a	h	a	h	b	b	a	h	a	h	h	b	h	h	h	h	h	h	b	h	b	b	h	a	h	a
			marker47820	102.231	- Chr2 17961644		CCTATCGTCCCCACGCGCACTCCAACTTGCGGG	CTTATCGTCCCCACGCGCACTCCAACTTGCGGG	2|C/T	h	b	b	-	h	b	a	b	h	a	h	h	a	a	a	h	a	h	b	b	a	h	a	h	h	b	h	h	h	h	h	h	b	h	b	b	h	a	h	a
			marker49249	102.916	- Chr2 18452686		AGTCAATGCAGTACACTACCTCCGACGACTCGT	AGTCGATGCAGTACACTACCTCCGACGACTCGT	5|A/G	h	b	b	h	h	b	b	b	h	a	h	h	a	a	a	h	a	h	b	b	a	h	a	h	h	b	h	h	h	h	h	h	b	h	b	b	h	a	h	a
			marker73948	103.298	+ Chr2 18262645		CACTCGACGAAAACCTGCCCTCCCCCCAGCGAT	CACTCGACGAAAACCTGTCCTCCCCCCAGCGAT	18|C/T	h	b	b	h	h	b	h	b	h	a	h	h	a	a	a	h	a	h	b	b	a	h	h	h	a	b	h	h	h	h	h	h	b	h	b	b	h	a	h	a
			marker53370	103.709	- Chr2 18080822		TTTTTCACGTGCACGAGCGCTCCGCCCTGTCTC	TTTTTCATGTGCACGAGCGCTCCGCCCTGTCTC	8|C/T	h	b	h	h	h	b	h	h	h	a	h	h	a	a	a	h	a	h	b	b	a	h	a	h	a	b	h	h	h	h	h	h	b	h	b	b	h	a	h	a
			marker57771	104.088	- Chr2 18252615		CTGCAACTGTGAACTGCTCCTCCTCTCTCACTC	CTGCACCTGTGAACTGCTCCTCCTCTCTCACTC	6|A/C	h	b	b	h	h	b	h	b	h	a	h	h	h	a	a	h	a	h	b	b	a	h	a	h	a	b	h	h	h	h	h	h	b	h	b	b	h	a	h	a
			marker28787	104.527	- Chr2 18088274		CCGTCCCTCTCTACCGCTCCTCCCTGCAGCTCC	CCGTCCCTCTCTACCGCTCCTCCCTGTAGCTCC	27|C/T	h	b	b	h	-	b	h	b	h	a	h	h	a	a	a	h	a	h	b	b	a	h	a	h	a	b	a	h	h	b	h	h	b	a	-	b	h	a	h	a
			marker20039	104.935	+ Chr2 18381104		AGTTTCCTAGCGACGGATCCTCCATCGTGGAGC	AGTTTCCTAGCGACGGATCCTCCATCGTGGGGC	31|A/G	h	b	b	h	b	b	h	b	h	a	h	b	a	a	h	h	a	h	b	b	a	h	a	h	a	b	h	h	h	h	h	h	b	h	b	b	h	a	h	a
			marker23689	105.48	+ Chr2 18492228		CCCCGCGCAAACACGCCAGCTCCATTCCAGGCG	CCCCGTGCAAACACGCCAGCTCCATTCCAGGCG	6|C/T	h	b	b	h	h	b	h	b	h	a	h	h	h	a	a	h	a	h	b	b	a	h	a	h	a	b	h	h	h	h	h	h	b	h	b	b	h	a	b	a
			marker70251	106.609	+ Chr2 18563832		CAAAAGCAAAAGACCTCCCCTCCCTAATGGGCC	CAAAAGCAAAATACCTCCCCTCCCTAATGGGCC	12|G/T	h	b	b	h	h	b	h	h	h	a	h	h	a	a	a	h	a	h	b	b	a	h	h	h	a	h	h	h	h	h	h	h	b	h	b	b	h	a	h	a
			marker76284	107.449	+ Chr2 18274534		CTAGACAATGTCACTCGATCTCCATCATAACAG	CTAGGCAATGTCACTCGATCTCCATCATAACAG	5|A/G	h	b	h	h	-	b	h	b	h	a	h	h	a	-	a	h	a	b	b	b	a	b	a	h	a	b	b	h	h	h	h	h	b	h	b	b	h	a	-	a
			marker88776	108.82	- Chr2 18815680		TCGTCAGCAGAAACATCCTCTCCATCGTCGTCT	TCGTCAGTAGAAACATCCTCTCCATCGTCGTCT	8|C/T	h	b	b	h	h	b	h	b	h	a	h	-	a	a	a	h	a	h	b	b	a	h	h	h	a	b	h	h	h	h	h	h	b	h	b	b	h	a	h	h
			marker23724	109.37	- Chr2 18911779		TCAACTCAGGAAACAAATACTCCCTCCGTCCCA	TCAACTCAGGAAACAAATACTCCCTCCGTTCCA	30|C/T	h	b	h	h	h	b	h	b	h	a	h	h	a	a	a	h	a	h	b	b	a	h	a	h	a	b	h	h	h	h	h	h	b	h	b	b	h	a	h	h
			marker15567	111.464	- Chr2 19190270		TCCAACCGACCAACGGAGCCTCCTCCTCGCCAA	TCCAACCGACCAACAGAGCCTCCTCCTCGCCAA	15|G/A	h	b	h	h	h	b	h	b	-	a	h	h	a	a	a	h	a	h	b	b	a	h	a	h	h	b	h	h	h	h	h	h	b	h	b	b	h	a	h	h
			marker26919	114.11	+ Chr2 19190047		AAGTAGTGGGCCACACCTCCTCCACCTCCCCCT	AAATAGTGGGCCACACCTCCTCCACCTCCCCCT	3|G/A	h	b	b	h	h	b	h	b	h	a	h	h	a	a	a	h	a	h	b	b	a	h	a	h	h	b	h	h	h	b	h	h	b	b	b	b	h	a	h	-
			marker30119	115.022	+ Chr2 19495444		CCGCCGCCTGATACGTCCCCTCCACCATCACCG	CCGCTGCCTGATACGTCCCCTCCACCATCACCG	5|C/T	h	h	b	h	h	b	h	b	h	a	h	h	a	a	a	h	a	h	b	b	a	h	a	h	h	b	h	h	h	h	h	a	b	h	b	b	h	a	h	h
			marker73493	121.795	+ Chr2 20103099		TTTCTTCGCCGCACTCCAGCTCCTCCACCGCCG	TTTCTCCGCCGCACTCCAGCTCCTCCACCGCCG	6|T/C	h	h	b	h	h	b	h	b	h	h	h	h	a	a	a	h	a	h	b	b	a	b	h	h	h	b	h	h	h	h	h	a	b	h	b	b	h	a	h	b
			marker65121	122.989	+ Chr2 20143046		GTTCATCCCCAAACCCTAGCTCCCGAAGCCGTC	GTTCATCCCCAAACCCTAGCTCCTGAAGCCGTC	24|C/T	h	-	b	h	h	b	b	b	b	a	h	h	a	-	a	b	a	b	h	b	h	b	a	h	-	b	h	h	h	b	h	a	b	h	b	b	h	a	h	b
			marker33728	125.171	- Chr2 20572506		TGAGACGGCGAAACACATTCTCCTAGACTGCGT	TGAGACGGTGAAACACATTCTCCTAGACTGCGT	9|C/T	h	h	b	h	h	b	h	b	h	a	h	h	a	a	a	h	a	h	b	h	a	b	a	h	h	b	h	h	h	h	h	a	b	h	b	b	h	h	h	b
			marker76075	128.245	- Chr2 20826741		CCATACCACACCACTCATCCTCCGACTCTCATC	CCGTACCACACCACTCATCCTCCGACTCTCATC	3|A/G	h	h	b	h	h	b	h	b	h	a	h	h	a	a	a	-	a	h	b	h	h	b	h	h	h	b	h	h	h	h	h	a	b	h	b	b	h	a	h	h
			marker26186	133.663	- Chr2 21921161		ATTGCCACGCACACGGGGGCTCCTAGCTAGCGC	ATTGCCACACACACGGGGGCTCCTAGCTAGCGC	9|G/A	h	h	b	h	h	b	h	b	h	a	h	h	h	a	a	h	a	h	h	h	h	b	h	h	h	b	h	h	h	h	h	h	b	h	b	b	h	a	h	b
			marker38168	134.651	+ Chr2 21927847		GCAGGCAGAGTCACCGCCGCTCCCCTGTTTCTC	GCAGGCAGCGTCACCGCCGCTCCCCTGTTTCTC	9|A/C	h	h	b	h	h	b	h	b	h	a	a	h	h	a	a	h	a	h	h	h	h	b	a	h	h	b	h	h	h	h	h	h	b	h	b	b	h	a	h	b
			marker92416	136.387	+ Chr2 21839062		CCCCTTCGTTCCACACAAACTCCACTGCACAAC	CCCCTTCGTTCCACACTAACTCCACTGCACAAC	17|A/T	h	h	b	h	h	b	h	b	h	a	a	h	h	a	a	h	a	h	h	h	h	b	a	h	h	b	h	h	h	h	h	h	b	h	b	b	h	a	h	b
			marker89424	137.149	+ Chr2 21960865		CTCTTCACTCCAACTCCGGCTCCTTCCCTGCAT	CTCTTCACTCCAACTCCGGCTCCTTCCTTGCAT	28|C/T	h	h	b	h	h	b	h	b	h	a	h	h	h	a	a	h	a	h	h	h	h	b	a	h	h	b	h	h	h	b	h	h	b	b	b	b	h	a	h	b
			marker28086	137.788	- Chr2 21965208		GAGGTTAGATGCACTTTCACTCCCTCCCCTCTT	GAGGTTAGATGCACTTTCACTCCCTCCTCTCTT	28|C/T	h	h	b	h	h	b	h	b	h	a	h	h	h	a	a	h	a	h	h	h	h	b	h	h	h	b	h	h	h	b	h	h	b	h	b	b	h	a	h	b
			marker62085	138.53	+ Chr2 21961140		CTTCGCCACTGCACAGGAGCTCCCCTTGTCCGC	CTTCGCCACTGCACAAGAGCTCCCCTTGTCCGC	16|G/A	h	h	b	h	h	h	-	b	h	a	h	h	h	a	a	h	-	h	h	h	h	b	a	h	h	b	h	h	h	h	h	h	b	b	b	b	h	a	h	b
			marker50391	139.811	- Chr2 21858270		CACCACAAGGCGACAGCTGCTCCTCGACGCTAG	CACCACAAGGCGACAGCTGCTCCTCGATGCTAG	28|C/T	h	h	b	a	h	b	h	b	h	a	a	h	h	a	a	h	a	h	a	h	h	b	a	h	h	b	h	h	h	b	h	h	b	h	b	b	h	a	h	b
			marker48830	144.131	+ Chr2 22558107		GCCTATTCTCCCACAAGCTCTCCAGAGACTTCT	GCCTGTTCTCCCACAAGCTCTCCAGAGACTTCT	5|A/G	h	h	h	h	h	b	h	h	h	a	h	h	h	a	a	h	a	h	h	h	h	h	a	h	h	b	h	h	h	b	h	h	h	h	b	b	h	h	h	b
			marker100039	146.583	+ Chr2 22949344		AGCCGATAATGCACACCATCTCCGGTCACAAAT	AGCCGATAATTCACACCATCTCCGGTCACAAAT	11|G/T	b	h	h	h	h	b	h	h	h	a	a	-	h	a	a	h	a	h	h	-	h	h	a	h	h	b	h	h	h	b	h	h	h	b	b	b	h	a	h	b
			marker870	148.406	- Chr2 23226016		AATCTAACTAAGACAAGTACTCCCTCCGATTCG	AATCTAACTAAGACAAGTGCTCCCTCCGATTCG	19|A/G	b	h	h	a	h	b	b	b	h	a	h	b	h	a	-	b	a	h	a	h	h	h	h	h	h	b	h	h	h	b	h	h	h	b	b	b	-	-	h	b
			marker94211	149.011	+ Chr2 23633120		TCTCCAGCTGACACTGCCTCTCCTCTATTTTTC	TTTCCAGCTGACACTGCCTCTCCTCTATTTTTC	2|C/T	-	h	h	a	a	b	h	b	h	a	a	b	h	a	a	b	a	h	a	-	h	h	a	h	-	h	h	h	h	b	h	h	h	b	b	b	a	a	h	b
			marker97085	149.681	- Chr2 23513538		GCAGAACGTCATACTCCCACTCCACATAAAGAA	GCAAAACGTCATACTCCCACTCCACATAAAGAA	4|G/A	b	h	a	a	h	b	b	b	-	a	a	b	a	a	-	a	a	h	a	h	h	h	a	h	-	b	h	h	h	b	h	h	h	b	b	b	a	a	h	b
			marker49531	150.654	- Chr2 23256512		AAATACTGCTAAACAATTACTCCCTCCGTCCCA	AAATACTGCTAAACAATTACTCCCTCCGTCTCA	31|C/T	h	h	a	a	h	-	h	h	h	a	h	b	h	a	a	h	a	h	a	h	a	h	a	h	h	b	h	h	a	b	h	h	h	b	b	b	a	a	-	b
			marker71169	151.456	+ Chr2 23103512		CCAATTGCTGCTACTTGATCTCCTGAAGAAAGC	CCAACTGCTGCTACTTGATCTCCTGAAGAAAGC	5|T/C	h	a	h	a	h	b	h	b	h	a	h	b	h	a	a	h	a	h	a	h	h	h	a	h	h	b	h	h	h	b	h	h	h	b	b	b	h	a	h	b
			marker72298	152.029	+ Chr2 23556216		CCCACCGCTGCCACTCCACCTCCGCCGCCACCG	CCCACCGCTGCCACTCCACCTCCACCGCCACCG	24|G/A	h	h	h	h	h	b	h	b	a	a	a	b	h	a	a	h	a	h	h	h	h	h	a	h	h	b	h	h	h	b	h	h	h	b	b	b	h	a	h	b
			marker73215	153.154	+ Chr2 24173978		ACACCACCCCACACCGGAGCTCCGCCACCGAGC	ACACCACCCCCCACCGGAGCTCCGCCACCGAGC	11|A/C	h	h	h	h	h	b	b	b	h	-	h	b	h	a	a	h	-	h	a	h	h	h	a	h	h	b	h	h	h	b	h	h	h	b	b	b	h	a	a	b
			marker8056	153.777	- Chr2 24543557		CCCTTGAGTCCGACTCCCTCTCCTTTCCTTTTG	CCCTTGAGTCCGACTCCCTCTCCTTTCTTTTTG	28|C/T	h	h	h	a	h	b	h	b	h	a	h	b	h	a	a	h	h	h	a	h	h	h	a	h	h	b	h	h	h	b	h	h	b	b	b	b	h	a	a	b
			marker59697	154.357	- Chr2 24187522		GCGACTCGTGGCACCGCTTCTCCTCCAAGAAGC	GCGATTCGTGGCACCGCTTCTCCTCCAAGAAGC	5|C/T	h	h	h	a	h	b	h	b	h	h	h	b	h	a	a	h	a	h	a	h	h	h	a	h	h	h	h	h	h	b	h	h	h	b	b	b	h	a	a	b
			marker67921	154.834	+ Chr2 24561098		CTCAAGCAAACCACCGGACCTCCCTCGTCTCCG	CTCAAGCAAACCACCGGATCTCCCTCGTCTCCG	19|C/T	h	h	h	a	h	b	h	h	h	a	h	b	h	a	a	h	h	h	a	h	h	h	a	h	h	b	h	h	h	b	h	h	b	b	b	b	h	a	a	h
			marker17161	155.333	- Chr2 24373991		GGCTGTGGAACGACGCGCACTCCGCCGGCCGCC	GGCTGAGGAACGACGCGCACTCCGCCGGCCGCC	6|T/A	h	h	h	a	h	b	h	b	h	a	h	h	h	a	a	h	h	h	a	h	h	h	h	h	h	b	h	h	h	b	h	h	b	b	b	b	h	a	a	b
			marker2292	155.826	- Chr2 24196010		ACGCTGATGATAACCCAAACTCCAGCAGAGGAC	ACGCTGACGATAACCCAAACTCCAGCAGAGGAC	8|T/C	h	h	h	a	h	b	h	b	h	h	h	b	h	a	a	h	a	h	a	h	h	h	h	h	h	b	h	h	h	b	h	h	h	b	b	b	h	a	a	b
			marker9475	156.374	+ Chr2 24244345		AATCAATGACTTACTGCGACTCCCTGCAATGTT	AATCAATGACTTACTGCGACTCCCCGCAATGTT	25|T/C	h	h	h	a	h	b	h	b	b	a	h	b	h	a	a	h	a	h	a	h	h	h	h	h	h	h	h	h	h	b	h	h	h	b	b	b	h	a	a	b
			marker31664	156.718	- Chr2 24552332		CGAAACAAACAAACTCACTCTCCCACCCTCTGG	CGAAACAAAGAAACTCACTCTCCCACCCTCTGG	10|C/G	h	h	h	a	h	b	h	b	h	a	h	b	h	a	a	h	h	h	a	h	h	h	a	h	h	b	h	h	h	b	h	h	b	h	b	b	h	a	a	b
			marker92849	157.236	- Chr2 24406892		CTTGTATACTGCACATGCACTCCCTATTGTGTC	CTTGTATACTGCACATGCACTCCCTATTGAGTC	30|T/A	h	h	h	a	h	b	h	b	h	a	h	h	h	a	a	b	h	h	a	h	h	h	a	h	h	b	h	h	h	b	h	h	b	b	b	b	a	a	a	b
			marker576	157.938	+ Chr2 24718374		AAGTTCGTTTGCACTGTGCCTCCTCATGACTTA	AAGTTCGTTCGCACTGTGCCTCCTCATGACTTA	10|T/C	h	h	h	a	h	b	h	b	h	a	h	b	h	a	a	h	h	h	a	h	h	h	a	h	h	b	h	h	h	b	h	h	b	b	b	b	h	a	a	b
			marker18906	158.322	- Chr2 24665685		CCGTCCTCAACGACCGCCACTCCCCATTTGGCG	CCGGCCTCAACGACCGCCACTCCCCATTTGGCG	4|T/G	h	h	h	a	h	b	h	b	h	a	h	b	h	a	a	h	h	h	a	h	h	h	a	h	h	b	a	h	h	h	h	h	b	b	b	b	h	a	a	b
			marker32167	158.836	- Chr2 24656232		TAGCAAACGTAAACGACAGCTCCTTCAATTCCA	TAGCAAGCGTAAACGACAGCTCCTTCAATTCCA	7|A/G	h	h	h	a	h	b	h	b	h	a	h	b	h	a	a	h	h	a	a	h	h	h	a	h	h	b	h	h	h	b	h	h	b	b	h	b	a	a	a	b
			marker69945	159.297	- Chr2 24832360		CGCACGTCTTGGACTCTTCCTCCCGCCGCCGCG	CGCACGTCTTGGACTCTTCCTCCGGCCGCCGCG	24|C/G	h	h	h	a	h	b	h	b	a	a	h	b	h	a	a	h	h	h	a	h	h	h	a	h	h	h	h	h	h	b	h	h	h	h	b	b	h	a	a	b
			marker46909	160.191	- Chr2 24981224		CTCACACTGCCAACCTCCTCTCCACCTGTCGAC	CTCGCACTGCCAACCTCCTCTCCACCTGTCGAC	4|A/G	h	h	h	a	h	b	h	h	a	a	h	b	h	a	a	h	h	h	a	h	h	h	a	h	h	h	h	h	h	b	h	h	b	b	b	b	h	a	a	b
			marker30023	160.684	+ Chr2 25371450		TCTACGGTAGCTACCCTACCTCCAGCGGTGGAA	TCTACGGTAGCTACCCTACCTCCGGCGGTGGAA	24|A/G	b	h	h	a	b	b	h	b	a	a	h	b	h	a	a	h	h	h	a	h	h	h	h	h	h	h	h	h	h	b	h	h	b	b	h	b	h	a	a	b
			marker66111	161.02	- Chr2 25344536		CTAACGAGGTGGACCACGCCTCCCGCTTCCCCT	CTGACGAGGTGGACCACGCCTCCCGCTTCCCCT	3|A/G	h	h	h	a	h	b	h	b	a	a	h	b	h	a	a	h	h	h	a	h	h	h	a	h	h	h	h	h	h	b	h	h	b	b	b	b	h	a	a	b
			marker42035	161.373	+ Chr2 25240689		CAATGCAGTATAACTCTAGCTCCTTAACTAGCC	CAGTGCAGTATAACTCTAGCTCCTTAACTAGCC	3|A/G	h	b	h	a	h	b	h	b	a	a	h	b	h	a	a	-	h	h	a	h	h	h	a	h	b	h	h	h	h	b	h	h	b	b	b	b	h	a	a	b
			marker68910	161.787	- Chr2 25361112		CGTTTCCCATCCACCTCCACTCCCCCTCCCCCC	CGTTTCCCATCTACCTCCACTCCCCCTCCCCCC	12|C/T	a	h	h	a	h	b	h	b	a	a	h	b	h	a	a	-	h	h	a	h	h	h	h	h	h	h	h	h	h	b	h	h	b	b	b	b	a	a	a	b
			marker16291	162.445	- Chr2 25333166		AATGCGTAGCCCACAAGTCCTCCACACCTTGAC	AACGCGTAGCCCACAAGTCCTCCACACCTTGAC	3|T/C	h	h	h	a	h	b	h	b	a	a	h	b	h	a	a	h	h	h	a	h	h	h	h	h	h	h	h	h	h	b	h	h	b	h	b	b	h	h	a	b
			marker55725	162.915	- Chr2 25323726		TATCCAACACAAACGTGGGCTCCACACACGAGA	TATCCAACACAAACGTGGGCTCCACACACAAGA	30|G/A	h	h	h	a	h	b	h	b	a	a	h	h	h	-	a	h	h	h	a	h	h	h	a	h	h	h	h	h	h	b	h	h	b	b	b	b	a	a	a	b
			marker27590	163.26	+ Chr2 24947588		CCGTTTGGTTGGACTCTAGCTCCATGAGAGATG	CCGTTTGGTTGGACTCTAGCTCCAAGAGAGATG	25|T/A	h	h	h	a	h	b	h	b	a	a	h	h	h	a	a	h	h	h	a	h	h	h	a	h	h	h	h	h	h	b	h	h	b	b	b	b	a	a	h	b
			marker111775	163.634	- Chr2 24653805		AACACAACAACTACTACTACTCCATATGCAAGC	AACACAACAACAACTACTACTCCATATGCAAGC	12|T/A	-	-	h	a	h	b	b	b	a	a	h	b	h	a	a	h	h	h	a	h	h	h	a	-	b	b	h	h	-	b	-	h	b	b	b	b	a	a	h	b
			marker111989	164.452	+ Chr2 24396733		ATGGCCTCCAATACTTTTCCTCCAACTAGCTAA	ATGGCCTCCAATACTTTTCCTCCAACTAGATAA	30|C/A	h	-	h	a	h	b	a	b	h	a	h	b	-	a	a	h	a	h	a	h	h	h	a	a	h	b	h	h	b	b	-	-	b	b	b	b	a	a	a	b
			marker13934	164.988	- Chr2 25041918		GCTCCAAAGCTCACAAAGGCTCCGCCTCCGCGT	GCTCCAAAGCTCACAAGGGCTCCGCCTCCGCGT	17|A/G	h	h	h	a	h	b	h	b	a	a	h	b	h	a	a	h	h	h	a	h	h	h	h	h	h	h	h	h	h	b	-	h	b	b	b	b	h	h	a	b
			marker35694	165.638	+ Chr2 25413613		CTAAGAACGTCAACTCGGGCTCCAGCACCCGCT	CTAAGAACGTCAACTCGGGCTCCAGCACCTGCT	30|C/T	h	h	h	h	h	b	h	h	a	a	h	h	h	a	a	h	h	h	a	h	h	h	a	h	h	h	h	h	h	h	h	h	b	b	b	b	h	a	h	b
			marker78222	167.03	- Chr2 25907548		CTGCACCAGCTCACCGCAGCTCCTCCTCCTTGA	CTGCACCAGCTCACCGCAGCTCCACCTCCTTGA	24|T/A	b	h	h	a	h	b	h	b	a	a	h	b	h	a	a	h	h	h	a	h	h	h	a	h	h	h	h	h	h	b	h	h	b	b	b	h	h	a	h	b
			marker109256	169.965	- Chr2 26120060		CAAGCTACGACGACGGCGGCTCCCCTCCTCACC	CAAGCTACGACGACGGCGGCTCCCCTCCTTACC	30|C/T	b	h	b	a	h	b	h	b	a	a	b	b	h	a	a	h	h	h	-	h	h	h	a	h	h	b	h	h	h	b	h	h	b	b	b	h	h	a	a	b
			marker91281	171.916	+ Chr2 26580288		CCGTCAGCTGGTACGGACTCTCCTGATCTCGCG	CCGTCAGCTGGCACGGACTCTCCTGATCTCGCG	12|T/C	b	h	h	a	h	b	h	h	a	h	h	h	h	h	-	h	h	h	a	h	a	h	a	h	h	h	h	h	h	b	h	h	b	b	b	h	h	a	a	b
			marker80332	173.974	+ Chr2 27169701		TAGGCGTCGACTACCTGTTCTCCCTCTTTCCTC	TAGGCGTCGACTACATGTTCTCCCTCTTTCCTC	15|C/A	b	h	h	a	h	h	h	h	a	h	h	b	h	h	a	h	h	h	a	h	a	h	a	h	h	b	h	h	h	b	h	h	b	b	b	h	h	a	a	b
			marker86522	177.248	- Chr2 27696825		CCTCCCGGCGAAACGATCTCTCCTCCTGTTAGA	CCTCCCGGCGAAACGATCTCTCCGCCTGTTAGA	24|T/G	b	h	h	a	h	b	b	h	a	h	h	h	b	h	a	h	h	h	a	h	a	b	a	h	h	b	h	h	h	b	-	h	b	b	b	h	a	a	a	b
			marker2592	180.095	- Chr2 27382648		GATGTACACTTTACTCGCACTCCGCAATTGTCC	GATGTACACTTTACTCGCACTCCGCGATTGTCC	26|A/G	b	a	h	a	b	b	h	h	a	h	b	h	h	-	a	-	h	h	a	-	a	h	a	h	h	b	b	h	h	b	h	h	b	b	b	h	a	a	a	b
			marker2212	182.62	- Chr2 28243317		GGACGTCATTCGACCCAATCTCCCGACAGCTAG	GGACGTCGTTCGACCCAATCTCCCGACAGCTAG	8|A/G	-	h	h	h	h	b	h	h	a	a	h	h	b	h	a	h	-	h	a	h	a	b	a	h	h	b	h	h	h	b	b	h	b	b	b	h	h	a	a	b
			marker26892	183.989	- Chr2 28733330		CCACCACTGGGCACTAGATCTCCAATAGAGTAG	CCACCACTGGGCACTAGATCTCCAACAGAGTAG	26|T/C	b	h	h	a	h	b	h	h	h	h	b	h	b	h	a	h	h	h	a	h	h	b	a	h	h	b	h	h	h	b	b	b	b	b	b	h	h	a	a	b
			marker30334	201.474	+ Chr2 30992588		AGGATGGCGGTAACAGGGCCTCCACGATGCGGC	AGGATGGCGGTAACGGGGCCTCCACGATGCGGC	15|A/G	b	a	h	h	h	h	h	h	h	h	b	-	h	b	a	h	h	h	a	h	a	b	a	h	h	b	h	a	h	b	b	b	b	b	b	h	h	a	a	b
			marker23035	207.32	+ Chr2 31547105		AACGCCGGCTGCACGTAGCCTCCAAGACTAGGT	AACGCCGGCTGCACGCAGCCTCCAAGACTAGGT	16|T/C	b	a	h	a	h	h	h	h	h	h	h	h	b	b	h	h	h	h	a	h	a	b	a	h	h	b	h	a	h	b	b	b	b	b	b	h	h	a	h	b
			marker102519	213.197	- Chr2 32569214		CTGGCAATGCCGACGTCATCTCCCTCGACTACG	CTGGCAATGCTGACGTCATCTCCCTCGACTACG	11|C/T	b	h	h	a	h	h	h	h	h	h	b	a	b	b	b	h	h	h	a	h	a	b	a	h	h	b	h	h	h	b	b	b	b	b	b	h	h	h	h	b
			marker3662	216.07	+ Chr2 32934290		CGCGTCGGATGGACGCCGCCTCCTGCTGCCGCG	CGCGTCGGATGGACGCCACCTCCTGCTGCCGCG	18|G/A	b	h	a	a	h	h	h	h	h	h	-	a	b	b	b	h	h	h	a	h	a	b	a	h	h	b	h	a	h	b	h	b	b	b	b	h	h	h	h	b
			marker11662	223.359	+ Chr2 35251634		CCTCTCCAGGTGACAAATTCTCCCATCCATCCA	CCTCTCCAGGTGACCAATTCTCCCATCCATCCA	15|A/C	h	h	a	a	h	h	h	h	h	h	h	a	b	b	b	h	h	h	a	b	a	h	h	a	h	b	h	a	a	b	h	b	b	h	h	h	a	h	b	b
			marker15396	225.376	+ Chr2 35075848		TACCTGGGCCCCACCTGTCCTCCTGGCATGTGG	TACCTGGGTCCCACCTGTCCTCCTGGCATGTGG	9|C/T	h	h	a	a	h	h	h	h	h	h	h	a	b	b	b	h	h	h	h	b	a	h	a	a	h	b	h	a	a	b	h	b	b	b	h	h	a	h	b	-
			marker57361	226.441	+ Chr2 34966874		TCCTATCCCTGCACCTCTCCTCCAACTCCGGCG	TGCTATCCCTGCACCTCTCCTCCAACTCCGGCG	2|C/G	h	h	a	a	h	h	h	h	h	h	h	a	b	b	b	h	h	h	a	b	a	h	a	h	h	b	h	a	a	b	h	b	b	b	h	h	a	a	b	b
			marker68879	227.86	+ Chr2 34936185		TCTGCGACGAACACCACCGCTCCGACCCCCTCG	TCTGCGACGAACACCACCGCTCCAACCCCCTCG	24|G/A	h	h	a	a	h	h	h	h	h	h	h	h	b	b	b	h	h	h	a	b	a	h	a	a	h	b	h	a	a	h	h	b	b	b	h	h	a	h	b	b
			marker9253	228.687	+ Chr2 34697058		GCCTTATGCCTCACTATACCTCCCGCTTCTATT	GCCTTATGCCTCACTATGCCTCCCGCTTCTATT	18|A/G	a	h	a	-	a	h	h	h	h	h	h	a	b	b	b	h	h	h	a	b	a	h	a	a	h	b	h	a	a	b	h	b	b	b	h	h	-	h	h	b
			marker29440	230.162	- Chr2 34800273		TGTAGCACTTAAACCCAGTCTCCATGTCTAACC	TGTAGCACTTAAACCCAGTCTCCATGTCCAACC	29|T/C	b	h	a	a	h	h	h	h	h	h	h	a	b	b	b	h	h	h	a	b	a	h	a	a	h	b	b	a	a	b	h	b	b	b	h	h	h	h	b	b
			marker70675	232.558	+ Chr2 34665702		CGGCCTCGCCGCACGCCTCCTCCGACCTCTCCT	CGGCCTCGCCGTACGCCTCCTCCGACCTCTCCT	12|C/T	h	h	a	a	h	a	h	-	h	h	b	a	b	b	b	h	h	h	a	b	a	h	a	a	h	b	h	a	a	h	h	b	b	-	h	h	h	h	b	-
			marker52690	235.28	+ Chr2 34683133		ACCAAGGCCTCAACCGGGCCTCCTTCAGAGTCC	ACCAAGGCCTCAACCGGGCCTCCTTAAGAGTCC	26|C/A	h	h	a	a	h	h	b	h	b	h	b	a	b	b	b	h	b	a	a	b	a	h	a	a	h	b	h	a	a	b	h	b	b	b	h	h	a	h	b	b
			marker96067	238.073	- Chr2 35133063		GCCTCCTCCTCGACCTCTGCTCCGATGGCGAGG	GCCGCCTCCTCGACCTCTGCTCCGATGGCGAGG	4|T/G	b	h	a	a	b	h	b	h	h	h	h	a	b	b	b	h	h	h	a	b	a	h	a	h	h	-	h	a	a	b	-	b	-	b	h	h	a	h	b	b
[truncated: 237 more columns]
